# Supplementary material for: De-novo emergence of SINE retroposons during the early evolution of passerine birds
Source: Mob DNA. 2017 Dec 14;8:21. doi: 10.1186/s13100-017-0104-1 (PMC5729268; doi:10.1186/s13100-017-0104-1)
Supplement: Supplementary file 2 — Majority-rule consensus sequence for PittSINE as reconstructed from our PittSINE-bearing presence/absence patterns. (TXT 155 bytes) [file 13100_2017_104_MOESM2_ESM.txt]

>PittSINE
AAAATCCACTTTAGTACAGTGGTGAGTGTCCCCGCCTCTCATGCGGGAGACCGGGGTTCGATTCCCGCCAGGGAGGCAGTGGTGCCGTTTAAGAGTTGGACTCGATGATCCTTGTGGGTCCCTTCCAACTCAGAATATTCTGTG
