# Supplementary material for: De-novo emergence of SINE retroposons during the early evolution of passerine birds
Source: Mob DNA. 2017 Dec 14;8:21. doi: 10.1186/s13100-017-0104-1 (PMC5729268; doi:10.1186/s13100-017-0104-1)
Supplement: Supplementary file 4 — Fasta-formatted alignments of all RE presence/absence markers. The presented loci are labeled corresponding to the markers listed in Additional file 1: Table S2. The names of transposed elements correspond to those in Repbase. (TXT 805 kb) [file 13100_2017_104_MOESM4_ESM.txt]

# Marker L-4
>TguSINE1 
------------------------------------------------------------
------------------------------------------------------------
------------------------------------------------------------
------------------------------------------------------------
--AGATTAGCTCAGTTGGTCAGAGCATGGTGCTAATAACACCAAGGTTATGGGTTTGATC
CCCATATGGGCCATTCACTTAAGAGTTGGACTCAATGATCCTTGTGGGTCCCTTCCAACT
CAGAATATTCTGTGATTCT-----------------------------------------
------------------------------------------------------------
------------------------------------------------------------
------------------------------------------------------------
------------------------------------------------------------
------------------------------------------------------------
------------------------------------------------------------
------------------------------------------------------------
------------------------------------------------------------
------------------------------------------------------------
------------------------------------------------
>TguLTR5d 
--------------------------------------------------TGTCGTGGTT
TAACCCCAGCCGGCAGCTAAGCCCCACACAGCCGCTCGCTCACTCCCCC-CCGGTGGGAT
GGGGGAGAGAATCGGAAGGGTAAAAGTGAGAAAACTCGTGGGTTGAGATAAAGACAGTTT
AATAGGTAAAGCAAAAGCCGCGCACGCAAGCAAAGCAAAACAAGGAATTCATTCACC---
------------------------------------------------------------
------------------------------------------------------------
----------------------------------GCTTCCCATGGGCAGGCAGGTGTTCA
GCCATCCCCAGGAAAGCAGGGCTCCATCACGCGTAACGGTGACTTGGGAAGACAAAC---
-GCCAT--CACTCCGAACGTCCCCCCCTTCCTCCTTCTTCCCCCAGCTTTATATGCTGAG
CATGACGCCATATGGTATGGAATATCCCTTTGGTCAGTTGGGGTCAGCTGTCCCGGCTGT
GTCCCCTCCCAGCTCCTTGTGCACCCCCAGCCTCCTCGCTGGTGGGGTGGGGTGAGAAGC
AGAAAAGGCCTTGACTCT--GTGTAAGCGC---TGCTCAGCAATAACNAAAACATCCCTG
TGTTATCAACACTGTTTCCAGCACAAATCCAAAACACAGCCCCATACCAGCTACTGTGAA
GAAAATTAACTCTATCCCAGCCAAAACCAGCACA--------------------------
------------------------------------------------------------
------------------------------------------------------------
------------------------------------------------
>Taeniopygia guttata
TTTATGTGGTTGTTAAAAGAAGCTTCCTTGTTCTTTTTA---GTAAG---TGTTGTGACT
TAACCCCAGGTGGCAGCTAAGCCCCACACAGCCAGTCATTCACTTCCCCACTAGCAGGAT
CAGGTAGAGAATCAGGAAAGTAAAAGTGAGAAAACTTGTGGGTGGAGATAAAGACTGTTT
AATAGGGAAAGCAGAAGC--TGTGCACAAGCAAAGCAAAACCAGGAATTCATTCACCACC
TGATACTAGCTCAGTAGGTTAGAACATTGTGCTGATAACACCAATGTCACATGTTTGATC
ACTGTCCAGGCCATTCACTTGAGAGTTGGACTCAGTGATCTTTGCAGGTGCTTTCCAACT
CAGCATATTCTGTAAAATATCTGGGAAATAATTTATTTCCCCTGGTCAGGCAAGTGTTCA
ACCATCTCCAGAAAAGCTGAGCTCCATCACGTGTAACAGTAACTTGGGAAGACAA-----
TACCAT--CACT---TGCCC------------CCATCTTCCCCCAACTCTGTATGCTGAG
CACAATGCCATATGTCATGGAATATCCCAGTGGTTATTTGGGATCAGCTCTCCTGGCTGT
GTTCTCTCCCAGCTCCTTGTGCACCCCCAACCTGCTCACTGGTCGGGGAATATGAGGAGC
AGAAAAGTCCTCGACTCTGAGTTAAAGTGC---TGCTCAGCAATAATGAAAATGTCCTTG
TGTTATCAACACTGTCTTCAACACAAATCCACACCATCGCCCCATATCAGCTACTAGGAA
GAAAACTAACTCTACCCCATTGCAAACCAGCACA---ATAAG---CAAGAAACAGC----
-TGTGGACTTTAGTTTATACCTCATATGTTTCAACATAGCGAAATATTGTAGGAATTAAG
GCCAACAGGTACAAGTA-CTGAATGCAACAATGATGGAAATAATACTCGTAGAATATATG
GATTATT---ATTATTATTATTATTGTTATTACTGTTTCATCAGAGA-
>Malurus cyaneus 
------------CTAAAAAAAGCTTCCTGAT--TTCGTA---CTAAG---TTTCATGGCT
TAACCCCAGGTGGCAGCTAAGCCCCAGACAGCC----ACTCACTTCCCCACCAGCGGGAT
CAGGTAGAGAATCAGAAAAGG------GAAAAAACTCGTGGGTTGAGATAAAGACAGCTA
ATTAGGGAAAGCAGAAGC--TGTGCACCAGCAAAGCAAAACAAGGAATTCATTCACCACG
TGATACTGGCTCGGCAGGTGAGAGCATGGTGCTAATAACGC---TGTCACATGTTCCATC
ACTGTGCTGGCCATTCTCTTAGGAGCTGGACTCAATGATGCTTGCAGGTGCCTTCCAACT
CCGAGTATTCTGTGAAATATCTGGGGAATCATTTATTTCCCCTGGTCAGGCAGGTGTTCA
ACCATCTCCAGAAAAGCTGGGCTCCATCGCTTGTAATGGTGACTTGGGAAGGCAAAC---
-GCCATCACTCTAGATGCCT------------CTGTCTTCC-CCAGCTCTGTATGCTGAA
CCTGATGCCATATGGTATGGAATACCCCAGTGGTCAGTTGGGGTCAGCTGTCCTGGCTGT
GTGCCCTCCCTTCTCCTTGTGCACCCCCAGCCTGCTCACAGATGGGGTGAAGTGAGGAGC
AGAAAAAGCCTTGACTCT--GCATAAGCCC---TGTTCAGCAATCATGAAAACATCCCTA
TGTTATCAACACTGTCTCCAGCACAAATCCAAACCACAGCCCCATATCAGCTATTGTGAA
GAAAATTAAGTCTACCCCATCCCAAACCAGCACA---ATAAG---TAAGAAATAGC----
-TGTGGACTTTAGTTTGTACTTCATGTGTTCCAACACAGTGAAATGTTGTAGGAGTTAAG
GC-AAGAGGCACATGTA-CTGAATGC-AAGTATGATGAAAATTATACTGGTAGAATTAGG
AAAATATACTGATTATTATTATTTTTGTTATTATTGTTTCATCAGAGG
>Menura novaehollandiae 
------------TTAAAAGAAGCTTCCTGAT--TTTTTG---GTAAG---TGTCATGGCT
TAACCCCAGGTGTCAGCTAAGCCCCACACAGCC----ACCCACTCCCCCACCAGCAGGAC
CGGGGAGAGAATCAGAAGAGTAAGAATGAGAAAACTCATGGGTTGAGATAAAGACAGTTT
AATAGGGGAAGCAAAAGC--TGTGCACAAGGAAAGGAAAACAAGGAAGTCATTCACCACC
TGATATTAGCTTAGCAGGTTAGAGCATGGTACTAATAACACCACCGTCATATGTTTGATC
TCTGTCCGGACCATTCACTTAAGAGTTGAACTCAATGATGCTTGCAGGTCCCTCCCAACT
CAGAATATTCTGTAAAGTATCCGGGACATCATTTATTTTCCCTGGTCAGGCAGGTGTTCA
GCCATCTCCAGAAAAATCTGGCTTTATCAC--GTTACAGTGACTTGGGAAGACAAAC---
-ACTATCACTCTAAATGCCC------------CCATCTTCCCCCAGCTCTATATGCTGAG
CATGATGCTGTGTGTTATGGAATATCCCAGTGGTCAGTTGGGATCAACTCTCCTGGCTGT
GTCCCATCCCAAGTCCTTGTGCACCCCCAGCCTGCTCACTGGTAGGGTGGTATAAGGAGC
AGAANAGGCCTGAACTCT--GTGTAACAAGTGCTGCTCAGCAGTAATGAAAACATCCCTG
TGTTACAAACACTGTCTCCAGCACAAATCCAGACCATAGCTCCATACCAGCTA--CTGAA
GAAAATTAACCCAAACGCATCCAAAA----------------------------------
------------------------------------------------------------
------------------------------------------------------------
------------------------------------------------
>Sayornis phoebe 
------------TTAAAAGAAGCTTCCTGAC--TTTTTA---ATAAG---TGGTGTGGTT
TATCCCCAGCTGGCAGC-AAACCCCACACAGCCGCTCCCTCACTCCCCAACTGGCAGGAT
CAGGAAGA-CATTGGAGGAGTAAATGTGAGAAAAGTCGTGGGTTGAGATAAAGACAGTTT
AACAGGGAAAGCAAAAGC--CATGCACAAGCAAAGCAAAACAAGGAATTCATTCACC---
------------------------------------------------------------
------------------------------------------------------------
----------------------------------ATTTCCCATGGCCAGGCAGGTGTTTA
GCTATCTCCAGCAAAGCCAGGCTCCATCAAGTGTAACAGTA----GGGAAGACAAAC---
-ACCATCACTCTAAATGCCC------------CCATCTTCTCTCAGCTCTCTATGCTAAG
-----TGCCATATGGTATGGAATATCCCTGTGGTCTGTTGGGGTCAGCTGTCCTGGCTGT
GTCCCCTCTCAACTCCTTGTGAACCCCAGACCTATTCACTGATGGGGTGGTGTAAGGAGC
AGAAAAGGCCTTGACTCT--GTGTAAGCCC---TGCTCAGCGATAATGAAAACATTCCAG
TGTTATCAACACTGTTTTCACCACAAATCCAAACCATAA-CCCATACCAGCTACTATGAA
GAAAATTAACTCTACCTAATCCAAAA----------------------------------
------------------------------------------------------------
------------------------------------------------------------
------------------------------------------------
>Acanthisitta chloris
TTGATATGGTTGTTAAAAGAAGCTTCCTGAT--TTTTTA---ATAAG---TGGTGTGGTT
TAACCCCAGCAGGCAGCTAAGCCCCGTGCAGCCGTTTGCTCACTCCCCCACCAGCAGGCT
CAGGGAGAGAGTCAGAAGAGTAAAAGTGAGAAAACTCATGGGTTGAGATAAAGACAGTTT
AATAGGGAAAGCAAAAGC--TGTGCACAAGCAAAGCAAAACAAGGAATTAATTCACT---
------------------------------------------------------------
------------------------------------------------------------
----------------------------------GCTTCCCATGGGCAGG-AGGTGTTCA
GCCATCTCCAGGCAAGCTGAGCTCCATCACGCGTAACACTGACTTGAGAAGACAAAC---
TCCCATCRCTCTAAATGCCC------------CCATCTTCCCCCAGCTCTGTATACTGAG
CACAGTGCCATAGGGTATGGAACATCCCTGTGTTCAGTTGGSGTCAGCTGTCCTGGCGGT
GCCCCCTC-CAACTCCTTGTGCGCCCC-AGCCTGCTCACTGGTGTGGTGGTATAAGGAGC
AGAAAAGGCCTTGACTCT--GTGTA--------------------------------TGG
TGTTAGCAACACTGTTTTCAGCACAAATGCAAACCATAGCCCCATACCAGCTATTATGAA
AAAAATTAACTCTACCCCATCTAAACCCAACACA---ATAAG---CAAGAAACAGC----
-TGTGGAGTT-------TATAACTCGTGTTCCAACACAGTGAAA---CGTAAGAATTAAG
GCCAACAGGCACAAATA-CTGAGTGCAATGATGATGAAAATAATATTAATCGAATTAGGG
AAATAAACAGATTATGTTTATTTTTGTTATTATTTTTTCATCAGAGG-
>Nestor notabilis
TCAATATGATTGTTAAAAGAAGCTTCCTGAT--TTTTTA---GTAAG-------------
------------------------------------------------------------
------------------------------------------------------------
------------------------------------------------------------
------------------------------------------------------------
------------------------------------------------------------
------------------------------------------------------------
------------------------------------------------------------
------------------------------------------------------------
------------------------------------------------------------
------------------------------------------------------------
------------------------------------------------------------
------------------------------------------------------------
---------------------------------------------CAAGAAACAAAATAG
CTGTAGAGGTTAGTTTATACCTCACATGTTCCAACACAGTGAAACAACGTAGGAGTTAGG
GCCAGCAGGTGCAAGTATTTGAATGCAATGATGATGAAAATAATACTAGCAGAATTAGGG
AAACATCCTGATTATTATTACTTTTGTTATTATTGTTTCATCAGAGA-

# Marker L-4

TguSINE1        1 ------------------------------------------------------------ TguLTR5d        1 --------------------------------------------------TGTCGTGGTT Taeniopygia     1 TTTATGTGGTTGTTAAAAGAAGCTTCCTTGTTCTTTTTA---GTAAG---TGTTGTGACT Malurus         1 ------------CTAAAAAAAGCTTCCTGAT--TTCGTA---CTAAG---TTTCATGGCT Menura          1 ------------TTAAAAGAAGCTTCCTGAT--TTTTTG---GTAAG---TGTCATGGCT Sayornis        1 ------------TTAAAAGAAGCTTCCTGAC--TTTTTA---ATAAG---TGGTGTGGTT Acanthisitta    1 TTGATATGGTTGTTAAAAGAAGCTTCCTGAT--TTTTTA---ATAAG---TGGTGTGGTT Nestor          1 TCAATATGATTGTTAAAAGAAGCTTCCTGAT--TTTTTA---GTAAG-------------   TguSINE1        1 ------------------------------------------------------------ TguLTR5d       11 TAACCCCAGCCGGCAGCTAAGCCCCACACAGCCGCTCGCTCACTCCCCC-CCGGTGGGAT Taeniopygia    55 TAACCCCAGGTGGCAGCTAAGCCCCACACAGCCAGTCATTCACTTCCCCACTAGCAGGAT Malurus        41 TAACCCCAGGTGGCAGCTAAGCCCCAGACAGCC----ACTCACTTCCCCACCAGCGGGAT Menura         41 TAACCCCAGGTGTCAGCTAAGCCCCACACAGCC----ACCCACTCCCCCACCAGCAGGAC Sayornis       41 TATCCCCAGCTGGCAGC-AAACCCCACACAGCCGCTCCCTCACTCCCCAACTGGCAGGAT Acanthisitta   53 TAACCCCAGCAGGCAGCTAAGCCCCGTGCAGCCGTTTGCTCACTCCCCCACCAGCAGGCT Nestor         43 ------------------------------------------------------------   TguSINE1        1 ------------------------------------------------------------ TguLTR5d       70 GGGGGAGAGAATCGGAAGGGTAAAAGTGAGAAAACTCGTGGGTTGAGATAAAGACAGTTT Taeniopygia   115 CAGGTAGAGAATCAGGAAAGTAAAAGTGAGAAAACTTGTGGGTGGAGATAAAGACTGTTT Malurus        97 CAGGTAGAGAATCAGAAAAGG------GAAAAAACTCGTGGGTTGAGATAAAGACAGCTA Menura         97 CGGGGAGAGAATCAGAAGAGTAAGAATGAGAAAACTCATGGGTTGAGATAAAGACAGTTT Sayornis      100 CAGGAAGA-CATTGGAGGAGTAAATGTGAGAAAAGTCGTGGGTTGAGATAAAGACAGTTT Acanthisitta  113 CAGGGAGAGAGTCAGAAGAGTAAAAGTGAGAAAACTCATGGGTTGAGATAAAGACAGTTT Nestor         43 ------------------------------------------------------------   TguSINE1        1 ------------------------------------------------------------ TguLTR5d      130 AATAGGTAAAGCAAAAGCCGCGCACGCAAGCAAAGCAAAACAAGGAATTCATTCACC--- Taeniopygia   175 AATAGGGAAAGCAGAAGC--TGTGCACAAGCAAAGCAAAACCAGGAATTCATTCACCACC Malurus       151 ATTAGGGAAAGCAGAAGC--TGTGCACCAGCAAAGCAAAACAAGGAATTCATTCACCACG Menura        157 AATAGGGGAAGCAAAAGC--TGTGCACAAGGAAAGGAAAACAAGGAAGTCATTCACCACC Sayornis      159 AACAGGGAAAGCAAAAGC--CATGCACAAGCAAAGCAAAACAAGGAATTCATTCACC--- Acanthisitta  173 AATAGGGAAAGCAAAAGC--TGTGCACAAGCAAAGCAAAACAAGGAATTAATTCACT--- Nestor         43 ------------------------------------------------------------   TguSINE1        1 --AGATTAGCTCAGTTGGTCAGAGCATGGTGCTAATAACACCAAGGTTATGGGTTTGATC TguLTR5d      187 ------------------------------------------------------------ Taeniopygia   233 TGATACTAGCTCAGTAGGTTAGAACATTGTGCTGATAACACCAATGTCACATGTTTGATC Malurus       209 TGATACTGGCTCGGCAGGTGAGAGCATGGTGCTAATAACGC---TGTCACATGTTCCATC Menura        215 TGATATTAGCTTAGCAGGTTAGAGCATGGTACTAATAACACCACCGTCATATGTTTGATC Sayornis      214 ------------------------------------------------------------ Acanthisitta  228 ------------------------------------------------------------ Nestor         43 ------------------------------------------------------------   TguSINE1       59 CCCATATGGGCCATTCACTTAAGAGTTGGACTCAATGATCCTTGTGGGTCCCTTCCAACT TguLTR5d      187 ------------------------------------------------------------ Taeniopygia   293 ACTGTCCAGGCCATTCACTTGAGAGTTGGACTCAGTGATCTTTGCAGGTGCTTTCCAACT Malurus       266 ACTGTGCTGGCCATTCTCTTAGGAGCTGGACTCAATGATGCTTGCAGGTGCCTTCCAACT Menura        275 TCTGTCCGGACCATTCACTTAAGAGTTGAACTCAATGATGCTTGCAGGTCCCTCCCAACT Sayornis      214 ------------------------------------------------------------ Acanthisitta  228 ------------------------------------------------------------ Nestor         43 ------------------------------------------------------------   TguSINE1      119 CAGAATATTCTGTGATTCT----------------------------------------- TguLTR5d      187 ----------------------------------GCTTCCCATGGGCAGGCAGGTGTTCA Taeniopygia   353 CAGCATATTCTGTAAAATATCTGGGAAATAATTTATTTCCCCTGGTCAGGCAAGTGTTCA Malurus       326 CCGAGTATTCTGTGAAATATCTGGGGAATCATTTATTTCCCCTGGTCAGGCAGGTGTTCA Menura        335 CAGAATATTCTGTAAAGTATCCGGGACATCATTTATTTTCCCTGGTCAGGCAGGTGTTCA Sayornis      214 ----------------------------------ATTTCCCATGGCCAGGCAGGTGTTTA Acanthisitta  228 ----------------------------------GCTTCCCATGGGCAGG-AGGTGTTCA Nestor         43 ------------------------------------------------------------ TguSINE1          ------------------------------------------------------------ TguLTR5d      213 GCCATCCCCAGGAAAGCAGGGCTCCATCACGCGTAACGGTGACTTGGGAAGACAAAC--- Taeniopygia   413 ACCATCTCCAGAAAAGCTGAGCTCCATCACGTGTAACAGTAACTTGGGAAGACAA----- Malurus       386 ACCATCTCCAGAAAAGCTGGGCTCCATCGCTTGTAATGGTGACTTGGGAAGGCAAAC--- Menura        395 GCCATCTCCAGAAAAATCTGGCTTTATCAC--GTTACAGTGACTTGGGAAGACAAAC--- Sayornis      240 GCTATCTCCAGCAAAGCCAGGCTCCATCAAGTGTAACAGTA----GGGAAGACAAAC--- Acanthisitta  253 GCCATCTCCAGGCAAGCTGAGCTCCATCACGCGTAACACTGACTTGAGAAGACAAAC--- Nestor         43 ------------------------------------------------------------   TguSINE1          ------------------------------------------------------------ TguLTR5d      270 -GCCAT--CACTCCGAACGTCCCCCCCTTCCTCCTTCTTCCCCCAGCTTTATATGCTGAG Taeniopygia   468 TACCAT--CACT---TGCCC------------CCATCTTCCCCCAACTCTGTATGCTGAG Malurus       443 -GCCATCACTCTAGATGCCT------------CTGTCTTCC-CCAGCTCTGTATGCTGAA Menura        450 -ACTATCACTCTAAATGCCC------------CCATCTTCCCCCAGCTCTATATGCTGAG Sayornis      293 -ACCATCACTCTAAATGCCC------------CCATCTTCTCTCAGCTCTCTATGCTAAG Acanthisitta  310 TCCCATCRCTCTAAATGCCC------------CCATCTTCCCCCAGCTCTGTATACTGAG Nestor         43 ------------------------------------------------------------   TguSINE1          ------------------------------------------------------------ TguLTR5d      327 CATGACGCCATATGGTATGGAATATCCCTTTGGTCAGTTGGGGTCAGCTGTCCCGGCTGT Taeniopygia   511 CACAATGCCATATGTCATGGAATATCCCAGTGGTTATTTGGGATCAGCTCTCCTGGCTGT Malurus       489 CCTGATGCCATATGGTATGGAATACCCCAGTGGTCAGTTGGGGTCAGCTGTCCTGGCTGT Menura        497 CATGATGCTGTGTGTTATGGAATATCCCAGTGGTCAGTTGGGATCAACTCTCCTGGCTGT Sayornis      340 -----TGCCATATGGTATGGAATATCCCTGTGGTCTGTTGGGGTCAGCTGTCCTGGCTGT Acanthisitta  358 CACAGTGCCATAGGGTATGGAACATCCCTGTGTTCAGTTGGSGTCAGCTGTCCTGGCGGT Nestor         43 ------------------------------------------------------------   TguSINE1          ------------------------------------------------------------ TguLTR5d      387 GTCCCCTCCCAGCTCCTTGTGCACCCCCAGCCTCCTCGCTGGTGGGGTGGGGTGAGAAGC Taeniopygia   571 GTTCTCTCCCAGCTCCTTGTGCACCCCCAACCTGCTCACTGGTCGGGGAATATGAGGAGC Malurus       549 GTGCCCTCCCTTCTCCTTGTGCACCCCCAGCCTGCTCACAGATGGGGTGAAGTGAGGAGC Menura        557 GTCCCATCCCAAGTCCTTGTGCACCCCCAGCCTGCTCACTGGTAGGGTGGTATAAGGAGC Sayornis      395 GTCCCCTCTCAACTCCTTGTGAACCCCAGACCTATTCACTGATGGGGTGGTGTAAGGAGC Acanthisitta  418 GCCCCCTC-CAACTCCTTGTGCGCCCC-AGCCTGCTCACTGGTGTGGTGGTATAAGGAGC Nestor         43 ------------------------------------------------------------   TguSINE1          ------------------------------------------------------------ TguLTR5d      447 AGAAAAGGCCTTGACTCT--GTGTAAGCGC---TGCTCAGCAATAACNAAAACATCCCTG Taeniopygia   631 AGAAAAGTCCTCGACTCTGAGTTAAAGTGC---TGCTCAGCAATAATGAAAATGTCCTTG Malurus       609 AGAAAAAGCCTTGACTCT--GCATAAGCCC---TGTTCAGCAATCATGAAAACATCCCTA Menura        617 AGAANAGGCCTGAACTCT--GTGTAACAAGTGCTGCTCAGCAGTAATGAAAACATCCCTG Sayornis      455 AGAAAAGGCCTTGACTCT--GTGTAAGCCC---TGCTCAGCGATAATGAAAACATTCCAG Acanthisitta  476 AGAAAAGGCCTTGACTCT--GTGTA--------------------------------TGG Nestor         43 ------------------------------------------------------------   TguSINE1          ------------------------------------------------------------ TguLTR5d      502 TGTTATCAACACTGTTTCCAGCACAAATCCAAAACACAGCCCCATACCAGCTACTGTGAA Taeniopygia   688 TGTTATCAACACTGTCTTCAACACAAATCCACACCATCGCCCCATATCAGCTACTAGGAA Malurus       664 TGTTATCAACACTGTCTCCAGCACAAATCCAAACCACAGCCCCATATCAGCTATTGTGAA Menura        675 TGTTACAAACACTGTCTCCAGCACAAATCCAGACCATAGCTCCATACCAGCTA--CTGAA Sayornis      510 TGTTATCAACACTGTTTTCACCACAAATCCAAACCATAA-CCCATACCAGCTACTATGAA Acanthisitta  502 TGTTAGCAACACTGTTTTCAGCACAAATGCAAACCATAGCCCCATACCAGCTATTATGAA Nestor         43 ------------------------------------------------------------   TguSINE1          ------------------------------------------------------------ TguLTR5d      562 GAAAATTAACTCTATCCCAGCCAAAACCAGCACA-------------------------- Taeniopygia   748 GAAAACTAACTCTACCCCATTGCAAACCAGCACA---ATAAG---CAAGAAACAGC---- Malurus       724 GAAAATTAAGTCTACCCCATCCCAAACCAGCACA---ATAAG---TAAGAAATAGC---- Menura        733 GAAAATTAACCCAAACGCATCCAAAA---------------------------------- Sayornis      569 GAAAATTAACTCTACCTAATCCAAAA---------------------------------- Acanthisitta  562 AAAAATTAACTCTACCCCATCTAAACCCAACACA---ATAAG---CAAGAAACAGC---- Nestor         43 ---------------------------------------------CAAGAAACAAAATAG TguSINE1          ------------------------------------------------------------ TguLTR5d          ------------------------------------------------------------ Taeniopygia   798 -TGTGGACTTTAGTTTATACCTCATATGTTTCAACATAGCGAAATATTGTAGGAATTAAG Malurus       774 -TGTGGACTTTAGTTTGTACTTCATGTGTTCCAACACAGTGAAATGTTGTAGGAGTTAAG Menura            ------------------------------------------------------------ Sayornis          ------------------------------------------------------------ Acanthisitta  612 -TGTGGAGTT-------TATAACTCGTGTTCCAACACAGTGAAA---CGTAAGAATTAAG Nestor         58 CTGTAGAGGTTAGTTTATACCTCACATGTTCCAACACAGTGAAACAACGTAGGAGTTAGG   TguSINE1          ------------------------------------------------------------ TguLTR5d          ------------------------------------------------------------ Taeniopygia   857 GCCAACAGGTACAAGTA-CTGAATGCAACAATGATGGAAATAATACTCGTAGAATATATG Malurus       833 GC-AAGAGGCACATGTA-CTGAATGC-AAGTATGATGAAAATTATACTGGTAGAATTAGG Menura            ------------------------------------------------------------ Sayornis          ------------------------------------------------------------ Acanthisitta  661 GCCAACAGGCACAAATA-CTGAGTGCAATGATGATGAAAATAATATTAATCGAATTAGGG Nestor        118 GCCAGCAGGTGCAAGTATTTGAATGCAATGATGATGAAAATAATACTAGCAGAATTAGGG   TguSINE1          ------------------------------------------------ TguLTR5d          ------------------------------------------------ Taeniopygia   916 GATTATT---ATTATTATTATTATTGTTATTACTGTTTCATCAGAGA- Malurus       890 AAAATATACTGATTATTATTATTTTTGTTATTATTGTTTCATCAGAGG Menura            ------------------------------------------------ Sayornis          ------------------------------------------------ Acanthisitta  720 AAATAAACAGATTATGTTTATTTTTGTTATTATTTTTTCATCAGAGG- Nestor        178 AAACATCCTGATTATTATTACTTTTGTTATTATTGTTTCATCAGAGA-

# Marker Pso01
>PittSINE
------------------------------------------------------------
--------------C---ACAGAATATTCTGAGTTGGAAGGGACCCACAAGGATCATCGA
GTCCAACTCTTAAACCGCACCACTGCCTCCCTGGCGGGAATCGAACCCCGGTCTCCCGCA
TGAGAGGCGGGGACACTCACCACTGTACTAAAGTGGATTTT-------------------
------------------------------------------------------------
------------------------------------------------------------
------------------------------------------------------------
------------------------------------------------------------
------------------------------------------------------------
------------------------------------------------------------
------------------------------------------------------------
------------------------------
>Taeniopygia guttata
ACAGAGAGTGCTACAGATGGCTGTCTATATGCCAC--CCCCATGTATTCATGTGACAGCA
TTTT--AGAAT-------------------------------------------------
------------------------------------------------------------
------------------------------------------------AT---------T
ATTCAGGGTTCCTCAGGCAATACGGGTAAAGTTCATGAGGCAGCAAGACATGGAGCCATA
CATTTGTCTTGGAATGTCAAAAGGCTTGTGTTTCATGCTGAC-TTTTATGACTATTTCTG
TGTTTTGTTACATGAATAATTTGAGAAAGGTGTTTTTT----------------------
------------------------------TTTTTTTCTGGTCACGGAGGGAATTTTTAC
TTCAGATTATTTCTATGTCAGAATAGTGCAGAGGAATGATGGGTTCAGAAGAGGTGAATC
TTTGCTTCATCAGCACTTTGTA----TGCAAACAGAGTGACTGATGCAGTCTGGAGCTCT
TTCCTGAAGGCATCATGCAGGAGGCTGATT---GCTGGAAATGGAAAAATGAG---TAGA
AAGATAGTGGGCAGATCAGCACCCTATAAT
>Menura novaehollandiae
-----------------------TCTATACGCCAC-TCCCTACATATTCACTCAGCAACA
TTTT--AG----------------------------------------------------
------------------------------------------------------------
------------------------------------------------AG---------T
ATTCAGAGTTCCTCAGGCAATATGGGTTAAGTTCATGAGGCAACAAGACAAGCAGCTGTG
CATTTGCCCTGGAATGTCAAAAGGCTTGTGTTTCATGCCTGC-TTTTATGACTATTTCTG
TATTTTGTTGCATGAATAATTTGAGAAAGATGGTCCTTTGTTTACCATCGGATTTACTGC
TTAACTTAAAGAAGCCCATGTAGC------TTTTTTTCTTGTCTCAGAGGGACTTTTTAC
TCCAGATTATTTCTGTGTCAAAATAGTGCATAGGAGTGATGGGTTCAGAAGAGGTAAATC
TTGGCTTCATCAGCACTCT--A----CGCAAACAGAG----TGGTGAARTTTGGAGCTCT
TTCCTGAAGGCATCATGTGGGAGGCTGGYT------------------------------
------------------------------
>Sayornis phoebe
ATGGAGAGCAACACAGA-------------GCCAC-TCCCTATAAACTCACTCTGTAACA
TTTC--AGAAT-------------------------------------------------
------------------------------------------------------------
------------------------------------------------GTACAAAAGAAT
ATTCAGACTTCCTCAGGTAATACGGGAAAACTTAATGAGGCAACAAGACATGGAGCTGTG
CAATTGTCCTGGAATGTCAAAAGGCTTGTGTTTCATCCCTACTTTTTATGGCTATTTCTG
TATTTTATTACATGAATAATTTCAGAAAGATGATCCTTTATTTACCATCAGATTTATTGC
YTAACTTCGAGAAGCCTATGTAGCTTTTTTTTTTTTTTTTATCACAGRGGGAGATTTTGC
TCCAGATTATTTCTGTGTCACACTAGTGCTGAGGAGTGATGGGTTCAAAAGAGGTAAATC
TTGGTTTCATCGGTGCTCTGTA----TGCAAACAGAATGACTGGTGCAGTTTGGAGTTCT
TTCCTGAAGGCAGCATGCAGTAGGCTGGCT---GCTGGAAATGGAAAAATGAG---TAGA
AAGATAGTGGGTAGATTAGCACCCTACAAC
>Pitta sordida
ATTGAGAGYGCYATAGATGYCTGTTTATAAACCMC-CCCCTACTTATTCACCCTGTAGCA
TTTCATAGAAT---C---ACAAAATATTCTGAGCTGGAAGGGACCCACAAGGATCATCGA
GTCCAACTCTTAAACAGCACCACTGCCTCCCTGGCAGGAATTGAYCCCCGATCTCCCACG
YGAGAGGTGGGGACACTCACCACTGTACTAAAGTGGATTTA---C---ATATAAAAGAAT
ACTCAGAGTTCCTCAGGCAATATGGAAAACTTCCATGRG---ACAAGTCATGAAGCTATA
CTTTTGTCCTGGAGTGTCAAAAYRTTTGTGTTTCRTGCTTAC-TTTTATGACTATTTATG
TRTTTTACTGTGTGAACCATTTCAGAAAGATGATACTTTGTTTACCATTGGATTTACC--
---ACCTGAAGAAACCTATGTATT-----TTTTCTTTTTGGTCGCAAAGGAAGATTCTAC
TCCAAATTATTTCTGTGTGAGAATAGTGCAGAGGAGTGATGGGTTCAAAAGAGGTAAATC
TTGGCTTCATCAATGCTCTGTATGTCTGTATGCAGACTTACTAATGCATTTTGGAGCTCT
TTCATGAAGGCATCATGCAAGTGGTT-GCT---GCTGGAAATGGAAAAAGGAG---TAGA
AAGATGGTGGGCAGATCAGCACCCCATAAT
>Acanthisitta chloris
ATGGAGAGTGCCACAGAAGCCTGTTTATAAGCCACCTCCCTACAGAGTCACTCCTCAGCA
TTTC--AGAAT-------------------------------------------------
------------------------------------------------------------
------------------------------------------------GGACAAAAGAAT
ATTCAGAGTTCCTCAGGCAATACAGGAAAAGTTCATTAGGCAACAAGGCTTGGAAATGTG
CATTTGTCCTGGAATGTCAAGAGGCTTGTGCTTCATGCCTAC-TTTTATGACTGTTTCTG
TATTTTACTGCATGAATAATTTTAGAAATATGATACTTTATTTACCATTGAATTTGCTGT
TTAACTTGAAGAAGCCTATGTAGC-------ATTTTTTTTGTTGCAGAGGGAACATTTAG
TCCAGATTATTTCTGTRTCAGAATAGTGCAGAGGAGTGATATGTTCAGAAGAGGTAAGTC
TTGGCTTCATCAGTGCTCTAGA----TGCAAACAGAGTGACTGGYGCAGTCTGGAGCTCT
TCCCTGAAGGCATCATGCAGGAGTCTGGTT---GCTGGAAATGGAAGAATTAG---TAGA
AAGAGAGTGGGCAGATCAGTACTCTATAAT

# Marker Pso01

PittSINE        1 ------------------------------------------------------------ Taeniopygia     1 ACAGAGAGTGCTACAGATGGCTGTCTATATGCCAC--CCCCATGTATTCATGTGACAGCA Menura          1 -----------------------TCTATACGCCAC-TCCCTACATATTCACTCAGCAACA Sayornis        1 ATGGAGAGCAACACAGA-------------GCCAC-TCCCTATAAACTCACTCTGTAACA Pitta           1 ATTGAGAGYGCYATAGATGYCTGTTTATAAACCMC-CCCCTACTTATTCACCCTGTAGCA Acanthisitta    1 ATGGAGAGTGCCACAGAAGCCTGTTTATAAGCCACCTCCCTACAGAGTCACTCCTCAGCA   PittSINE        1 --------------C---ACAGAATATTCTGAGTTGGAAGGGACCCACAAGGATCATCGA Taeniopygia    59 TTTT--AGAAT------------------------------------------------- Menura         37 TTTT--AG---------------------------------------------------- Sayornis       47 TTTC--AGAAT------------------------------------------------- Pitta          60 TTTCATAGAAT---C---ACAAAATATTCTGAGCTGGAAGGGACCCACAAGGATCATCGA Acanthisitta   61 TTTC--AGAAT-------------------------------------------------   PittSINE       44 GTCCAACTCTTAAACCGCACCACTGCCTCCCTGGCGGGAATCGAACCCCGGTCTCCCGCA Taeniopygia    68 ------------------------------------------------------------ Menura         43 ------------------------------------------------------------ Sayornis       56 ------------------------------------------------------------ Pitta         114 GTCCAACTCTTAAACAGCACCACTGCCTCCCTGGCAGGAATTGAYCCCCGATCTCCCACG Acanthisitta   70 ------------------------------------------------------------   PittSINE      104 TGAGAGGCGGGGACACTCACCACTGTACTAAAGTGGATTTT------------------- Taeniopygia    68 ------------------------------------------------AT---------T Menura         43 ------------------------------------------------AG---------T Sayornis       56 ------------------------------------------------GTACAAAAGAAT Pitta         174 YGAGAGGTGGGGACACTCACCACTGTACTAAAGTGGATTTA---C---ATATAAAAGAAT Acanthisitta   70 ------------------------------------------------GGACAAAAGAAT   PittSINE          ------------------------------------------------------------ Taeniopygia    71 ATTCAGGGTTCCTCAGGCAATACGGGTAAAGTTCATGAGGCAGCAAGACATGGAGCCATA Menura         46 ATTCAGAGTTCCTCAGGCAATATGGGTTAAGTTCATGAGGCAACAAGACAAGCAGCTGTG Sayornis       68 ATTCAGACTTCCTCAGGTAATACGGGAAAACTTAATGAGGCAACAAGACATGGAGCTGTG Pitta         228 ACTCAGAGTTCCTCAGGCAATATGGAAAACTTCCATGRG---ACAAGTCATGAAGCTATA Acanthisitta   82 ATTCAGAGTTCCTCAGGCAATACAGGAAAAGTTCATTAGGCAACAAGGCTTGGAAATGTG   PittSINE          ------------------------------------------------------------ Taeniopygia   131 CATTTGTCTTGGAATGTCAAAAGGCTTGTGTTTCATGCTGAC-TTTTATGACTATTTCTG Menura        106 CATTTGCCCTGGAATGTCAAAAGGCTTGTGTTTCATGCCTGC-TTTTATGACTATTTCTG Sayornis      128 CAATTGTCCTGGAATGTCAAAAGGCTTGTGTTTCATCCCTACTTTTTATGGCTATTTCTG Pitta         285 CTTTTGTCCTGGAGTGTCAAAAYRTTTGTGTTTCRTGCTTAC-TTTTATGACTATTTATG Acanthisitta  142 CATTTGTCCTGGAATGTCAAGAGGCTTGTGCTTCATGCCTAC-TTTTATGACTGTTTCTG   PittSINE          ------------------------------------------------------------ Taeniopygia   190 TGTTTTGTTACATGAATAATTTGAGAAAGGTGTTTTTT---------------------- Menura        165 TATTTTGTTGCATGAATAATTTGAGAAAGATGGTCCTTTGTTTACCATCGGATTTACTGC Sayornis      188 TATTTTATTACATGAATAATTTCAGAAAGATGATCCTTTATTTACCATCAGATTTATTGC Pitta         344 TRTTTTACTGTGTGAACCATTTCAGAAAGATGATACTTTGTTTACCATTGGATTTACC-- Acanthisitta  201 TATTTTACTGCATGAATAATTTTAGAAATATGATACTTTATTTACCATTGAATTTGCTGT   PittSINE          ------------------------------------------------------------ Taeniopygia   228 ------------------------------TTTTTTTCTGGTCACGGAGGGAATTTTTAC Menura        225 TTAACTTAAAGAAGCCCATGTAGC------TTTTTTTCTTGTCTCAGAGGGACTTTTTAC Sayornis      248 YTAACTTCGAGAAGCCTATGTAGCTTTTTTTTTTTTTTTTATCACAGRGGGAGATTTTGC Pitta         402 ---ACCTGAAGAAACCTATGTATT-----TTTTCTTTTTGGTCGCAAAGGAAGATTCTAC Acanthisitta  261 TTAACTTGAAGAAGCCTATGTAGC-------ATTTTTTTTGTTGCAGAGGGAACATTTAG   PittSINE          ------------------------------------------------------------ Taeniopygia   258 TTCAGATTATTTCTATGTCAGAATAGTGCAGAGGAATGATGGGTTCAGAAGAGGTGAATC Menura        279 TCCAGATTATTTCTGTGTCAAAATAGTGCATAGGAGTGATGGGTTCAGAAGAGGTAAATC Sayornis      308 TCCAGATTATTTCTGTGTCACACTAGTGCTGAGGAGTGATGGGTTCAAAAGAGGTAAATC Pitta         454 TCCAAATTATTTCTGTGTGAGAATAGTGCAGAGGAGTGATGGGTTCAAAAGAGGTAAATC Acanthisitta  314 TCCAGATTATTTCTGTRTCAGAATAGTGCAGAGGAGTGATATGTTCAGAAGAGGTAAGTC PittSINE          ------------------------------------------------------------ Taeniopygia   318 TTTGCTTCATCAGCACTTTGTA----TGCAAACAGAGTGACTGATGCAGTCTGGAGCTCT Menura        339 TTGGCTTCATCAGCACTCT--A----CGCAAACAGAG----TGGTGAARTTTGGAGCTCT Sayornis      368 TTGGTTTCATCGGTGCTCTGTA----TGCAAACAGAATGACTGGTGCAGTTTGGAGTTCT Pitta         514 TTGGCTTCATCAATGCTCTGTATGTCTGTATGCAGACTTACTAATGCATTTTGGAGCTCT Acanthisitta  374 TTGGCTTCATCAGTGCTCTAGA----TGCAAACAGAGTGACTGGYGCAGTCTGGAGCTCT   PittSINE          ------------------------------------------------------------ Taeniopygia   374 TTCCTGAAGGCATCATGCAGGAGGCTGATT---GCTGGAAATGGAAAAATGAG---TAGA Menura        389 TTCCTGAAGGCATCATGTGGGAGGCTGGYT------------------------------ Sayornis      424 TTCCTGAAGGCAGCATGCAGTAGGCTGGCT---GCTGGAAATGGAAAAATGAG---TAGA Pitta         574 TTCATGAAGGCATCATGCAAGTGGTT-GCT---GCTGGAAATGGAAAAAGGAG---TAGA Acanthisitta  430 TCCCTGAAGGCATCATGCAGGAGTCTGGTT---GCTGGAAATGGAAGAATTAG---TAGA   PittSINE          ------------------------------ Taeniopygia   428 AAGATAGTGGGCAGATCAGCACCCTATAAT Menura            ------------------------------ Sayornis      478 AAGATAGTGGGTAGATTAGCACCCTACAAC Pitta         627 AAGATGGTGGGCAGATCAGCACCCCATAAT Acanthisitta  484 AAGAGAGTGGGCAGATCAGTACTCTATAAT

# Marker Pso02

>PittSINE
------------------------------------------------------------
------------------------------------------------------------
-----------------------------------------------AAAATCCACTTTA
GTACAGTGGTGAGTGTCCCCGCCTCTCATGCGGGAGACCGGGGTTCGATTCCCGCCAGGG
AGGCAGTGGTGCGGTTTAAGAGTTGGACTCGATGATCCTTGTGGGTCCCTTCCAACTCAG
AATATTCTGTG-------------------------------------------------
------------------------------------------------------------
---------------
>Taeniopygia guttata
TTGCTGTCTGTGCTCTCAAACCCCTATGACTCCCAAGTAAATGTAAAAAAACCCAGGAGT
GCTGCATTTCTGTGGGT--TATCTGCCTCTGAACAAAAGGC---TATTGTATCAGTGTAA
GGACTTGGCAAATGTAGTTGTAGCTCAGATGTGTAG---CTGTT----------------
------------------------------------------------------------
------------------------------------------------------------
-------------------------TGCACAGGATAATGATGCATCTCCTACGTATTT-A
TGACAACCAGATCAC-TTTTCTTGCTGTACACTTTGCTTTATTATCATGATGCATTACAT
ATCTTCATAAAAGTA
>Menura novaehollandiae
TTGCTCTCTGTGCTGTCAAACCCCTATGACTCCCAAATAAATGT--AAAATCCTAGGAGT
GCTATATATCTATGGATTGTATCTGCCTGTGAACAAATGGCTATTGTTGTATCAGTGTAA
GGACTTGGCAAATGTGGTTGTATCTCAAATGTGTAG---CTGTG----------------
------------------------------------------------------------
------------------------------------------------------------
-------------------------TGCACTGGGTAATGATGCATCTCCTACTTGTTTGA
TGACAAGCAGGTCAC--TTTTTTGCTGTACATTGTGCTTTATTATCATGATGCATTACAT
ATCTTCGTACAAATA
>Sayornis phoebe
TTGCTCTCTGTGCTATCAAACCCCTGTGACTCCCAAATAAATGT-AAAAATCTCAGGAGT
TCTGTAAATCTGTGGGTYGTATCTGCCTATGAAAAAATGGC---TCTTCTATCAGTGTAA
GGACTTGGCAAATGTGGTTGTGTCTCAGATGTGTAG---CTATG----------------
------------------------------------------------------------
------------------------------------------------------------
-------------------------TGCACTGGGTAATGATGCATCTCCTTCTTATTTGA
TGACAAGCAGGTCACTTTTTTTTGCTGTACGKTGTGCTTTATTATCATGATGCATTACAT
ATCTTGGTACAAATA
>Pitta sordida
----TCTCTCTGTTCTCAAATCCCTATGACTCCCAAATAAATGT-AAAAATCCCAGGAGC
ACTGTATATCTGTGCATTATGTCTACCTGTGAACAAATGGCTACTGTTGTATCAGTGCAA
GGACTTGGAAGATGTGGTTGTGTCTCAAATGTGTAG---CTGTG---AAAATCCACTTTA
GTACAGTGGTGAGTGTCCCCGCCTCTCATGCGGGAGACTGGGGTTTTATTCCCGCCAGGG
AGGCAGTGGTGCCGTTTAAGAGTTGGACTCGATGATCCTTGTGGGTCCCTTCCAACTCAG
AATATTCTGTGATT---CTATG---TGCACTGGGTAGTGATGCATTTCCTACTTATTTGG
TGACAAGCAGATGAC-ATTTTTTCTTGTACCTTGTGCCTTATTATCACGAT---------
---------------

# Marker Pso02

PittSINE       1 ------------------------------------------------------------ Taeniopygia    1 TTGCTGTCTGTGCTCTCAAACCCCTATGACTCCCAAGTAAATGTAAAAAAACCCAGGAGT Menura         1 TTGCTCTCTGTGCTGTCAAACCCCTATGACTCCCAAATAAATGT--AAAATCCTAGGAGT Sayornis       1 TTGCTCTCTGTGCTATCAAACCCCTGTGACTCCCAAATAAATGT-AAAAATCTCAGGAGT Pitta          1 ----TCTCTCTGTTCTCAAATCCCTATGACTCCCAAATAAATGT-AAAAATCCCAGGAGC   PittSINE       1 ------------------------------------------------------------ Taeniopygia   61 GCTGCATTTCTGTGGGT--TATCTGCCTCTGAACAAAAGGC---TATTGTATCAGTGTAA Menura        59 GCTATATATCTATGGATTGTATCTGCCTGTGAACAAATGGCTATTGTTGTATCAGTGTAA Sayornis      60 TCTGTAAATCTGTGGGTYGTATCTGCCTATGAAAAAATGGC---TCTTCTATCAGTGTAA Pitta         56 ACTGTATATCTGTGCATTATGTCTACCTGTGAACAAATGGCTACTGTTGTATCAGTGCAA   PittSINE       1 -----------------------------------------------AAAATCCACTTTA Taeniopygia  116 GGACTTGGCAAATGTAGTTGTAGCTCAGATGTGTAG---CTGTT---------------- Menura       119 GGACTTGGCAAATGTGGTTGTATCTCAAATGTGTAG---CTGTG---------------- Sayornis     117 GGACTTGGCAAATGTGGTTGTGTCTCAGATGTGTAG---CTATG---------------- Pitta        116 GGACTTGGAAGATGTGGTTGTGTCTCAAATGTGTAG---CTGTG---AAAATCCACTTTA   PittSINE      14 GTACAGTGGTGAGTGTCCCCGCCTCTCATGCGGGAGACCGGGGTTCGATTCCCGCCAGGG Taeniopygia  157 ------------------------------------------------------------ Menura       160 ------------------------------------------------------------ Sayornis     158 ------------------------------------------------------------ Pitta        170 GTACAGTGGTGAGTGTCCCCGCCTCTCATGCGGGAGACTGGGGTTTTATTCCCGCCAGGG   PittSINE      74 AGGCAGTGGTGCGGTTTAAGAGTTGGACTCGATGATCCTTGTGGGTCCCTTCCAACTCAG Taeniopygia  157 ------------------------------------------------------------ Menura       160 ------------------------------------------------------------ Sayornis     158 ------------------------------------------------------------ Pitta        230 AGGCAGTGGTGCCGTTTAAGAGTTGGACTCGATGATCCTTGTGGGTCCCTTCCAACTCAG   PittSINE     134 AATATTCTGTG------------------------------------------------- Taeniopygia  157 -------------------------TGCACAGGATAATGATGCATCTCCTACGTATTT-A Menura       160 -------------------------TGCACTGGGTAATGATGCATCTCCTACTTGTTTGA Sayornis     158 -------------------------TGCACTGGGTAATGATGCATCTCCTTCTTATTTGA Pitta        290 AATATTCTGTGATT---CTATG---TGCACTGGGTAGTGATGCATTTCCTACTTATTTGG   PittSINE         ------------------------------------------------------------ Taeniopygia  191 TGACAACCAGATCAC-TTTTCTTGCTGTACACTTTGCTTTATTATCATGATGCATTACAT Menura       195 TGACAAGCAGGTCAC--TTTTTTGCTGTACATTGTGCTTTATTATCATGATGCATTACAT Sayornis     193 TGACAAGCAGGTCACTTTTTTTTGCTGTACGKTGTGCTTTATTATCATGATGCATTACAT Pitta        344 TGACAAGCAGATGAC-ATTTTTTCTTGTACCTTGTGCCTTATTATCACGAT---------   PittSINE         --------------- Taeniopygia  250 ATCTTCATAAAAGTA Menura       253 ATCTTCGTACAAATA Sayornis     253 ATCTTGGTACAAATA Pitta            ---------------

# Marker Pso03
>CR1-X1_Pass
------------------------------------------------------------
----------------------------------GAGTTCAAGAAGCGTTTGGACAATGC
TCTCAGGCACATGGTGTGACTCTTGGGGATGGTCCTGTGCA-GGGCCAGGAGTTGGACTC
GATGATCCTTGTGGGTCCCTTCCAACTCAGCATATTCTGTGATTCTGTG--ATTCTATG-
------------------------------------------------------------
------------------------------------------------------------
------------------------------------------------------------
------------------------------------------------------------
------------------------------------------------------------
------------------------------------------------------------
------------------------------------------------------------
------------------------------------------------------------
----------------------------------------------------
>PittSINE
------------------------------------------------------------
------------------------------------------------------------
------------------------------------------------------------
------------------------------------------------------------
------------------------------------------------------------
------------------------------------------------------------
------------CACAGAATATTCTGAGTTGGAAGGGACCCACAAGGATCATCGAGTCCA
ACTCTTAAACCGCACCACTGCCTCCCTGGC-GGGAATCGAACCCCGGTCTCCCGCATGAG
AGGCGGGGACACTCACCACTGTACTAAAGTGG-ATTTT----------------------
------------------------------------------------------------
------------------------------------------------------------
------------------------------------------------------------
----------------------------------------------------
>Taeniopygia guttata
TACACAGGGAAAAAAAAAAAAAGAAAAAAATAAGGAGGGGTTCTAG---GGATATTACTT
ATTTTAGTTTGTGC---ACACAA---TTTCT---GAGTTCA--CAAGTTTTGGACAATGC
TCTCAGGCACGTGGTG--------GG--AGTGTTCTGTGCAAGGCCATGAGCTGGACTCA
ATGATCCT-GATGGGTCCCTTCCAACTCAGCATATTCTATGATTTTA-------CTCTG-
--TGATT---CTCTCTAGCCCTTAGCCT-CTTTAATTATAAGTTTCATATATATGTTTCA
AGAAAGTTTCAAATGAGGCTGC-------------TGTAAAAAACCAAAA-TTTCGTCTC
T---GAAAT---------------------------------------------------
------------------------------------------------------------
-------------------------------------------------GGATTA----G
GTTTC--------TTTTTTTTAATATA-CACTAAAACTGCTTACAGATTGTACACATATT
GAAAAATAATAAGAA-AATATCCAATCTATTTTGTCAGA-CTTCGCAAGAGTAGATTTGC
TGAGAGATGCAAAGCCTT----GAAGAATTAAAGGATTGCACTTTCCATGCAACAGATCC
TACACACAGCTTGGT-AAGAGATTTTGCTGGTACAATAATCAATATTAGCTG
>Menura novaehollandiae
------------------------------------------------------------
-----------------ACATCT---TTTCT---GAGTTCAAAAAGTGTTTGGATGACAC
TCTCAGGCGCATGGTGTGATTCTTGG--GATGTCCTGTGCAGGGCCAGGAGTTGGACTTA
ATGATCCT-GATGGGTCCCTTCCAACTCAGCATATTCTATGATGCTGTTCCCTGCTACG-
--ATTCY---TTCCCTGGTCTTTCATCT-CTTTAATTCTAA-------CTCTATGTTTCA
AGTAAGTTTCAAAGGAGGCTGC-------------TTTAAAAAAACAAAACTTTCCTCTC
T---GAAAT---------------------------------------------------
------------------------------------------------------------
-------------------------------------------------GGATT-----T
TTTTT--------TTTTTTTTAATATA-CGCTAAAACTGCYTACAAACTGTACACAGACT
GAAAAATAAGATGAACAATATCCAATCAATTTTGTCAGA-CTTTGCAAGGGTAGATTTGC
TGAGAGATGCAAAGCCTT----AAAGAATTAAAGGATTGCAACTTGGAT-----------
----------------------------------------------------
>Sayornis phoebe
------------------------------------------------------------
-----------------ACAACA---TTTCT---GAGTTCAAGCAGCTTTTGGACAGCTC
TCTCAGGCACACAGTGTGATTCTTGG--GGTGACCTGTGCAGGGCCAGGAATCGGACTCA
CTGATCCT-GATGGGTCTCTTCCAACTCAGTGCATT------------------TTCTG-
--ATTCT---TTCCCAGGTCCTTAGTCT-TTTTAATTAGAA-------CTGTGTGTTTCA
AGAAAGTTTCAAAGGAGGCCAC------------------------------------TC
T---GAAAT---------------------------------------------------
------------------------------------------------------------
-------------------------------------------------GGATCGTGTTT
CTTTTCTTTTTTTTTTTTTTAAATATA-CACTAAAACTGCTTTAAAATTATACACAGACT
GAAAAGTAAGATGAAGAATATGAAATCAATTTTGTCAGA-CTTTGCAAGGGCGGATCTGC
AGAGAAACACAAAACCTTAAACAAAGAATTAAAGGATTGCAACTTGAAT-----------
----------------------------------------------------
>Pitta sordida
TGCACAGGATGAAAAAAA----------------GAGAGGTTCCAG---GGGTATTTACT
ACTTTTGTTTGTGC---ACATAA---TTTCT---GAATTCAAGGCAGCTTTGGACAACAC
TGTGATGCACATGGTGGGATTCTTGA--GTTGTCCTGTGTAGAGCCAGGAGTTGGACTCA
ATGAGCCTAAATGGGTCCCTTCCAACTCAGCATATT------------------CTATG-
--AGTCT---TTCCTAGTTCCTTAGTCTGTTTTAATTACAA-------TTGTATGTTTCA
AGAAAGTTTCAAAGGAGGCCGC------------------------------------TA
C---GAAAT---CACAGAATATTCTAAGTTGGAAGGGACCCACAACGATCATCGAATCCA
ACTCTTAAACAGCACCCCTGCCTCACCAGCAGGGAATCGAACCCTGGTCTCCCGGGTAAG
AGTCGAGGACACTCACCACTGTACTAAAGTGGAGTTTT---GAAAA---GCATCATGTTC
CTTTT--------TTTTTTTTAATATG-CAATAAAATTTCCTACAAATTATACACATACT
GAAAAATAAGATTAAGAATATCAAACTATCTTYGTCA---CTTTGCAAGAGTAGATTTGC
TGAGAGACACAAAACCTTAAACAAAAAATTAAAGGATTGCAACTTTGTT-----------
----------------------------------------------------
>Acanthisitta chloris
TACAGAAAAAGAAGAAAA---------------TGAGGGATTCTAG---GGATATTTACT
ACTTTTGTTTGTGC---ACATAA-------------------------------------
------------------------------------------------------------
------------------------------------------------------------
--TTTCT---TTCCCAAGTCCTTAGTAT-TTTTAATTATAA-------TTGTATGTTTCA
AGAAAGTTTCAAAATAGGCTGGGGTTTTTGTTTTTTTTTTAAAAAAAGTATTTTCCTCTC
T---GAAAT---------------------------------------------------
------------------------------------------------------------
-------------------------------------------------GGATCATGTTG
GTTTT----GTGGGTTTTTTTAATATATCACTAAAACTGCTTAAAAACTGTACATAGACT
GAAAAATAAGAAGAAGAATTTCAAATCAATTCTGTCAGATTTTTCCAAGCATAGACTTGC
TGAGAGACACAAAACCTTAAACAAAGAATTAAAGGATTTCAACTTGGATGCAACRGATCC
TACACACAGGTTAGTAAAGAGATTTCGCTGGTACAGTAATCAATACTGGCTT

# Marker Pso03

CR1-X1_Pass     1 ------------------------------------------------------------ PittSINE        1 ------------------------------------------------------------ Taeniopygia     1 TACACAGGGAAAAAAAAAAAAAGAAAAAAATAAGGAGGGGTTCTAG---GGATATTACTT Menura          1 ------------------------------------------------------------ Sayornis        1 ------------------------------------------------------------ Pitta           1 TGCACAGGATGAAAAAAA----------------GAGAGGTTCCAG---GGGTATTTACT Acanthisitta    1 TACAGAAAAAGAAGAAAA---------------TGAGGGATTCTAG---GGATATTTACT   CR1-X1_Pass     1 ----------------------------------GAGTTCAAGAAGCGTTTGGACAATGC PittSINE        1 ------------------------------------------------------------ Taeniopygia    58 ATTTTAGTTTGTGC---ACACAA---TTTCT---GAGTTCA--CAAGTTTTGGACAATGC Menura          1 -----------------ACATCT---TTTCT---GAGTTCAAAAAGTGTTTGGATGACAC Sayornis        1 -----------------ACAACA---TTTCT---GAGTTCAAGCAGCTTTTGGACAGCTC Pitta          42 ACTTTTGTTTGTGC---ACATAA---TTTCT---GAATTCAAGGCAGCTTTGGACAACAC Acanthisitta   43 ACTTTTGTTTGTGC---ACATAA-------------------------------------   CR1-X1_Pass    27 TCTCAGGCACATGGTGTGACTCTTGGGGATGGTCCTGTGCA-GGGCCAGGAGTTGGACTC PittSINE        1 ------------------------------------------------------------ Taeniopygia   107 TCTCAGGCACGTGGTG--------GG--AGTGTTCTGTGCAAGGCCATGAGCTGGACTCA Menura         38 TCTCAGGCGCATGGTGTGATTCTTGG--GATGTCCTGTGCAGGGCCAGGAGTTGGACTTA Sayornis       38 TCTCAGGCACACAGTGTGATTCTTGG--GGTGACCTGTGCAGGGCCAGGAATCGGACTCA Pitta          93 TGTGATGCACATGGTGGGATTCTTGA--GTTGTCCTGTGTAGAGCCAGGAGTTGGACTCA Acanthisitta   63 ------------------------------------------------------------   CR1-X1_Pass    86 GATGATCCTTGTGGGTCCCTTCCAACTCAGCATATTCTGTGATTCTGTG--ATTCTATG- PittSINE        1 ------------------------------------------------------------ Taeniopygia   157 ATGATCCT-GATGGGTCCCTTCCAACTCAGCATATTCTATGATTTTA-------CTCTG- Menura         96 ATGATCCT-GATGGGTCCCTTCCAACTCAGCATATTCTATGATGCTGTTCCCTGCTACG- Sayornis       96 CTGATCCT-GATGGGTCTCTTCCAACTCAGTGCATT------------------TTCTG- Pitta         151 ATGAGCCTAAATGGGTCCCTTCCAACTCAGCATATT------------------CTATG- Acanthisitta   63 ------------------------------------------------------------   CR1-X1_Pass       ------------------------------------------------------------ PittSINE        1 ------------------------------------------------------------ Taeniopygia   208 --TGATT---CTCTCTAGCCCTTAGCCT-CTTTAATTATAAGTTTCATATATATGTTTCA Menura        154 --ATTCY---TTCCCTGGTCTTTCATCT-CTTTAATTCTAA-------CTCTATGTTTCA Sayornis      136 --ATTCT---TTCCCAGGTCCTTAGTCT-TTTTAATTAGAA-------CTGTGTGTTTCA Pitta         192 --AGTCT---TTCCTAGTTCCTTAGTCTGTTTTAATTACAA-------TTGTATGTTTCA Acanthisitta   63 --TTTCT---TTCCCAAGTCCTTAGTAT-TTTTAATTATAA-------TTGTATGTTTCA   CR1-X1_Pass       ------------------------------------------------------------ PittSINE        1 ------------------------------------------------------------ Taeniopygia   262 AGAAAGTTTCAAATGAGGCTGC-------------TGTAAAAAACCAAAA-TTTCGTCTC Menura        201 AGTAAGTTTCAAAGGAGGCTGC-------------TTTAAAAAAACAAAACTTTCCTCTC Sayornis      183 AGAAAGTTTCAAAGGAGGCCAC------------------------------------TC Pitta         240 AGAAAGTTTCAAAGGAGGCCGC------------------------------------TA Acanthisitta  110 AGAAAGTTTCAAAATAGGCTGGGGTTTTTGTTTTTTTTTTAAAAAAAGTATTTTCCTCTC   CR1-X1_Pass       ------------------------------------------------------------ PittSINE        1 ------------CACAGAATATTCTGAGTTGGAAGGGACCCACAAGGATCATCGAGTCCA Taeniopygia   308 T---GAAAT--------------------------------------------------- Menura        248 T---GAAAT--------------------------------------------------- Sayornis      207 T---GAAAT--------------------------------------------------- Pitta         264 C---GAAAT---CACAGAATATTCTAAGTTGGAAGGGACCCACAACGATCATCGAATCCA Acanthisitta  170 T---GAAAT---------------------------------------------------   CR1-X1_Pass       ------------------------------------------------------------ PittSINE       49 ACTCTTAAACCGCACCACTGCCTCCCTGGC-GGGAATCGAACCCCGGTCTCCCGCATGAG Taeniopygia   314 ------------------------------------------------------------ Menura        254 ------------------------------------------------------------ Sayornis      213 ------------------------------------------------------------ Pitta         318 ACTCTTAAACAGCACCCCTGCCTCACCAGCAGGGAATCGAACCCTGGTCTCCCGGGTAAG Acanthisitta  176 ------------------------------------------------------------ CR1-X1_Pass       ------------------------------------------------------------ PittSINE      108 AGGCGGGGACACTCACCACTGTACTAAAGTGG-ATTTT---------------------- Taeniopygia   314 -------------------------------------------------GGATTA----G Menura        254 -------------------------------------------------GGATT-----T Sayornis      213 -------------------------------------------------GGATCGTGTTT Pitta         378 AGTCGAGGACACTCACCACTGTACTAAAGTGGAGTTTT---GAAAA---GCATCATGTTC Acanthisitta  176 -------------------------------------------------GGATCATGTTG   CR1-X1_Pass       ------------------------------------------------------------ PittSINE          ------------------------------------------------------------ Taeniopygia   321 GTTTC--------TTTTTTTTAATATA-CACTAAAACTGCTTACAGATTGTACACATATT Menura        260 TTTTT--------TTTTTTTTAATATA-CGCTAAAACTGCYTACAAACTGTACACAGACT Sayornis      224 CTTTTCTTTTTTTTTTTTTTAAATATA-CACTAAAACTGCTTTAAAATTATACACAGACT Pitta         432 CTTTT--------TTTTTTTTAATATG-CAATAAAATTTCCTACAAATTATACACATACT Acanthisitta  187 GTTTT----GTGGGTTTTTTTAATATATCACTAAAACTGCTTAAAAACTGTACATAGACT   CR1-X1_Pass       ------------------------------------------------------------ PittSINE          ------------------------------------------------------------ Taeniopygia   372 GAAAAATAATAAGAA-AATATCCAATCTATTTTGTCAGA-CTTCGCAAGAGTAGATTTGC Menura        311 GAAAAATAAGATGAACAATATCCAATCAATTTTGTCAGA-CTTTGCAAGGGTAGATTTGC Sayornis      283 GAAAAGTAAGATGAAGAATATGAAATCAATTTTGTCAGA-CTTTGCAAGGGCGGATCTGC Pitta         483 GAAAAATAAGATTAAGAATATCAAACTATCTTYGTCA---CTTTGCAAGAGTAGATTTGC Acanthisitta  243 GAAAAATAAGAAGAAGAATTTCAAATCAATTCTGTCAGATTTTTCCAAGCATAGACTTGC   CR1-X1_Pass       ------------------------------------------------------------ PittSINE          ------------------------------------------------------------ Taeniopygia   430 TGAGAGATGCAAAGCCTT----GAAGAATTAAAGGATTGCACTTTCCATGCAACAGATCC Menura        370 TGAGAGATGCAAAGCCTT----AAAGAATTAAAGGATTGCAACTTGGAT----------- Sayornis      342 AGAGAAACACAAAACCTTAAACAAAGAATTAAAGGATTGCAACTTGAAT----------- Pitta         540 TGAGAGACACAAAACCTTAAACAAAAAATTAAAGGATTGCAACTTTGTT----------- Acanthisitta  303 TGAGAGACACAAAACCTTAAACAAAGAATTAAAGGATTTCAACTTGGATGCAACRGATCC   CR1-X1_Pass       ---------------------------------------------------- PittSINE          ---------------------------------------------------- Taeniopygia   486 TACACACAGCTTGGT-AAGAGATTTTGCTGGTACAATAATCAATATTAGCTG Menura            ---------------------------------------------------- Sayornis          ---------------------------------------------------- Pitta             ---------------------------------------------------- Acanthisitta  363 TACACACAGGTTAGTAAAGAGATTTCGCTGGTACAGTAATCAATACTGGCTT

# Marker Pso04
>PittSINE
------------------------------------------------------------
------------------------------------------------------------
------------------------------------------------------------
------------------------------------------------------------
------------------------------------------------------------
------------------------------------------------------------
------------------------------------------------------------
------------------------------------------------------------
------------------------------------------------------------
------------------------------------------------------------
------------------------------------------------------------
------------------------AAAATCCACTTTAGTACAGTGGTGAGTGTCCCCGCC
TCTCATGCGGGAGACCGGGGTTCGATTCCCGCCAGGGAGGCAGTGGTGCGGTTTAAGAGT
TGGACTCGATGATCCTTGTGGGTCCCTTCCAACTCAGAATATTCTGTG------------
------------------------------------------------------------
------------------------------------------------------------
------------------------------------------------------------
------------------------------------------------------------
------------------------------------------------------------
------------------------------------------------------------
------------------------------------------------------------
------------------------------------------------------------
------------------------------------------------------------
------------------------------------------------------------
------------------------------------------------------------
------------------------------------------------------------
------------------------------------------------------------
------------------------------------------------------------
------------------------------------------------------------
------------------------------------------------------------
------------------------------------------------------------
------------------------------------------------------------
------------------------------------------------------------
------------------------------------------------------------
------------------------------------------------------------
------------------------------------------------------------
------------------------------------------------------------
------------------------------------------------------------
------------------------------------------------------------
-----------------
>TguLTRL2a6 
------------------------------------------------------------
------------------------------------------------------------
------------------------------------------------------------
------------------------------------------------------------
------------------------------------------------------------
------------------------------------------------------------
------------------------------------------------------------
------------------------------------------------------------
------------------------------------------------------------
------------------------------------------------------------
------------------------------------------------------------
------------------------------------------------------------
------------------------------------------------------------
------------------------------------------------------------
--------------TGTCGTGGTTTGACACGGAAGAGAATTTTCTCAGGAAGTTGGTGGT
CAAACCAATCAGTGGTCAGGTTTGGATATTGGCACCTGGAGTGACCACTGAAGGCTGGAC
ACGCCTCTGAGAACACAGGGGGTTAAAAGCAAGAACTCCCAGGAGAAC---------TGC
TCTCTTTGGTTCCGGTCATCGGAGAGTGCAGACC-TCCCCTGCCCAGCCACGGGCTGGGT
GGGGGAGGGGAAGCCATGCGGCCTGGGGAGGTAGGCCAGGGGGTGAAGGGTCTGGAACCG
AGCTGGGCCAGCTCCTGCGGACGGAAGGGTGGAGGAAGTCTGAGATGTCTTTGTTCCCCC
CCCCCCAACCCAGAGGGAAA-GAGACAGAGAGCCTGAAGACACCTGGAAGTTTGCCGGCA
GAGGAGAAGGAGAAGGGGGGGAAGGTGCCCAGCGTGGGAGATGGAGTCCTGGGCCGAGAT
TTCAGCCGTCCGGGGAGT-CCGGGACTTTTAACCCTTTCCTGGGAAATGAAGGCTTTGTG
AAATATTACTCCTCCTCGATTTGAAAGAGAAGAGAGACAGCCTGGGACCTGAGATGTTAG
GAAAAGAAGGTTGGGGGGAGATGATGGAGTGGCTTTTGGCTGGACTTTTCTTGTTAGCCA
TAGACTGAACCAATTTCTCCTNCAAGAGAGACTGCATTTTAGGGGGATGCAATGGTGAGC
CAAGAGACCTGCTTCAGCAACTACCAGTACAGGAATGGAGTGAACAGAGAAAAGCTGAGG
AGGGTGTGATGATGCCCTCTGTCTTCAGGAAGATGAAGATCTCTGTTTTCACCCTCGGCC
CCAGGGGAGGAGGAAAATGGGGGGGACTGTGGTCCCAAAATGAGACACTGGACTGTTGTT
CCTGTTGGTCCTTGGCAAAGCATCCTTAAAGGAGCCCTATGAGCAGTCTCGTCCATGCAC
GGTGGTGAGAGCACTGTGACATGGAGAGGAGAGTGTCACACTGGCAGATTTCTCCGGGCG
GTGCCATGTGTGACATGGAAACACAAGAGGTGGCAATTGTGTTTCCTGGGGG--TCTGTG
GTGCAAGGGAGACTCCTCTCTCCCCTGATGGACTGAGTATTGATTATNTTGAAGGGTGAT
AACTTGATTAAGGGTCCGAGTTGTGTCTCACTGTGGTTTGTTGGAGTTGGGTGGGGGGAG
GAGGAATGTTTTGGAAGGTTTTCATTCTGGATTTAGTGTGTGTTTTTTTTC--TTCCCTT
TTTTTCCTTTTATCGTAGGTAGTAGTAGTTTAATAAAGTTTTTCCTTTGTTATTAAGCTT
GGGCCTGCTCTGCTCTGTTCCCGATCGCATCTCACAGCATTCATTTGGGAAGNTGCATTT
TCATGGGGGCGCTGGCATTGCGCCAGCGTCAAACC-------------------------
------------------------------------------------------------
-----------------
>Taeniopygia guttata
ATCTTTACTGCCAGCTAGCCTTTCAGCCTTTCAAATGTTCAGAATGCATCACTATGGAGA
AAATCACTGAAGCGTGAGCTTCCATGTGAGCTTTTAAAGTTCTGTTCATTACTTCTCAGT
TCTGGCTGTTGTTTTTCCTTTTCAGAAAGGCAACCTATCTTCTCTATCACTGTCTTGTAA
TAGTCACTCTTCCATGCCCTCTTCTTCCTTATTTCCCTCTTTCCTCCCAC-TTTATTTTC
TGTCTGCCGAGACATCTTCAAACACACGACTATGTGTTCATGCAACAACTGTACCAGAAG
TTATGGAGAAGTCCACTGGCTTACAGACATGCAGCTCCACAGTGAATTATCAAGTGTTAC
GGCAATGTCCACCTAACTGAACATCCA----TCTGA-----ATAGGCTAGACAACTGTAT
TGTTAATGTACCTTACAAACATAAAAAGTTGATTTGGGATATAATTAATAAAGTGGTTTG
GGT-----------------------------------------TTGGGGGGGTTTTGGT
GTTTTGT---TTGTTTGTCTGTTTGTTTGCTCTTTTA--TCTAATCATATTGTGGAATTG
CAATGGCATCCAGCTAATTTTCGTAACACTTCCATCTTACACAGCAAATTCCCTCCCAGA
GGGACCAGTGATACAACA------------------------------------------
------------------------------------------------------------
---------------------------------------------------------GGA
---CTTGAGCCCTGTGTCACAGTTTGACACGGAAGAGAATTTTCTCAGGAAGCTGGGGTC
-AAACCAATCAGTG-TCACGTTTGGATATTGGCACCTGGAGTGACTACTGAAGGCTGGAC
ACGCCTCTGAGAACACAGGGGGTTAAAAGCCCGAATTCCCAGGAGAACCAGGAGAACTG-
TCTCTTTGGTTCTGGTCATCGGAGAGTGCAGACCCTCCCCTGCCCAGCCACTGGCTGGGT
GGGG-TGGGGAAGCCATGTGGCCTGGGGACGTAGGCCAGGGGGTGAAGGGTCTGGAACCG
AGCCAGGCCAGCTCCTGCGGACAGAAGGGTGGAGGATGTCTGAGATGTCTTTGTTATCCC
CCC---AACCTAGAGGGAAAAGAGATAGAGAGCCAGCAGACACCTGGAAGTTTGCCGGCA
GAGGAGAAGAAGGGGGGGAAGGTGCCCAGCGTGGGAGATGGAGTCCTGGGCCAAGATTTC
AGCCATCCGAGGAGTGAGTCCAGGACTTTTAACCCTTTCCTGGGAAATGAAGGCTTTGTG
AAATATTACTCCTCCTTGATTTGAAGGAAAGAGAGACAGCCTGGGACCTGAGATGTTTGG
AAAA-GAAGGCTGAGGGGAGATGATGGAGTGGCTTTTGGCTGGACTTTTCTTGCTAGCCA
TAGACTGAACCAATTTCTCCTCCAAGAGAGACTGCATTTTAGGGGGTTGCA-TGGTGAGC
CAAGAGACCTGCTTCAGCAACTACCAGTACAGGAATGGAGTGAACAGAGAAAAGCTGAGG
AGGGTGTGATGATGCCCTCTGTCTTCAGGAAGATAA-GATCTCTGTTTTCACCCTCGGCC
CCAGGGGAGGAAGAAAATGGG-----CTGTGGTCCCAAAATGAGACACCGGACTCTTGTT
CCTGTTGGTCCTTAAAGAAGCCCTATAAGCAGTCTCTGTCCATGCATGGT----------
--GGTGAGAGCACTGTGACATGGAGAGGAGAGTGTCACACTGTCAGATTCTCTCCGGGTG
GTGCCATGTGTGACATGGAAACCCAAGAGGTGGCAATTGTGTTTCTTGGGGGCGTCTATG
GCACAGGAGAGACTCCTCTCTTCCCTGA-GGACTTAGTATTGATTATACTGAAGGGTGAA
TACTTGATTAAGGGTCCAAGTTGTGTCTCACTGTGGTTTGTTGGATTTAGGTGGGGGGAG
AAGGAATATTTTGGAAGGTTTTCATTTTGGATTTAGTGTGTGTTTGTTTTGGGTTTTTTT
TCCCTTTTATCATAGTAGTAGTTTAATAA----AGTTTTTCTCCCTTTGTTAATAAGCTT
GGGCCTGCTCTGCTCTGTCCCAGATTGCATCTCACAGCATTCATTTGGGAAGGTGCATTT
TCATGGGGGCACTGGCATTGTGCCAGCATCAAACCGTGACACCCTGCTTACAGTAAAAAT
ATAGTTTTGAGAAAGTTTCTCTCAGCCTGCAAGAAAATACTCATCATTAAATAAAATGTA
CTATTCATTTGCAAGCA
>Menura novaehollandiae
ATCTTTACTGCCAGCTAGCCTTTCAGCCTTTAAAACGTTCAGAATGCATTGCTATGGAGA
AAATCACTGAAGCATGAGCTGCCATATGAGCTTTTAAAGTTCTGCTCATTTCTTCCCAGT
CCTAGCTGCTGTTTTTCCTTTTCAGAAAGGCAACCTATCTTCTCTATCACTATCTTGTAA
TAGTCAGCCTTCCATGCTCTCTTCTTCCTTATTTCCCTCCTTCCTCCCAC-TTTGTTTTC
TGTCTACTGAGACATCTTCAAACCCAGGACTGCGCATTAATGTAACAA---------AAG
TCTCAGAGAAGTACTCTGGCTTGCAGACATGCAGCTTCACAGTGAAATATCAAGTGTTAC
TGCAATGCCCACTTAACTGGACATCCATAATTGCCA-----ATAGGATAGACTACTGTAT
TGTTCATGTACCTTACAAACATAAAAAGTGGATTTGAGAGATAATTAATTAGGGGGTTTG
GA--------------------------------------------GGTTTGGTTTTGGG
GTTTTTTTAGTGGTGTGTTGGTTGGTTGGTTCTTTTA--TCTAATCAT------------
--ATGACRCCCAACTAATTTTCATAACGCTTCCATCTTAGAGTGCAGAATCCCTCCCAGA
GGGACCAGTGACACAACA------------------------------------------
------------------------------------------------------------
---------------------------------------------------------GGA
---CTTGAGC--------------------------------------------------
------------------------------------------------------------
------------------------------------------------------------
------------------------------------------------------------
------------------------------------------------------------
------------------------------------------------------------
------------------------------------------------------------
------------------------------------------------------------
------------------------------------------------------------
------------------------------------------------------------
------------------------------------------------------------
------------------------------------------------------------
------------------------------------------------------------
------------------------------------------------------------
------------------------------------------------------------
------------------------------------------------------------
------------------------------------------------------------
------------------------------------------------------------
------------------------------------------------------------
------------------------------------------------------------
------------------------------------------------------------
------------------------------------------------------------
------------------------------------------------------------
------------------------------------TAAATCCCAATTTATAGTAAACAT
ATAGTTCTGAGAAAGTTGCTCCATGCCCGCAAGAAATTACTCATCATGAATTAAAATGCA
CTATTCATTTGCAT---
>Sayornis phoebe
---TTTACTGCCAGCTATCCTTTCAGCCTTTAAAATGTTCAGAATGCATTGTTATGGAGA
AAATCRCTGAAGCATGAGCTGGCATATGATCTTTTCAAGTTCTTTTCATTATTTTCCAGT
CCTGGCTGTGGCTTTTCCTTCTCAGAAAGGCAACCTATCTCCTCTATCACCATCTTGTAA
TAGTCAGCCTTCCATGCCCTCTTTTTCCTTATTTCCCTCGTTCCTAGCACTTTTCTTTTC
TCTCTGCTGAGACATCTWCAAAGACAGGACAATGTGTTGATGTAAAAATTGTGCCAAAAG
TTGTAGAGAAGGTCACTGGCTTGCAGATGGGCAGCT-------------TCAAGTG-TAC
TGYGATGTCCACCTAACTGGACATTCTTAATTGCCAGAAGCATAGAATAGAATTCTATTT
TGTTCCTGTACCTTAGAAACATGAATAGTTGATTTGAGAGATAACTGATTATGCGTGTTT
GGYTTGGTTTTTGTCCATTTGTTTGTTTTCTTTTGGTTGTTTTGTTTGTTTGGTTTTGGG
GGTTTGTGTGTGTGTGGTTTTGGAGTGGGTTTTTTTAAATTTAATTTTATTGTGGAATTG
CTATGACATCCAGCTAATTTTTGTAACATTTCCATTTTAGACTGCACAATCCCTCCCAGA
GGGACCAGTGATACAACA------------------------------------------
------------------------------------------------------------
---------------------------------------------------------GGA
---CTTGAGC--------------------------------------------------
------------------------------------------------------------
------------------------------------------------------------
------------------------------------------------------------
------------------------------------------------------------
------------------------------------------------------------
------------------------------------------------------------
------------------------------------------------------------
------------------------------------------------------------
------------------------------------------------------------
------------------------------------------------------------
------------------------------------------------------------
------------------------------------------------------------
------------------------------------------------------------
------------------------------------------------------------
------------------------------------------------------------
------------------------------------------------------------
------------------------------------------------------------
------------------------------------------------------------
------------------------------------------------------------
------------------------------------------------------------
------------------------------------------------------------
------------------------------------------------------------
------------------------------------TATAGCCCAATTTATAGTAAACAT
ATAGTTCTGAGAAAGTTCCTCTATGCCTGCAGGAAATTACTCATCATGAATTAAAATGCA
CTATTCATTTGCAT---
>Pitta sordida
ATCCCTACTACCAGCTGTTCCTTCAGCCTTTAAAATGTTCAGAATGCCTTGTTATAGAGA
AAATCACTGAAGCAYGATCTTTTATATGAGCTTTTAAAGTTCTGTTCATTACTTCCAAGT
CCTGGCCTCTGCTTTTCCATTCCAGAACAGCAACT--------CTATCACTATTTTGTAA
TAGTCATCCTTCCATGGCTTCTTC-TACTAATATTCCTCATTGCTCCCAC-TGTCTTTTC
TGTCTGCTGAGACATCTTCAAAGACAAGACTATATGTCCATGTAAAAATTGTTCCAAAGG
TTACAGAGAAGTACACTAGCTTGAAGGCATGCAGTTTCACAGTTAAATATCAAGTGTTAC
TGCAATGTCCACCTAACTGGCTGT-----------------ATAGGATAGGCTGCTGTTT
TGCTCATGAACTTTAAAAGCATAAAAAGTTGATTTGGGAGATA-----------------
------------------------------------------------------------
-----------------------------TTTTTTTAAATCTAATCTTATTGTGGAATTR
CAATAATACACAGCTAATTTTCMTAAAGTTTCCATCTTAAACTGCAYAATCTCTTCCAGA
GGGACCAGAGACACAACA---GGA---ATCCACTTTAGTACAGTGGTGAGTGTCT--GCT
TGTCTGGTGGGAGACCAGGGTTCAATTCCCACCAGGGAGGCAGTGGTGCCRTTTAAGAGT
TGGACTCGATGATCCTTGTGGGTCCCTTCCAAMTCAGAATAATCTGTGAGYCTG---TGA
---GTTCAGM--------------------------------------------------
------------------------------------------------------------
------------------------------------------------------------
------------------------------------------------------------
------------------------------------------------------------
------------------------------------------------------------
------------------------------------------------------------
------------------------------------------------------------
------------------------------------------------------------
------------------------------------------------------------
------------------------------------------------------------
------------------------------------------------------------
------------------------------------------------------------
------------------------------------------------------------
------------------------------------------------------------
------------------------------------------------------------
------------------------------------------------------------
------------------------------------------------------------
------------------------------------------------------------
------------------------------------------------------------
------------------------------------------------------------
------------------------------------------------------------
------------------------------------------------------------
------------------------------------TATAGCCCAGTTTGTARYAAA---
--------------------CTATGCCTGCAAGAAATTATTCATTATGAATTAAAATTAA
CTGTTTGTTTGCATGCA

# Marker Pso04

PittSINE       1 ------------------------------------------------------------ TguLTRL2a6     1 ------------------------------------------------------------ Taeniopygia    1 ATCTTTACTGCCAGCTAGCCTTTCAGCCTTTCAAATGTTCAGAATGCATCACTATGGAGA Menura         1 ATCTTTACTGCCAGCTAGCCTTTCAGCCTTTAAAACGTTCAGAATGCATTGCTATGGAGA Sayornis       1 ---TTTACTGCCAGCTATCCTTTCAGCCTTTAAAATGTTCAGAATGCATTGTTATGGAGA Pitta          1 ATCCCTACTACCAGCTGTTCCTTCAGCCTTTAAAATGTTCAGAATGCCTTGTTATAGAGA   PittSINE       1 ------------------------------------------------------------ TguLTRL2a6     1 ------------------------------------------------------------ Taeniopygia   61 AAATCACTGAAGCGTGAGCTTCCATGTGAGCTTTTAAAGTTCTGTTCATTACTTCTCAGT Menura        61 AAATCACTGAAGCATGAGCTGCCATATGAGCTTTTAAAGTTCTGCTCATTTCTTCCCAGT Sayornis      58 AAATCRCTGAAGCATGAGCTGGCATATGATCTTTTCAAGTTCTTTTCATTATTTTCCAGT Pitta         61 AAATCACTGAAGCAYGATCTTTTATATGAGCTTTTAAAGTTCTGTTCATTACTTCCAAGT   PittSINE       1 ------------------------------------------------------------ TguLTRL2a6     1 ------------------------------------------------------------ Taeniopygia  121 TCTGGCTGTTGTTTTTCCTTTTCAGAAAGGCAACCTATCTTCTCTATCACTGTCTTGTAA Menura       121 CCTAGCTGCTGTTTTTCCTTTTCAGAAAGGCAACCTATCTTCTCTATCACTATCTTGTAA Sayornis     118 CCTGGCTGTGGCTTTTCCTTCTCAGAAAGGCAACCTATCTCCTCTATCACCATCTTGTAA Pitta        121 CCTGGCCTCTGCTTTTCCATTCCAGAACAGCAACT--------CTATCACTATTTTGTAA   PittSINE       1 ------------------------------------------------------------ TguLTRL2a6     1 ------------------------------------------------------------ Taeniopygia  181 TAGTCACTCTTCCATGCCCTCTTCTTCCTTATTTCCCTCTTTCCTCCCAC-TTTATTTTC Menura       181 TAGTCAGCCTTCCATGCTCTCTTCTTCCTTATTTCCCTCCTTCCTCCCAC-TTTGTTTTC Sayornis     178 TAGTCAGCCTTCCATGCCCTCTTTTTCCTTATTTCCCTCGTTCCTAGCACTTTTCTTTTC Pitta        173 TAGTCATCCTTCCATGGCTTCTTC-TACTAATATTCCTCATTGCTCCCAC-TGTCTTTTC   PittSINE       1 ------------------------------------------------------------ TguLTRL2a6     1 ------------------------------------------------------------ Taeniopygia  240 TGTCTGCCGAGACATCTTCAAACACACGACTATGTGTTCATGCAACAACTGTACCAGAAG Menura       240 TGTCTACTGAGACATCTTCAAACCCAGGACTGCGCATTAATGTAACAA---------AAG Sayornis     238 TCTCTGCTGAGACATCTWCAAAGACAGGACAATGTGTTGATGTAAAAATTGTGCCAAAAG Pitta        231 TGTCTGCTGAGACATCTTCAAAGACAAGACTATATGTCCATGTAAAAATTGTTCCAAAGG   PittSINE       1 ------------------------------------------------------------ TguLTRL2a6     1 ------------------------------------------------------------ Taeniopygia  300 TTATGGAGAAGTCCACTGGCTTACAGACATGCAGCTCCACAGTGAATTATCAAGTGTTAC Menura       291 TCTCAGAGAAGTACTCTGGCTTGCAGACATGCAGCTTCACAGTGAAATATCAAGTGTTAC Sayornis     298 TTGTAGAGAAGGTCACTGGCTTGCAGATGGGCAGCT-------------TCAAGTG-TAC Pitta        291 TTACAGAGAAGTACACTAGCTTGAAGGCATGCAGTTTCACAGTTAAATATCAAGTGTTAC   PittSINE       1 ------------------------------------------------------------ TguLTRL2a6     1 ------------------------------------------------------------ Taeniopygia  360 GGCAATGTCCACCTAACTGAACATCCA----TCTGA-----ATAGGCTAGACAACTGTAT Menura       351 TGCAATGCCCACTTAACTGGACATCCATAATTGCCA-----ATAGGATAGACTACTGTAT Sayornis     344 TGYGATGTCCACCTAACTGGACATTCTTAATTGCCAGAAGCATAGAATAGAATTCTATTT Pitta        351 TGCAATGTCCACCTAACTGGCTGT-----------------ATAGGATAGGCTGCTGTTT   PittSINE       1 ------------------------------------------------------------ TguLTRL2a6     1 ------------------------------------------------------------ Taeniopygia  411 TGTTAATGTACCTTACAAACATAAAAAGTTGATTTGGGATATAATTAATAAAGTGGTTTG Menura       406 TGTTCATGTACCTTACAAACATAAAAAGTGGATTTGAGAGATAATTAATTAGGGGGTTTG Sayornis     404 TGTTCCTGTACCTTAGAAACATGAATAGTTGATTTGAGAGATAACTGATTATGCGTGTTT Pitta        394 TGCTCATGAACTTTAAAAGCATAAAAAGTTGATTTGGGAGATA-----------------   PittSINE       1 ------------------------------------------------------------ TguLTRL2a6     1 ------------------------------------------------------------ Taeniopygia  471 GGT-----------------------------------------TTGGGGGGGTTTTGGT Menura       466 GA--------------------------------------------GGTTTGGTTTTGGG Sayornis     464 GGYTTGGTTTTTGTCCATTTGTTTGTTTTCTTTTGGTTGTTTTGTTTGTTTGGTTTTGGG Pitta        437 ------------------------------------------------------------ PittSINE       1 ------------------------------------------------------------ TguLTRL2a6     1 ------------------------------------------------------------ Taeniopygia  490 GTTTTGT---TTGTTTGTCTGTTTGTTTGCTCTTTTA--TCTAATCATATTGTGGAATTG Menura       482 GTTTTTTTAGTGGTGTGTTGGTTGGTTGGTTCTTTTA--TCTAATCAT------------ Sayornis     524 GGTTTGTGTGTGTGTGGTTTTGGAGTGGGTTTTTTTAAATTTAATTTTATTGTGGAATTG Pitta        437 -----------------------------TTTTTTTAAATCTAATCTTATTGTGGAATTR   PittSINE       1 ------------------------------------------------------------ TguLTRL2a6     1 ------------------------------------------------------------ Taeniopygia  545 CAATGGCATCCAGCTAATTTTCGTAACACTTCCATCTTACACAGCAAATTCCCTCCCAGA Menura       528 --ATGACRCCCAACTAATTTTCATAACGCTTCCATCTTAGAGTGCAGAATCCCTCCCAGA Sayornis     584 CTATGACATCCAGCTAATTTTTGTAACATTTCCATTTTAGACTGCACAATCCCTCCCAGA Pitta        468 CAATAATACACAGCTAATTTTCMTAAAGTTTCCATCTTAAACTGCAYAATCTCTTCCAGA   PittSINE       1 ------------------------AAAATCCACTTTAGTACAGTGGTGAGTGTCCCCGCC TguLTRL2a6     1 ------------------------------------------------------------ Taeniopygia  605 GGGACCAGTGATACAACA------------------------------------------ Menura       586 GGGACCAGTGACACAACA------------------------------------------ Sayornis     644 GGGACCAGTGATACAACA------------------------------------------ Pitta        528 GGGACCAGAGACACAACA---GGA---ATCCACTTTAGTACAGTGGTGAGTGTCT--GCT   PittSINE      37 TCTCATGCGGGAGACCGGGGTTCGATTCCCGCCAGGGAGGCAGTGGTGCGGTTTAAGAGT TguLTRL2a6     1 ------------------------------------------------------------ Taeniopygia  623 ------------------------------------------------------------ Menura       604 ------------------------------------------------------------ Sayornis     662 ------------------------------------------------------------ Pitta        580 TGTCTGGTGGGAGACCAGGGTTCAATTCCCACCAGGGAGGCAGTGGTGCCRTTTAAGAGT   PittSINE      97 TGGACTCGATGATCCTTGTGGGTCCCTTCCAACTCAGAATATTCTGTG------------ TguLTRL2a6     1 ------------------------------------------------------------ Taeniopygia  623 ---------------------------------------------------------GGA Menura       604 ---------------------------------------------------------GGA Sayornis     662 ---------------------------------------------------------GGA Pitta        640 TGGACTCGATGATCCTTGTGGGTCCCTTCCAAMTCAGAATAATCTGTGAGYCTG---TGA   PittSINE         ------------------------------------------------------------ TguLTRL2a6     1 --------------TGTCGTGGTTTGACACGGAAGAGAATTTTCTCAGGAAGTTGGTGGT Taeniopygia  626 ---CTTGAGCCCTGTGTCACAGTTTGACACGGAAGAGAATTTTCTCAGGAAGCTGGGGTC Menura       607 ---CTTGAGC-------------------------------------------------- Sayornis     665 ---CTTGAGC-------------------------------------------------- Pitta        697 ---GTTCAGM--------------------------------------------------   PittSINE         ------------------------------------------------------------ TguLTRL2a6    47 CAAACCAATCAGTGGTCAGGTTTGGATATTGGCACCTGGAGTGACCACTGAAGGCTGGAC Taeniopygia  683 -AAACCAATCAGTG-TCACGTTTGGATATTGGCACCTGGAGTGACTACTGAAGGCTGGAC Menura       614 ------------------------------------------------------------ Sayornis     672 ------------------------------------------------------------ Pitta        704 ------------------------------------------------------------   PittSINE         ------------------------------------------------------------ TguLTRL2a6   107 ACGCCTCTGAGAACACAGGGGGTTAAAAGCAAGAACTCCCAGGAGAAC---------TGC Taeniopygia  741 ACGCCTCTGAGAACACAGGGGGTTAAAAGCCCGAATTCCCAGGAGAACCAGGAGAACTG- Menura       614 ------------------------------------------------------------ Sayornis     672 ------------------------------------------------------------ Pitta        704 ------------------------------------------------------------   PittSINE         ------------------------------------------------------------ TguLTRL2a6   158 TCTCTTTGGTTCCGGTCATCGGAGAGTGCAGACC-TCCCCTGCCCAGCCACGGGCTGGGT Taeniopygia  800 TCTCTTTGGTTCTGGTCATCGGAGAGTGCAGACCCTCCCCTGCCCAGCCACTGGCTGGGT Menura       614 ------------------------------------------------------------ Sayornis     672 ------------------------------------------------------------ Pitta        704 ------------------------------------------------------------ PittSINE         ------------------------------------------------------------ TguLTRL2a6   217 GGGGGAGGGGAAGCCATGCGGCCTGGGGAGGTAGGCCAGGGGGTGAAGGGTCTGGAACCG Taeniopygia  860 GGGG-TGGGGAAGCCATGTGGCCTGGGGACGTAGGCCAGGGGGTGAAGGGTCTGGAACCG Menura       614 ------------------------------------------------------------ Sayornis     672 ------------------------------------------------------------ Pitta        704 ------------------------------------------------------------   PittSINE         ------------------------------------------------------------ TguLTRL2a6   277 AGCTGGGCCAGCTCCTGCGGACGGAAGGGTGGAGGAAGTCTGAGATGTCTTTGTTCCCCC Taeniopygia  919 AGCCAGGCCAGCTCCTGCGGACAGAAGGGTGGAGGATGTCTGAGATGTCTTTGTTATCCC Menura       614 ------------------------------------------------------------ Sayornis     672 ------------------------------------------------------------ Pitta        704 ------------------------------------------------------------   PittSINE         ------------------------------------------------------------ TguLTRL2a6   337 CCCCCCAACCCAGAGGGAAA-GAGACAGAGAGCCTGAAGACACCTGGAAGTTTGCCGGCA Taeniopygia  979 CCC---AACCTAGAGGGAAAAGAGATAGAGAGCCAGCAGACACCTGGAAGTTTGCCGGCA Menura       614 ------------------------------------------------------------ Sayornis     672 ------------------------------------------------------------ Pitta        704 ------------------------------------------------------------   PittSINE         ------------------------------------------------------------ TguLTRL2a6   396 GAGGAGAAGGAGAAGGGGGGGAAGGTGCCCAGCGTGGGAGATGGAGTCCTGGGCCGAGAT Taeniopygia 1036 GAGGAGAAGAAGGGGGGGAAGGTGCCCAGCGTGGGAGATGGAGTCCTGGGCCAAGATTTC Menura       614 ------------------------------------------------------------ Sayornis     672 ------------------------------------------------------------ Pitta        704 ------------------------------------------------------------   PittSINE         ------------------------------------------------------------ TguLTRL2a6   456 TTCAGCCGTCCGGGGAGT-CCGGGACTTTTAACCCTTTCCTGGGAAATGAAGGCTTTGTG Taeniopygia 1096 AGCCATCCGAGGAGTGAGTCCAGGACTTTTAACCCTTTCCTGGGAAATGAAGGCTTTGTG Menura       614 ------------------------------------------------------------ Sayornis     672 ------------------------------------------------------------ Pitta        704 ------------------------------------------------------------   PittSINE         ------------------------------------------------------------ TguLTRL2a6   515 AAATATTACTCCTCCTCGATTTGAAAGAGAAGAGAGACAGCCTGGGACCTGAGATGTTAG Taeniopygia 1156 AAATATTACTCCTCCTTGATTTGAAGGAAAGAGAGACAGCCTGGGACCTGAGATGTTTGG Menura       614 ------------------------------------------------------------ Sayornis     672 ------------------------------------------------------------ Pitta        704 ------------------------------------------------------------   PittSINE         ------------------------------------------------------------ TguLTRL2a6   575 GAAAAGAAGGTTGGGGGGAGATGATGGAGTGGCTTTTGGCTGGACTTTTCTTGTTAGCCA Taeniopygia 1216 AAAA-GAAGGCTGAGGGGAGATGATGGAGTGGCTTTTGGCTGGACTTTTCTTGCTAGCCA Menura       614 ------------------------------------------------------------ Sayornis     672 ------------------------------------------------------------ Pitta        704 ------------------------------------------------------------   PittSINE         ------------------------------------------------------------ TguLTRL2a6   635 TAGACTGAACCAATTTCTCCTNCAAGAGAGACTGCATTTTAGGGGGATGCAATGGTGAGC Taeniopygia 1275 TAGACTGAACCAATTTCTCCTCCAAGAGAGACTGCATTTTAGGGGGTTGCA-TGGTGAGC Menura       614 ------------------------------------------------------------ Sayornis     672 ------------------------------------------------------------ Pitta        704 ------------------------------------------------------------   PittSINE         ------------------------------------------------------------ TguLTRL2a6   695 CAAGAGACCTGCTTCAGCAACTACCAGTACAGGAATGGAGTGAACAGAGAAAAGCTGAGG Taeniopygia 1334 CAAGAGACCTGCTTCAGCAACTACCAGTACAGGAATGGAGTGAACAGAGAAAAGCTGAGG Menura       614 ------------------------------------------------------------ Sayornis     672 ------------------------------------------------------------ Pitta        704 ------------------------------------------------------------ PittSINE         ------------------------------------------------------------ TguLTRL2a6   755 AGGGTGTGATGATGCCCTCTGTCTTCAGGAAGATGAAGATCTCTGTTTTCACCCTCGGCC Taeniopygia 1394 AGGGTGTGATGATGCCCTCTGTCTTCAGGAAGATAA-GATCTCTGTTTTCACCCTCGGCC Menura       614 ------------------------------------------------------------ Sayornis     672 ------------------------------------------------------------ Pitta        704 ------------------------------------------------------------   PittSINE         ------------------------------------------------------------ TguLTRL2a6   815 CCAGGGGAGGAGGAAAATGGGGGGGACTGTGGTCCCAAAATGAGACACTGGACTGTTGTT Taeniopygia 1453 CCAGGGGAGGAAGAAAATGGG-----CTGTGGTCCCAAAATGAGACACCGGACTCTTGTT Menura       614 ------------------------------------------------------------ Sayornis     672 ------------------------------------------------------------ Pitta        704 ------------------------------------------------------------   PittSINE         ------------------------------------------------------------ TguLTRL2a6   875 CCTGTTGGTCCTTGGCAAAGCATCCTTAAAGGAGCCCTATGAGCAGTCTCGTCCATGCAC Taeniopygia 1508 CCTGTTGGTCCTTAAAGAAGCCCTATAAGCAGTCTCTGTCCATGCATGGT---------- Menura       614 ------------------------------------------------------------ Sayornis     672 ------------------------------------------------------------ Pitta        704 ------------------------------------------------------------   PittSINE         ------------------------------------------------------------ TguLTRL2a6   935 GGTGGTGAGAGCACTGTGACATGGAGAGGAGAGTGTCACACTGGCAGATTTCTCCGGGCG Taeniopygia 1558 --GGTGAGAGCACTGTGACATGGAGAGGAGAGTGTCACACTGTCAGATTCTCTCCGGGTG Menura       614 ------------------------------------------------------------ Sayornis     672 ------------------------------------------------------------ Pitta        704 ------------------------------------------------------------   PittSINE         ------------------------------------------------------------ TguLTRL2a6   995 GTGCCATGTGTGACATGGAAACACAAGAGGTGGCAATTGTGTTTCCTGGGGG--TCTGTG Taeniopygia 1616 GTGCCATGTGTGACATGGAAACCCAAGAGGTGGCAATTGTGTTTCTTGGGGGCGTCTATG Menura       614 ------------------------------------------------------------ Sayornis     672 ------------------------------------------------------------ Pitta        704 ------------------------------------------------------------   PittSINE         ------------------------------------------------------------ TguLTRL2a6  1053 GTGCAAGGGAGACTCCTCTCTCCCCTGATGGACTGAGTATTGATTATNTTGAAGGGTGAT Taeniopygia 1676 GCACAGGAGAGACTCCTCTCTTCCCTGA-GGACTTAGTATTGATTATACTGAAGGGTGAA Menura       614 ------------------------------------------------------------ Sayornis     672 ------------------------------------------------------------ Pitta        704 ------------------------------------------------------------   PittSINE         ------------------------------------------------------------ TguLTRL2a6  1113 AACTTGATTAAGGGTCCGAGTTGTGTCTCACTGTGGTTTGTTGGAGTTGGGTGGGGGGAG Taeniopygia 1735 TACTTGATTAAGGGTCCAAGTTGTGTCTCACTGTGGTTTGTTGGATTTAGGTGGGGGGAG Menura       614 ------------------------------------------------------------ Sayornis     672 ------------------------------------------------------------ Pitta        704 ------------------------------------------------------------   PittSINE         ------------------------------------------------------------ TguLTRL2a6  1173 GAGGAATGTTTTGGAAGGTTTTCATTCTGGATTTAGTGTGTGTTTTTTTTC--TTCCCTT Taeniopygia 1795 AAGGAATATTTTGGAAGGTTTTCATTTTGGATTTAGTGTGTGTTTGTTTTGGGTTTTTTT Menura       614 ------------------------------------------------------------ Sayornis     672 ------------------------------------------------------------ Pitta        704 ------------------------------------------------------------   PittSINE         ------------------------------------------------------------ TguLTRL2a6  1231 TTTTTCCTTTTATCGTAGGTAGTAGTAGTTTAATAAAGTTTTTCCTTTGTTATTAAGCTT Taeniopygia 1855 TCCCTTTTATCATAGTAGTAGTTTAATAA----AGTTTTTCTCCCTTTGTTAATAAGCTT Menura       614 ------------------------------------------------------------ Sayornis     672 ------------------------------------------------------------ Pitta        704 ------------------------------------------------------------ PittSINE         ------------------------------------------------------------ TguLTRL2a6  1291 GGGCCTGCTCTGCTCTGTTCCCGATCGCATCTCACAGCATTCATTTGGGAAGNTGCATTT Taeniopygia 1911 GGGCCTGCTCTGCTCTGTCCCAGATTGCATCTCACAGCATTCATTTGGGAAGGTGCATTT Menura       614 ------------------------------------------------------------ Sayornis     672 ------------------------------------------------------------ Pitta        704 ------------------------------------------------------------   PittSINE         ------------------------------------------------------------ TguLTRL2a6  1351 TCATGGGGGCGCTGGCATTGCGCCAGCGTCAAACC------------------------- Taeniopygia 1971 TCATGGGGGCACTGGCATTGTGCCAGCATCAAACCGTGACACCCTGCTTACAGTAAAAAT Menura       614 ------------------------------------TAAATCCCAATTTATAGTAAACAT Sayornis     672 ------------------------------------TATAGCCCAATTTATAGTAAACAT Pitta        704 ------------------------------------TATAGCCCAGTTTGTARYAAA---   PittSINE         ------------------------------------------------------------ TguLTRL2a6       ------------------------------------------------------------ Taeniopygia 2031 ATAGTTTTGAGAAAGTTTCTCTCAGCCTGCAAGAAAATACTCATCATTAAATAAAATGTA Menura       638 ATAGTTCTGAGAAAGTTGCTCCATGCCCGCAAGAAATTACTCATCATGAATTAAAATGCA Sayornis     696 ATAGTTCTGAGAAAGTTCCTCTATGCCTGCAGGAAATTACTCATCATGAATTAAAATGCA Pitta        725 --------------------CTATGCCTGCAAGAAATTATTCATTATGAATTAAAATTAA   PittSINE         ----------------- TguLTRL2a6       ----------------- Taeniopygia 2091 CTATTCATTTGCAAGCA Menura       698 CTATTCATTTGCAT--- Sayornis     756 CTATTCATTTGCAT--- Pitta        765 CTGTTTGTTTGCATGCA

# Marker Pso08
>PittSINE
------------------------------------------------------------
------------------------------------------------------------
------------------------------------------------------------
------------------------------------------------------------
------------------------------------------------------------
------------------------------------------------------------
------------------------------------------------------------
------------------------------------------------------------
-----------CACAGAATATTCTGAGTTGGAAGGGACCCACAAGGATCATCGAGTCCAA
CTCTTAAACCGCACCACTGCCTCCCTGGCGGGAATCGAACCCCGGTCTCCCGCATGAGAG
GCGGGGACACTCACCACTGTACTAAAGTGGA---TTTT----------------------
------------------------------------------------------------
------------------------------------------------------------
------------------------------------------------------------
------------------------------------------------------------
------------------------------------------------------------
------------------------------------------------------------
--------------------------------------------
>Taeniopygia guttata
CTGCTCGATGTTCTGTTTGTAAACATTCTCTGTAAACACAG--ACACAGGACAGAAACCC
AACAATCAGGGAAAA--AGTGATACAGCCTTTCTCACTTTCCTCCTATTGGGCCTTTCCT
GTGATTCCTACACGTCAGGCCTGTGCTTTGCTCCAGTAT-CACAAGAATA---TGTGAGC
TGGGAACTGGCGGGG-CACAATAAT-TACTGGGTTTTTTCTTTGTAGCTACGTACTAGAG
TAAGGATTC-TCTCTGTATGGCTTGCAGATCAGTTATAAACTTTACAGTAGGGGTAACAC
AATTCAGAGATGAAGAGCCTGGACCATGCTTGGGCACTGAGCATCCTTAGGCTCTTTCCA
TTCCAAGCCAGCCAGGTGAGCTATGTGATTTAGTGTAAGCTATTCAAT-----GGGAGGC
ACAAGCTTGAGCTCCTGAGCCAGCTCAGGTGTGTGCTGGCCTGT-----CCTGGGCA---
------------------------------------------------------------
------------------------------------------------------------
-----------------------------------------TACA---CACC-TTTGTAG
CTGCAGATCACTACTGTGCTCATGCACATGGGCATGGGGAATGAGATTTGGGCTGTCTCA
GGGCAATTTGAGTGTCTACTGTGCTTTTAAACTTGCTTCAAGAAGAGCTTTTCTTCCCTG
GGTGAAGTCCCTAAAGGAAGTCTTCTATAAATTCTTTAATGCAAGCAGGACACTGGCATT
TCCACAAAAGGGAGTGAATGCCAATGACTGTCAGGCTGCTGCTCTTCAGAGGCTTCTTCA
TTCAGATTTGGGTAGGTGACTCTGGGAACTCTGAC-------------AGCCTGGGTGAT
TTGGAT-GTGTTCTATCAAAATCCTGTGCTGGTAGGTCTTTGCTGAGAAGATTAATAGTT
CAAACAGCAA-ACAGCATCACCTGCTTCATTTGCTGCATCTCTG
>Sayornis phoebe
CTGCTCGATGTTCTGTTTGTACACGTTCTCTGTAAATACAGACACACAGAAGAGAAACAT
GACAGTTGGGGGAAAACAGGGATGCAGCCTTTCTCTTTTTCCTGCTGTTGGGCCTTTGCT
GTTGTTCTTATACATCAGGCCTGTGGTTTGCTTGAGTATCCCCAAAAATG---CGTGAGC
TTGAAACTGGGGGGGGCAAAAGGATCTCTGGGGTTTTTTCTTTGCAGCTTTATGCTACAG
AARGGATTCTTCTCTGTATGGCTTGCAGATGATTTATAAACTTTACAGTAGGGATGATGC
ACTTCAGAGATGAAGAGCCTGGACCATGCTTGGGCACTGAGCATCCTTAGGCTCCTTGCA
TGCCAAGCCAGGCAGATGAGCTGTGTGATTTAATGTAAAATATTCCATGAGCGGGGAGGG
ACCAGCTTGACCT------CCAGCTCAGATATGTGCTGGCCTGGCCTGGCCTGGACT---
------------------------------------------------------------
------------------------------------------------------------
-----------------------------------------CCCA---GGGTGTTTGTGG
CTGG--------------------------------------------------------
------------------------------------------------------------
------------------------------------------------------------
------------------------------------------------------------
------------------------------------------------------------
------------------------------------------------------------
--------------------------------------------
>Pitta sordida
CTGCTCGATGTTCTGTTTGTACACGTTCTCTGTAAACACAGACACACAGAACAGACACCC
GACAGTCAGGGGGGGA-AATGATACAGACTTTCTCTTTTTCCTCCTCTTAGGCCTTTGCT
GTGGTTCTTACACTTCAGGCCTGTGCTTTACTTGAGTAT-CAGAAGAATGAAATATGACC
TTGAAATTGGGGGGG-CACAGGGATCTGTGGGGTTTTTTCTTTGCAGCTTTATCC-----
TAAAGATCC-TCTCTGTATGGTTTGCAGGTCATTTATCAATTTT-CCTTAGGGATAATGC
ACTTCAGGGATGAGGAGCCTGGAGCAGGCTTGGGCACTGAGCACCCTCGGGCTCTCCCCG
TGCTGAGGCAGCCAGGGGAGCCGTGTGATTGAGTGTGAGCTCTTC---------------
-----CCTGAAGTCATGAGCCAGCTCAGGTGTGTGCTGGGCTGT-----GCTGGACA---
CACA---GAATCACAGAATATTCTGAGTTGGAAGGAACCCACAAAGATCATCGAGTC---
-----------------------------GGGAGTCGAACCCTGGTCTCCAGCATGAGAC
ATGGGGACACTCACCACTGTACTAAAGTGGATTTTTTT---CACA---CCCTGGTTGTGG
CTGCAGCACATT-----------CTACGTGGGGATGGTGTGTCTGCTTTGGGCTGCCTGG
GGGCAATTTGAGTGTCTCCTGTGCTTTCAGACTTGCTTCAAGAAGAATTTTTCTTTCCTG
AGTGAAGTCCCTAAAGGAGGCATTCTATAAATTCTTTAATGAAAGCAGGACACTTGCATT
TCCACAAAATATAGTGAGTGCAGGTCACTGTCAGATGCCTGTTCTTTAGAGGACTCTTCA
TTAATTTTTGGGTAG---------GGAACCCTGACTTCAAACAGAGACAGCATGAGTGAT
CCGGATGGTGCTCCATCAAAACCTTGTGCTGGTAGATCTTTGCTGAGAAGAATCATAGTT
CAGTTGCAAATAGAGCATCACCTGCTTCATTTGCAGCATCTCTG
>Acanthisitta chloris
CTGCTCGATGTTCTGTTTGTACACGTTCTCTGTCAACACAGACACACAGGACAGAAACCC
AACAGTTAGGGAGAA--AATGAGACAGCCTTTCTCTTCTTCCTCCTGTTAGGCCTTTACT
GCAGTTCTTACACTTCAGACCTGTGGTTTGCCTGAGGAT-CAGAAGAATG---TGTGAGC
TTGAGGCTGGTGGGG-CACAAGGAT-----------TTT--------CTTTATACTAGAG
TTAAGATTC-TCTCTGTATGGTTTGCAGATCGTTTAATAACTTT-----AGAGTTATCTC
AATGCAGAGATAAAGAGCCTGGGCCATGCTTGGGCACTGAGCATCCTTAGGCTCTTTCCA
TGCCAAGCCAGGCAGGTAAGCCATGTGATTTAGCATAAGCTATTCCATGGGCAGGGAGGG
AGAAGCCTGAGCTCATGAGGCAGCTCAGA----------------------TGGACA---
------------------------------------------------------------
------------------------------------------------------------
-----------------------------------------TAGA---CTGTGCTTGTGG
CTGAAGAGCACCACTGTGCTCATGTACAGAGGAATGGTGTATCTGGTTTGGGCTGGCTGA
GGGCAGYTTGAGTGTCTTCTGTGCTTTCCAACTTGCTTCAAGAAAAGCTTTGCTGTCCTG
GGTGAAGCCCCTAGAGGAGGT---------------------------------------
------------------------------------------------------------
----------GGTAGGTGACTTTGGGAACCCTGGCTTCAAACAGAGACA---------AC
CTGGATGGTTCTCTATCAAAATCCTGTGCTGGTAGAGCCTTGCTGAGAAGAATCGTAGTT
CAGTTTCAAATAGAGCATCACCTGCTTCATTGGCTGCATCTCGA

# Marker Pso08

PittSINE        1 ------------------------------------------------------------ Taeniopygia     1 CTGCTCGATGTTCTGTTTGTAAACATTCTCTGTAAACACAG--ACACAGGACAGAAACCC Sayornis        1 CTGCTCGATGTTCTGTTTGTACACGTTCTCTGTAAATACAGACACACAGAAGAGAAACAT Pitta           1 CTGCTCGATGTTCTGTTTGTACACGTTCTCTGTAAACACAGACACACAGAACAGACACCC Acanthisitta    1 CTGCTCGATGTTCTGTTTGTACACGTTCTCTGTCAACACAGACACACAGGACAGAAACCC   PittSINE        1 ------------------------------------------------------------ Taeniopygia    59 AACAATCAGGGAAAA--AGTGATACAGCCTTTCTCACTTTCCTCCTATTGGGCCTTTCCT Sayornis       61 GACAGTTGGGGGAAAACAGGGATGCAGCCTTTCTCTTTTTCCTGCTGTTGGGCCTTTGCT Pitta          61 GACAGTCAGGGGGGGA-AATGATACAGACTTTCTCTTTTTCCTCCTCTTAGGCCTTTGCT Acanthisitta   61 AACAGTTAGGGAGAA--AATGAGACAGCCTTTCTCTTCTTCCTCCTGTTAGGCCTTTACT   PittSINE        1 ------------------------------------------------------------ Taeniopygia   117 GTGATTCCTACACGTCAGGCCTGTGCTTTGCTCCAGTAT-CACAAGAATA---TGTGAGC Sayornis      121 GTTGTTCTTATACATCAGGCCTGTGGTTTGCTTGAGTATCCCCAAAAATG---CGTGAGC Pitta         120 GTGGTTCTTACACTTCAGGCCTGTGCTTTACTTGAGTAT-CAGAAGAATGAAATATGACC Acanthisitta  119 GCAGTTCTTACACTTCAGACCTGTGGTTTGCCTGAGGAT-CAGAAGAATG---TGTGAGC   PittSINE        1 ------------------------------------------------------------ Taeniopygia   173 TGGGAACTGGCGGGG-CACAATAAT-TACTGGGTTTTTTCTTTGTAGCTACGTACTAGAG Sayornis      178 TTGAAACTGGGGGGGGCAAAAGGATCTCTGGGGTTTTTTCTTTGCAGCTTTATGCTACAG Pitta         179 TTGAAATTGGGGGGG-CACAGGGATCTGTGGGGTTTTTTCTTTGCAGCTTTATCC----- Acanthisitta  175 TTGAGGCTGGTGGGG-CACAAGGAT-----------TTT--------CTTTATACTAGAG   PittSINE        1 ------------------------------------------------------------ Taeniopygia   231 TAAGGATTC-TCTCTGTATGGCTTGCAGATCAGTTATAAACTTTACAGTAGGGGTAACAC Sayornis      238 AARGGATTCTTCTCTGTATGGCTTGCAGATGATTTATAAACTTTACAGTAGGGATGATGC Pitta         233 TAAAGATCC-TCTCTGTATGGTTTGCAGGTCATTTATCAATTTT-CCTTAGGGATAATGC Acanthisitta  215 TTAAGATTC-TCTCTGTATGGTTTGCAGATCGTTTAATAACTTT-----AGAGTTATCTC   PittSINE        1 ------------------------------------------------------------ Taeniopygia   290 AATTCAGAGATGAAGAGCCTGGACCATGCTTGGGCACTGAGCATCCTTAGGCTCTTTCCA Sayornis      298 ACTTCAGAGATGAAGAGCCTGGACCATGCTTGGGCACTGAGCATCCTTAGGCTCCTTGCA Pitta         291 ACTTCAGGGATGAGGAGCCTGGAGCAGGCTTGGGCACTGAGCACCCTCGGGCTCTCCCCG Acanthisitta  269 AATGCAGAGATAAAGAGCCTGGGCCATGCTTGGGCACTGAGCATCCTTAGGCTCTTTCCA   PittSINE        1 ------------------------------------------------------------ Taeniopygia   350 TTCCAAGCCAGCCAGGTGAGCTATGTGATTTAGTGTAAGCTATTCAAT-----GGGAGGC Sayornis      358 TGCCAAGCCAGGCAGATGAGCTGTGTGATTTAATGTAAAATATTCCATGAGCGGGGAGGG Pitta         351 TGCTGAGGCAGCCAGGGGAGCCGTGTGATTGAGTGTGAGCTCTTC--------------- Acanthisitta  329 TGCCAAGCCAGGCAGGTAAGCCATGTGATTTAGCATAAGCTATTCCATGGGCAGGGAGGG   PittSINE        1 ------------------------------------------------------------ Taeniopygia   405 ACAAGCTTGAGCTCCTGAGCCAGCTCAGGTGTGTGCTGGCCTGT-----CCTGGGCA--- Sayornis      418 ACCAGCTTGACCT------CCAGCTCAGATATGTGCTGGCCTGGCCTGGCCTGGACT--- Pitta         396 -----CCTGAAGTCATGAGCCAGCTCAGGTGTGTGCTGGGCTGT-----GCTGGACA--- Acanthisitta  389 AGAAGCCTGAGCTCATGAGGCAGCTCAGA----------------------TGGACA---   PittSINE        1 -----------CACAGAATATTCTGAGTTGGAAGGGACCCACAAGGATCATCGAGTCCAA Taeniopygia   457 ------------------------------------------------------------ Sayornis      469 ------------------------------------------------------------ Pitta         443 CACA---GAATCACAGAATATTCTGAGTTGGAAGGAACCCACAAAGATCATCGAGTC--- Acanthisitta  424 ------------------------------------------------------------   PittSINE       50 CTCTTAAACCGCACCACTGCCTCCCTGGCGGGAATCGAACCCCGGTCTCCCGCATGAGAG Taeniopygia   457 ------------------------------------------------------------ Sayornis      469 ------------------------------------------------------------ Pitta         497 -----------------------------GGGAGTCGAACCCTGGTCTCCAGCATGAGAC Acanthisitta  424 ------------------------------------------------------------ PittSINE      110 GCGGGGACACTCACCACTGTACTAAAGTGGA---TTTT---------------------- Taeniopygia   457 -----------------------------------------TACA---CACC-TTTGTAG Sayornis      469 -----------------------------------------CCCA---GGGTGTTTGTGG Pitta         528 ATGGGGACACTCACCACTGTACTAAAGTGGATTTTTTT---CACA---CCCTGGTTGTGG Acanthisitta  424 -----------------------------------------TAGA---CTGTGCTTGTGG   PittSINE          ------------------------------------------------------------ Taeniopygia   472 CTGCAGATCACTACTGTGCTCATGCACATGGGCATGGGGAATGAGATTTGGGCTGTCTCA Sayornis      485 CTGG-------------------------------------------------------- Pitta         582 CTGCAGCACATT-----------CTACGTGGGGATGGTGTGTCTGCTTTGGGCTGCCTGG Acanthisitta  440 CTGAAGAGCACCACTGTGCTCATGTACAGAGGAATGGTGTATCTGGTTTGGGCTGGCTGA   PittSINE          ------------------------------------------------------------ Taeniopygia   532 GGGCAATTTGAGTGTCTACTGTGCTTTTAAACTTGCTTCAAGAAGAGCTTTTCTTCCCTG Sayornis          ------------------------------------------------------------ Pitta         631 GGGCAATTTGAGTGTCTCCTGTGCTTTCAGACTTGCTTCAAGAAGAATTTTTCTTTCCTG Acanthisitta  500 GGGCAGYTTGAGTGTCTTCTGTGCTTTCCAACTTGCTTCAAGAAAAGCTTTGCTGTCCTG   PittSINE          ------------------------------------------------------------ Taeniopygia   592 GGTGAAGTCCCTAAAGGAAGTCTTCTATAAATTCTTTAATGCAAGCAGGACACTGGCATT Sayornis          ------------------------------------------------------------ Pitta         691 AGTGAAGTCCCTAAAGGAGGCATTCTATAAATTCTTTAATGAAAGCAGGACACTTGCATT Acanthisitta  560 GGTGAAGCCCCTAGAGGAGGT---------------------------------------   PittSINE          ------------------------------------------------------------ Taeniopygia   652 TCCACAAAAGGGAGTGAATGCCAATGACTGTCAGGCTGCTGCTCTTCAGAGGCTTCTTCA Sayornis          ------------------------------------------------------------ Pitta         751 TCCACAAAATATAGTGAGTGCAGGTCACTGTCAGATGCCTGTTCTTTAGAGGACTCTTCA Acanthisitta  581 ------------------------------------------------------------   PittSINE          ------------------------------------------------------------ Taeniopygia   712 TTCAGATTTGGGTAGGTGACTCTGGGAACTCTGAC-------------AGCCTGGGTGAT Sayornis          ------------------------------------------------------------ Pitta         811 TTAATTTTTGGGTAG---------GGAACCCTGACTTCAAACAGAGACAGCATGAGTGAT Acanthisitta  581 ----------GGTAGGTGACTTTGGGAACCCTGGCTTCAAACAGAGACA---------AC   PittSINE          ------------------------------------------------------------ Taeniopygia   759 TTGGAT-GTGTTCTATCAAAATCCTGTGCTGGTAGGTCTTTGCTGAGAAGATTAATAGTT Sayornis          ------------------------------------------------------------ Pitta         862 CCGGATGGTGCTCCATCAAAACCTTGTGCTGGTAGATCTTTGCTGAGAAGAATCATAGTT Acanthisitta  622 CTGGATGGTTCTCTATCAAAATCCTGTGCTGGTAGAGCCTTGCTGAGAAGAATCGTAGTT   PittSINE          -------------------------------------------- Taeniopygia   818 CAAACAGCAA-ACAGCATCACCTGCTTCATTTGCTGCATCTCTG Sayornis          -------------------------------------------- Pitta         922 CAGTTGCAAATAGAGCATCACCTGCTTCATTTGCAGCATCTCTG Acanthisitta  682 CAGTTTCAAATAGAGCATCACCTGCTTCATTGGCTGCATCTCGA

# Marker Pso10
>TguSINE1
------------------------------------------------------------
------------------------------------------------------------
------------------------------------------------------------
------------------------------------------------------------
------------------------------------------------------------
------------------------------------------------------------
------------------------------------------------------------
------------------------------------------------------------
--------------------------------------------AGA--------TTAGC
TCAGTTGGTCAGAGCATGGTGCTAATAACACCAAGGTTATGGGTTTGATCCCCATATGGG
CCATTCACTTAAGAGTTGGACTCAATGATCCTTGTGGGTCCCTTCCAACTCAGAATATTC
TGTGATTCT---------------------------------------------------
------------------------------------------------------------
------------------------------------------------------------
-------
>Taeniopygia guttata
GTACTGATATAAAATAATATATAGTAGCAAGTAATTAAATGAGCACATCTTCTTGAAAAA
TGTTTAAAATTGGTGCTTTGCTTTTGATTAATAATTAACATTGCTTAGTTTCTCTAGGCC
TGAAGGAATTATTACAGCAGCACGCCTGTTCCATTATACTTCAGGTAGTACCAGGTTTTT
CATTATTAAGCCCTGTATTTTTAGTTTTTTTGGTAATGTGGCTATAAACATTGATTCCAG
CCGTGAACTTGCCAGGGAAAGATCTCAGCTTAGCAGAGACAT-AAAAAAAATTATTTTAA
TTTTTAAATAGTTCAGCTACTTGATAGTTAGTAGGGGGAATGGAAGCCTGGGATAACTCT
TCAGTGAGAGTG------------------------------------TACGCTTTATGT
TGTTTACTTCCTGTCACAAAAAAATGCTGCTGGAAGATAAGCAGAGAAAGTTGGGGTGAG
GAATGTGACAAAGAAG---AGACTACATATCCTTAA---TG-------------------
------------------------------------------------------------
------------------------------------------------------------
----------------AATATCTGGTTCAGTATTAGAATAATGCAATTCTTACTGTAG--
-TTCTTTGTGGCTCCTGATATGGAGGTCAGAGCTCAATTTAAATTGAGA----------G
AGAAAAAAATAT----TGGCCAGGGTTGGGGAGAAGAATTTTTATT--------------
-TATGGA
>Menura novaehollandiae
CTACTGATAAAAAATAATATACAGTAGCAAGACATTAAATGAGCACATCTCCTTGAAAAA
TGTTTAAAATGGGTGCTTTGCTTTTGATTAATAATTAACGTTGCTTAGTTTCTGTAGGCT
TAAAGGAATTATTACAGCAGCGTGCCTGCTCCATTATACTTCAGGTAGTATCCGGTTTTT
CATTATTAAGCCCTGTATCTTTAGTTTGTTTGGTAATATGGCTATAAAAACTGATTCCAG
CCGTGAACTTGCCAAGAAAGGATCTCAGCTTAGCAGAGACTTAAAAAAAAATTATTTTAA
TTTTTAAATAGATCAGCTACTTGATGGTTAGCAGGGGGAATGGAGGCCTGGGATAACTCT
TCACAGAGAGAG--CTAGTGATCAGAGCACGGCCTTCTCACTGAATGTTATGCTTTATGT
TGTTTATTTCCTGTCACATAAAAATGCTGCTGGAAGATAAGCAGAGGAAGTTGGAGTGAG
AAGCATGACAAAGAAGAACAGACTTCATATCCTTAA---TG-------------------
------------------------------------------------------------
------------------------------------------------------------
----------------AATATCTGGTTCAGCATTAGAACAAGGCAATTGTTACTGTAGTT
GTTCTTTATGGCTCCTGATATGGGGGTCAGAGCTAAATTTAAATTGAGGTGGAAAGTATG
AGAGAGAAAGAAATATTGGCCGGGGGTGGGAGGAAGTATTTTTAGTGCTGTAGTGGCAAA
ATATGCG
>Sayornis phoebe
CTACTGATATACAATAATATATAGTAGCAAGAAATTAAATGAGCACATCTCCTTGAAAAA
TGTTTAAAATGGGTGCTTTGCTTTTGATTAATAATTAACGTTGCTTAGTTTCTGTAGGCT
TAAAAGAATTATTATAGCAGCACTCCTGCTCCATTATACTTCAGGTAGTATCAGGTTTTT
CATTATTAAGCTCTGTATTTTTAGTTTGTTTGGTAATGTGGCTAAAAAATTTGATTCCAG
ACATGAACTTGCCAGGAAAAGATCTCAGCTTRGCAGAGACTT--AAAAAAATTATTTTAA
ATTTTAAGTAGTTCAGCTATTTGATGGTTAGTAGGGGGAATGGAAGCCTGGGATAACTTC
TCACAGAGATGGAGCTAGTGATCAGAGTATGCCCTTCTCACTGAATGCCATGTTTTTTGC
TGTTTATTTCCCATCACAAAAAAATGCTGCTGGAAGATAACTAGAGAAAGTTGGAGTGAG
AAACATGACAAAGAAGAATAGAATTCTTACCCTTAA---TG---AGA--------TTAGT
TATT--------AGCATGGTGCTAATAACCCCAAGGCTATGGGTTTGTTTCCTGTGTGGG
CCACTCA----AGAGGTGGACTTGATGATCTTTGAGGGTCTCTTCCAACTCAGAATATTC
TGTAGTTC---TG---AATATCTGGTTCAGTATTAGAATAAGGCAATTCTTACTGTAT-T
CTTCTTTATAGCTCTCGGTATGGGGGTCAGAGCTGAATTTAAATTGAGGTAAAAGGTATG
AGAGAGAAAAAG-----TACTGGGGGAGGGTGAAAGTGTTTTTAGTGCTGCGGTGGCAAA
ATACGAA
>Pitta sordida
CTACTGATATAAAATACTATATAGTAGCAAGAAATTAAATGAGCACATCTCCTTGAAAAG
TGTTTAAAATGGGTGCTTTGCTTTTGATTAATAATTAATGTTGCTTAGTTTCTGTAGGCT
TAAAAGGATTATTACAGCAGCACTCCTGCTCCATTATACTTCAGGTAGTATCAGGTTTTT
CATGATTAAGCCCTGTATTTTTAGTTTGTTTGGTAATGTGTCTATAAAATTTGATTCCAG
ATGTGCACTTGCCAGGAAAAGATGTCTGCTTAGTGGAGACTT-GGAAAAGGTTATTTTAA
TTTTTAAATAGTTCAGCTATTTGA----TATCAGGGGGAATGGAAGTCTGGGATAACTCC
TCACTGAAAGAGAACTAGTGATCAG---ATGGCCTTTTAACTGAAAGCTATGCTTTATGT
TGTTTATTTCCTGTCACCAAAAACTGCTGCT--AAAATAGGTAGAGAAAGTGAGAGTGAC
AAACATGACAAAGAAGAATATACTTTATAACCTTAA---TG---CGACCCTGAGATTAGC
TCGTCTGGTTAGAGCATGGTGCTAGTAACACCAAGGTTGTGGGTTTAATTGCTGTATGGC
CCATTCACCTGAGTGTCGGATTCAACGATCCTTGTGGGTCTCTTCCAACTCCAAACATTC
TGTGATTC---TG---AATATCTGGTTTAATATAAGAATAAGTCAATTCTTATTGTAG--
-TTCTTTATGGCTCCGGGTGTGGGGGTCAGAACTGGATTTAAATTGAGGTATAAGGTATG
AGAGGAAAGAAA----TTAGTGAGGGAGGGCAGAAAGTTTTTGAATGCTGTAGTGGCGAA
GTATTTA
>Acanthisitta chloris
CTACTGATATAAAATAATATATAGTAGCAAGAAATTAAATGAGCACATCTCCTTGAAAAA
TGTTTAAAATGGGCGCTTTGCTTTTGATTAATAATTAACATTGCTTAGTTTCTGTAGGCT
TAAAAGAATTATTACAGCAGCACGCCTGCTCCATCATTTTTCAGGTAGTATCAGTTTTTT
TGCTATTAAGCCCTGTATTTTTAGTTTGTTTGGTAACATGGCTATAAAAATTGATTCCAG
CCGTGAACTTGCCAGGAAAAGATCTCAGCTTAGCAGAGGCTT--AAAAAAATTACTTTAA
TTTTTAAATAGTTCAGCTGTTTGATGGTTAGCAGGGGGAATGGAAGCCTGGGATAACTCT
TCACAGAGAGAGAGGTAGTGATCAGAGCATGGCCTTCTCACTGA-----ATGCTTTATGT
TGCTTATTTTCTGTCAC--AAAAATGCTGCTGGAAGATAAGCAGAGAAAGTTGGAGTGAG
AAGCATGATGAAGGAG---AGACTTAATACCCTTAA---TG-------------------
------------------------------------------------------------
------------------------------------------------------------
----------------AATATCTGGTYCAATATTAGAATACGGCAAGTCTTACTGTAGCT
CTTCTTTATG--------------------------------------------------
------------------------------------------------------------
-------

# Marker Pso10

TguSINE1        1 ------------------------------------------------------------ Taeniopygia     1 GTACTGATATAAAATAATATATAGTAGCAAGTAATTAAATGAGCACATCTTCTTGAAAAA Menura          1 CTACTGATAAAAAATAATATACAGTAGCAAGACATTAAATGAGCACATCTCCTTGAAAAA Sayornis        1 CTACTGATATACAATAATATATAGTAGCAAGAAATTAAATGAGCACATCTCCTTGAAAAA Pitta           1 CTACTGATATAAAATACTATATAGTAGCAAGAAATTAAATGAGCACATCTCCTTGAAAAG Acanthisitta    1 CTACTGATATAAAATAATATATAGTAGCAAGAAATTAAATGAGCACATCTCCTTGAAAAA   TguSINE1        1 ------------------------------------------------------------ Taeniopygia    61 TGTTTAAAATTGGTGCTTTGCTTTTGATTAATAATTAACATTGCTTAGTTTCTCTAGGCC Menura         61 TGTTTAAAATGGGTGCTTTGCTTTTGATTAATAATTAACGTTGCTTAGTTTCTGTAGGCT Sayornis       61 TGTTTAAAATGGGTGCTTTGCTTTTGATTAATAATTAACGTTGCTTAGTTTCTGTAGGCT Pitta          61 TGTTTAAAATGGGTGCTTTGCTTTTGATTAATAATTAATGTTGCTTAGTTTCTGTAGGCT Acanthisitta   61 TGTTTAAAATGGGCGCTTTGCTTTTGATTAATAATTAACATTGCTTAGTTTCTGTAGGCT   TguSINE1        1 ------------------------------------------------------------ Taeniopygia   121 TGAAGGAATTATTACAGCAGCACGCCTGTTCCATTATACTTCAGGTAGTACCAGGTTTTT Menura        121 TAAAGGAATTATTACAGCAGCGTGCCTGCTCCATTATACTTCAGGTAGTATCCGGTTTTT Sayornis      121 TAAAAGAATTATTATAGCAGCACTCCTGCTCCATTATACTTCAGGTAGTATCAGGTTTTT Pitta         121 TAAAAGGATTATTACAGCAGCACTCCTGCTCCATTATACTTCAGGTAGTATCAGGTTTTT Acanthisitta  121 TAAAAGAATTATTACAGCAGCACGCCTGCTCCATCATTTTTCAGGTAGTATCAGTTTTTT   TguSINE1        1 ------------------------------------------------------------ Taeniopygia   181 CATTATTAAGCCCTGTATTTTTAGTTTTTTTGGTAATGTGGCTATAAACATTGATTCCAG Menura        181 CATTATTAAGCCCTGTATCTTTAGTTTGTTTGGTAATATGGCTATAAAAACTGATTCCAG Sayornis      181 CATTATTAAGCTCTGTATTTTTAGTTTGTTTGGTAATGTGGCTAAAAAATTTGATTCCAG Pitta         181 CATGATTAAGCCCTGTATTTTTAGTTTGTTTGGTAATGTGTCTATAAAATTTGATTCCAG Acanthisitta  181 TGCTATTAAGCCCTGTATTTTTAGTTTGTTTGGTAACATGGCTATAAAAATTGATTCCAG   TguSINE1        1 ------------------------------------------------------------ Taeniopygia   241 CCGTGAACTTGCCAGGGAAAGATCTCAGCTTAGCAGAGACAT-AAAAAAAATTATTTTAA Menura        241 CCGTGAACTTGCCAAGAAAGGATCTCAGCTTAGCAGAGACTTAAAAAAAAATTATTTTAA Sayornis      241 ACATGAACTTGCCAGGAAAAGATCTCAGCTTRGCAGAGACTT--AAAAAAATTATTTTAA Pitta         241 ATGTGCACTTGCCAGGAAAAGATGTCTGCTTAGTGGAGACTT-GGAAAAGGTTATTTTAA Acanthisitta  241 CCGTGAACTTGCCAGGAAAAGATCTCAGCTTAGCAGAGGCTT--AAAAAAATTACTTTAA   TguSINE1        1 ------------------------------------------------------------ Taeniopygia   300 TTTTTAAATAGTTCAGCTACTTGATAGTTAGTAGGGGGAATGGAAGCCTGGGATAACTCT Menura        301 TTTTTAAATAGATCAGCTACTTGATGGTTAGCAGGGGGAATGGAGGCCTGGGATAACTCT Sayornis      299 ATTTTAAGTAGTTCAGCTATTTGATGGTTAGTAGGGGGAATGGAAGCCTGGGATAACTTC Pitta         300 TTTTTAAATAGTTCAGCTATTTGA----TATCAGGGGGAATGGAAGTCTGGGATAACTCC Acanthisitta  299 TTTTTAAATAGTTCAGCTGTTTGATGGTTAGCAGGGGGAATGGAAGCCTGGGATAACTCT   TguSINE1        1 ------------------------------------------------------------ Taeniopygia   360 TCAGTGAGAGTG------------------------------------TACGCTTTATGT Menura        361 TCACAGAGAGAG--CTAGTGATCAGAGCACGGCCTTCTCACTGAATGTTATGCTTTATGT Sayornis      359 TCACAGAGATGGAGCTAGTGATCAGAGTATGCCCTTCTCACTGAATGCCATGTTTTTTGC Pitta         356 TCACTGAAAGAGAACTAGTGATCAG---ATGGCCTTTTAACTGAAAGCTATGCTTTATGT Acanthisitta  359 TCACAGAGAGAGAGGTAGTGATCAGAGCATGGCCTTCTCACTGA-----ATGCTTTATGT   TguSINE1        1 ------------------------------------------------------------ Taeniopygia   384 TGTTTACTTCCTGTCACAAAAAAATGCTGCTGGAAGATAAGCAGAGAAAGTTGGGGTGAG Menura        419 TGTTTATTTCCTGTCACATAAAAATGCTGCTGGAAGATAAGCAGAGGAAGTTGGAGTGAG Sayornis      419 TGTTTATTTCCCATCACAAAAAAATGCTGCTGGAAGATAACTAGAGAAAGTTGGAGTGAG Pitta         413 TGTTTATTTCCTGTCACCAAAAACTGCTGCT--AAAATAGGTAGAGAAAGTGAGAGTGAC Acanthisitta  414 TGCTTATTTTCTGTCAC--AAAAATGCTGCTGGAAGATAAGCAGAGAAAGTTGGAGTGAG   TguSINE1        1 --------------------------------------------AGA--------TTAGC Taeniopygia   444 GAATGTGACAAAGAAG---AGACTACATATCCTTAA---TG------------------- Menura        479 AAGCATGACAAAGAAGAACAGACTTCATATCCTTAA---TG------------------- Sayornis      479 AAACATGACAAAGAAGAATAGAATTCTTACCCTTAA---TG---AGA--------TTAGT Pitta         471 AAACATGACAAAGAAGAATATACTTTATAACCTTAA---TG---CGACCCTGAGATTAGC Acanthisitta  472 AAGCATGATGAAGGAG---AGACTTAATACCCTTAA---TG------------------- TguSINE1        9 TCAGTTGGTCAGAGCATGGTGCTAATAACACCAAGGTTATGGGTTTGATCCCCATATGGG Taeniopygia   479 ------------------------------------------------------------ Menura        517 ------------------------------------------------------------ Sayornis      525 TATT--------AGCATGGTGCTAATAACCCCAAGGCTATGGGTTTGTTTCCTGTGTGGG Pitta         525 TCGTCTGGTTAGAGCATGGTGCTAGTAACACCAAGGTTGTGGGTTTAATTGCTGTATGGC Acanthisitta  507 ------------------------------------------------------------   TguSINE1       69 CCATTCACTTAAGAGTTGGACTCAATGATCCTTGTGGGTCCCTTCCAACTCAGAATATTC Taeniopygia   479 ------------------------------------------------------------ Menura        517 ------------------------------------------------------------ Sayornis      577 CCACTCA----AGAGGTGGACTTGATGATCTTTGAGGGTCTCTTCCAACTCAGAATATTC Pitta         585 CCATTCACCTGAGTGTCGGATTCAACGATCCTTGTGGGTCTCTTCCAACTCCAAACATTC Acanthisitta  507 ------------------------------------------------------------   TguSINE1      129 TGTGATTCT--------------------------------------------------- Taeniopygia   479 ----------------AATATCTGGTTCAGTATTAGAATAATGCAATTCTTACTGTAG-- Menura        517 ----------------AATATCTGGTTCAGCATTAGAACAAGGCAATTGTTACTGTAGTT Sayornis      633 TGTAGTTC---TG---AATATCTGGTTCAGTATTAGAATAAGGCAATTCTTACTGTAT-T Pitta         645 TGTGATTC---TG---AATATCTGGTTTAATATAAGAATAAGTCAATTCTTATTGTAG-- Acanthisitta  507 ----------------AATATCTGGTYCAATATTAGAATACGGCAAGTCTTACTGTAGCT   TguSINE1          ------------------------------------------------------------ Taeniopygia   521 -TTCTTTGTGGCTCCTGATATGGAGGTCAGAGCTCAATTTAAATTGAGA----------G Menura        561 GTTCTTTATGGCTCCTGATATGGGGGTCAGAGCTAAATTTAAATTGAGGTGGAAAGTATG Sayornis      686 CTTCTTTATAGCTCTCGGTATGGGGGTCAGAGCTGAATTTAAATTGAGGTAAAAGGTATG Pitta         697 -TTCTTTATGGCTCCGGGTGTGGGGGTCAGAACTGGATTTAAATTGAGGTATAAGGTATG Acanthisitta  551 CTTCTTTATG--------------------------------------------------   TguSINE1          ------------------------------------------------------------ Taeniopygia   570 AGAAAAAAATAT----TGGCCAGGGTTGGGGAGAAGAATTTTTATT-------------- Menura        621 AGAGAGAAAGAAATATTGGCCGGGGGTGGGAGGAAGTATTTTTAGTGCTGTAGTGGCAAA Sayornis      746 AGAGAGAAAAAG-----TACTGGGGGAGGGTGAAAGTGTTTTTAGTGCTGCGGTGGCAAA Pitta         756 AGAGGAAAGAAA----TTAGTGAGGGAGGGCAGAAAGTTTTTGAATGCTGTAGTGGCGAA Acanthisitta      ------------------------------------------------------------   TguSINE1          ------- Taeniopygia   612 -TATGGA Menura        681 ATATGCG Sayornis      801 ATACGAA Pitta         812 GTATTTA Acanthisitta      -------

# Marker Pso12
>CR1-I_Tgu (-)
------------------------------------------------------------
------------------------------------------------------------
----CATAGAATCATAGAATCATAGAATCATCAAGG-TTGGAAGAGACCTTTAAGATCAT
CNAGTCCAACCGTCCACCCAGCACTA----------------------------------
---------------CCACTGTAACCCCTAAACCACTAAACCACATCACCCAGCGCCAGA
TCCAGACGCCTCTTAAACACCTCCAGGGATGGTGACTCCACCACCTCCCTGGGCAACCTA
TTCCAATGCCTGACCACCCTAACAGTGAAAANTTTTTTTCTAATATCTAATCTGAATCTC
CCCTGTCTCAGCTTAAGGCCATTTCCTCTGGTCCTCTCACTGCAGGCACGGCAGAAGAGA
CCGGCCCCCACCTCACTACAACCTCCTTTCAGGNAGTTGTAGAGAGCGATGAGGTCCCCC
CTGAGCCTCCTCTTCTCGAGACTAAACAAACCCAGCTCCCTCAGCCGTTCCTCATAAGAC
ACGTTTTCTAGACCCTTCACGAGCCTTGTTGCCCTTCTCTGGACACGCTCCAGCACCTCA
ATGTCCTTTTTAAAGTGAGGGGCCCAGAACTGAACGCAGCACTCGAGGTGCGGCCTCACC
A-----------------------------------------------------------
------------------------------------------------------------
------------------------------------------------------------
------------------------------------------------------------
-----------------------------------
>Taeniopygia guttata
GATGAAGCATCAACAAGCACATTTATAATAAT-------GTTAGGGCAAGTACACTGTCA
C-CAAAGATGTTACATCAGAGCCAGCCACATTCCTGTTCCACTCACCCTGTGGAG-GGCT
TCAACAC-----------------------------------------------------
------------------------------------------------------------
------------------------------------------------------------
------------------------------------------------------------
------------------------------------------------------------
------------------------------------------------------------
------------------------------------------------------------
------------------------------------------------------------
------------------------------------------------------------
----------------------------------------------------------CC
GCAGCAGAACATGT-AGCAGCGAGTTGTACCTCCCAAAAATACCAGTTGTGATGGGGAAC
-------------AGCTGAACACATTGGCCAGTTATGCAGGTGAAGCCCAGAATGCTCGT
GGCAGTGGACTGCCCAGAAAAGCACCAGAGAAGGGTGCTCAAGTGACCAAA---CATCTT
GTGCTACAGGGTGTATTAAGAAGAGGCCAT-CAAAAAAATCACAAGCTGTAAATGACACT
AACAAGGCACATGGACAGGGATTTTCATAAGGCAT
>Menura novaehollandiae
GGTGAAGCAACAACAAGTACATTCCCTACAGTAAC----GTTAGGGCAAGTACAGTGTCC
C-CAGGGATGCTACATCAGAGCCAGCCACGTTCCTGCTCCACTCACCCTGTGCAG-GGCT
TCATCAC-----------------------------------------------------
------------------------------------------------------------
------------------------------------------------------------
------------------------------------------------------------
------------------------------------------------------------
------------------------------------------------------------
------------------------------------------------------------
------------------------------------------------------------
------------------------------------------------------------
----------------------------------------------------------CC
ACAGAAGAAAATGC-AGTG-------GTATCTCTCAAAAATATCAGCTGTGACAGGGAAC
CAAACAGGYGAACAGCTGARCACATTGTCCAGTGATGCAGGTGAAGCCCAGAGCTCCTAT
GGCAGTGCAGTGCCCAGGAAAGCACCAGAGAGGGGTGGTCAAGTGACCAAACAGCACCTT
GTGCTGCAGGGTGTATCAAGAAGATGCCAT-CAGAAAAATCACAAGCTGTAAAGGAGACT
AACGAGGCACGTGGGCAGGGGTTTGCACGAGGCAT
>Sayornis phoebe
-GTGAAGCTACAACATGCACATTCTTTATAGTAATATCAGTCAGGGCAAGCACAATGTCC
CTCAAGGATACTACATCTGTGCCAGCCACATTCCTCCTCAGCTCAACCTGCAGAG-GGCT
TCATCAC-----------------------------------------------------
------------------------------------------------------------
------------------------------------------------------------
------------------------------------------------------------
------------------------------------------------------------
------------------------------------------------------------
------------------------------------------------------------
------------------------------------------------------------
------------------------------------------------------------
----------------------------------------------------------CC
ACAGCAGAAGACGT-AGTAGTAAGATGTACCTCCTAAAAATATCAACTGTGATAGGGAAC
CAAACAGGCAAAGAGCTAAACATGGTGTCCAGCAATGCAGGTAAAGCCCAGAACAGTTGT
GGCAGTGGATTGCCCAGGAAAGCATCAGAAAAGGATGGTCAAGTGACCAAATGACATTTT
GTCCTACAGGGTGTATTAAGAAGATATGATCCAAAAAAATCACAAGCTGTAAAGGAGAGT
AACAAGGCRCATGGGCAAGGATTTTCACAAGG---
>Pitta sordida
GGTAAAGCAGCAACAACCACGTTCCTTATAGTGACTTCAGTCAGGGCGAGCACTCTGTCC
T-CAAGGATGCTGC--CAGTGTCAGTCACATTCCTCCTCTGCTCAGCCTGTGGAGGGGCT
TCCTCACACAGGTTCACAGGTTACAGGTTATTCTGAGTTGGAAGGGACCCACAGGATCAT
CGAGTCCAACTCCCAAGCAAACGCCCACCCAGGGATCAGGCCCACAACCCTGGAACCACG
GGCACCACGCTCCATCCATCCAAGCCTCCCACCATCCAGACCATGGCACTGAGCTCCTCA
TCCAGTCTGACCTTAAACACCTCCAGGGATGGCGACTCCACCACCTCCCTGGGCAGACCA
TTCCACTGAGGGATCACTCTCTCTGGGAAAAAACTCTTCCTAACATCCAGTCTAAACCTG
CCCTGGTGTAGCTTGAGGCCATGTCCTCTTGTTCTGGTGCTGGCAGCCTGAGAGAAGAGA
TTCACACCCACCCGACTGCAACCTCCCCTCAGGGAGTTGTAACCAGCACTGAGGTCACCT
CTGAGCCTCCTCTTCTCCAGCCTGAACAACCCCAGCTCCCACACTCGCTCCCCACAGGGC
TTGTTCTCCAGTCCTTTCACCATCCTTGTCACCCTTCTCTGGACCCTCTCAAGCAGCTCA
ACATCCTTCTGAAACTGGGGAGCCCAGAACCGGACACAGCACTCAAGATGTGG--TCATC
ACTGCAGAAGATGGAATTGGTGAGCTGTACCTCCTAAAAATACCAACTGTGATAGGGAAC
CAAACAGGTGAAGAGCTGAACGTATTGTCCAGCAAGACAAGTGAAGCATAGAACACTTTT
GGCAGCAGATTGCCCAGGAAAGCACCAGAGAAGGATGGTCAAGTGACCAAACAATGTCTT
GTGCCAAAGGGCGTATT---AAGACGCGAC-CAAAACAATCACAGTCTGTAACGGAGAGC
AACAAGGCACGTGGGCGAGGCTTTTCAGGAGGCAT

# Marker Pso12

CR1-I_Tgu      1 ------------------------------------------------------------ Taeniopygia    1 GATGAAGCATCAACAAGCACATTTATAATAAT-------GTTAGGGCAAGTACACTGTCA Menura         1 GGTGAAGCAACAACAAGTACATTCCCTACAGTAAC----GTTAGGGCAAGTACAGTGTCC Sayornis       1 -GTGAAGCTACAACATGCACATTCTTTATAGTAATATCAGTCAGGGCAAGCACAATGTCC Pitta          1 GGTAAAGCAGCAACAACCACGTTCCTTATAGTGACTTCAGTCAGGGCGAGCACTCTGTCC   CR1-I_Tgu      1 ------------------------------------------------------------ Taeniopygia   54 C-CAAAGATGTTACATCAGAGCCAGCCACATTCCTGTTCCACTCACCCTGTGGAG-GGCT Menura        57 C-CAGGGATGCTACATCAGAGCCAGCCACGTTCCTGCTCCACTCACCCTGTGCAG-GGCT Sayornis      60 CTCAAGGATACTACATCTGTGCCAGCCACATTCCTCCTCAGCTCAACCTGCAGAG-GGCT Pitta         61 T-CAAGGATGCTGC--CAGTGTCAGTCACATTCCTCCTCTGCTCAGCCTGTGGAGGGGCT   CR1-I_Tgu      1 ----CATAGAATCATAGAATCATAGAATCATCAAGG-TTGGAAGAGACCTTTAAGATCAT Taeniopygia  112 TCAACAC----------------------------------------------------- Menura       115 TCATCAC----------------------------------------------------- Sayornis     119 TCATCAC----------------------------------------------------- Pitta        118 TCCTCACACAGGTTCACAGGTTACAGGTTATTCTGAGTTGGAAGGGACCCACAGGATCAT   CR1-I_Tgu     56 CNAGTCCAACCGTCCACCCAGCACTA---------------------------------- Taeniopygia  119 ------------------------------------------------------------ Menura       122 ------------------------------------------------------------ Sayornis     126 ------------------------------------------------------------ Pitta        178 CGAGTCCAACTCCCAAGCAAACGCCCACCCAGGGATCAGGCCCACAACCCTGGAACCACG   CR1-I_Tgu     82 ---------------CCACTGTAACCCCTAAACCACTAAACCACATCACCCAGCGCCAGA Taeniopygia  119 ------------------------------------------------------------ Menura       122 ------------------------------------------------------------ Sayornis     126 ------------------------------------------------------------ Pitta        238 GGCACCACGCTCCATCCATCCAAGCCTCCCACCATCCAGACCATGGCACTGAGCTCCTCA   CR1-I_Tgu    127 TCCAGACGCCTCTTAAACACCTCCAGGGATGGTGACTCCACCACCTCCCTGGGCAACCTA Taeniopygia  119 ------------------------------------------------------------ Menura       122 ------------------------------------------------------------ Sayornis     126 ------------------------------------------------------------ Pitta        298 TCCAGTCTGACCTTAAACACCTCCAGGGATGGCGACTCCACCACCTCCCTGGGCAGACCA   CR1-I_Tgu    187 TTCCAATGCCTGACCACCCTAACAGTGAAAANTTTTTTTCTAATATCTAATCTGAATCTC Taeniopygia  119 ------------------------------------------------------------ Menura       122 ------------------------------------------------------------ Sayornis     126 ------------------------------------------------------------ Pitta        358 TTCCACTGAGGGATCACTCTCTCTGGGAAAAAACTCTTCCTAACATCCAGTCTAAACCTG   CR1-I_Tgu    247 CCCTGTCTCAGCTTAAGGCCATTTCCTCTGGTCCTCTCACTGCAGGCACGGCAGAAGAGA Taeniopygia  119 ------------------------------------------------------------ Menura       122 ------------------------------------------------------------ Sayornis     126 ------------------------------------------------------------ Pitta        418 CCCTGGTGTAGCTTGAGGCCATGTCCTCTTGTTCTGGTGCTGGCAGCCTGAGAGAAGAGA   CR1-I_Tgu    307 CCGGCCCCCACCTCACTACAACCTCCTTTCAGGNAGTTGTAGAGAGCGATGAGGTCCCCC Taeniopygia  119 ------------------------------------------------------------ Menura       122 ------------------------------------------------------------ Sayornis     126 ------------------------------------------------------------ Pitta        478 TTCACACCCACCCGACTGCAACCTCCCCTCAGGGAGTTGTAACCAGCACTGAGGTCACCT   CR1-I_Tgu    367 CTGAGCCTCCTCTTCTCGAGACTAAACAAACCCAGCTCCCTCAGCCGTTCCTCATAAGAC Taeniopygia  119 ------------------------------------------------------------ Menura       122 ------------------------------------------------------------ Sayornis     126 ------------------------------------------------------------ Pitta        538 CTGAGCCTCCTCTTCTCCAGCCTGAACAACCCCAGCTCCCACACTCGCTCCCCACAGGGC CR1-I_Tgu    427 ACGTTTTCTAGACCCTTCACGAGCCTTGTTGCCCTTCTCTGGACACGCTCCAGCACCTCA Taeniopygia  119 ------------------------------------------------------------ Menura       122 ------------------------------------------------------------ Sayornis     126 ------------------------------------------------------------ Pitta        598 TTGTTCTCCAGTCCTTTCACCATCCTTGTCACCCTTCTCTGGACCCTCTCAAGCAGCTCA   CR1-I_Tgu    487 ATGTCCTTTTTAAAGTGAGGGGCCCAGAACTGAACGCAGCACTCGAGGTGCGGCCTCACC Taeniopygia  119 ----------------------------------------------------------CC Menura       122 ----------------------------------------------------------CC Sayornis     126 ----------------------------------------------------------CC Pitta        658 ACATCCTTCTGAAACTGGGGAGCCCAGAACCGGACACAGCACTCAAGATGTGG--TCATC   CR1-I_Tgu    547 A----------------------------------------------------------- Taeniopygia  121 GCAGCAGAACATGT-AGCAGCGAGTTGTACCTCCCAAAAATACCAGTTGTGATGGGGAAC Menura       124 ACAGAAGAAAATGC-AGTG-------GTATCTCTCAAAAATATCAGCTGTGACAGGGAAC Sayornis     128 ACAGCAGAAGACGT-AGTAGTAAGATGTACCTCCTAAAAATATCAACTGTGATAGGGAAC Pitta        716 ACTGCAGAAGATGGAATTGGTGAGCTGTACCTCCTAAAAATACCAACTGTGATAGGGAAC   CR1-I_Tgu        ------------------------------------------------------------ Taeniopygia  180 -------------AGCTGAACACATTGGCCAGTTATGCAGGTGAAGCCCAGAATGCTCGT Menura       176 CAAACAGGYGAACAGCTGARCACATTGTCCAGTGATGCAGGTGAAGCCCAGAGCTCCTAT Sayornis     187 CAAACAGGCAAAGAGCTAAACATGGTGTCCAGCAATGCAGGTAAAGCCCAGAACAGTTGT Pitta        776 CAAACAGGTGAAGAGCTGAACGTATTGTCCAGCAAGACAAGTGAAGCATAGAACACTTTT   CR1-I_Tgu        ------------------------------------------------------------ Taeniopygia  227 GGCAGTGGACTGCCCAGAAAAGCACCAGAGAAGGGTGCTCAAGTGACCAAA---CATCTT Menura       236 GGCAGTGCAGTGCCCAGGAAAGCACCAGAGAGGGGTGGTCAAGTGACCAAACAGCACCTT Sayornis     247 GGCAGTGGATTGCCCAGGAAAGCATCAGAAAAGGATGGTCAAGTGACCAAATGACATTTT Pitta        836 GGCAGCAGATTGCCCAGGAAAGCACCAGAGAAGGATGGTCAAGTGACCAAACAATGTCTT   CR1-I_Tgu        ------------------------------------------------------------ Taeniopygia  284 GTGCTACAGGGTGTATTAAGAAGAGGCCAT-CAAAAAAATCACAAGCTGTAAATGACACT Menura       296 GTGCTGCAGGGTGTATCAAGAAGATGCCAT-CAGAAAAATCACAAGCTGTAAAGGAGACT Sayornis     307 GTCCTACAGGGTGTATTAAGAAGATATGATCCAAAAAAATCACAAGCTGTAAAGGAGAGT Pitta        896 GTGCCAAAGGGCGTATT---AAGACGCGAC-CAAAACAATCACAGTCTGTAACGGAGAGC   CR1-I_Tgu        ----------------------------------- Taeniopygia  343 AACAAGGCACATGGACAGGGATTTTCATAAGGCAT Menura       355 AACGAGGCACGTGGGCAGGGGTTTGCACGAGGCAT Sayornis     367 AACAAGGCRCATGGGCAAGGATTTTCACAAGG--- Pitta        952 AACAAGGCACGTGGGCGAGGCTTTTCAGGAGGCAT

# Marker Pso13
>TguSINE1
------------------------------------------------------------
------------------------------------------------------------
------------------------------------------------------------
------------------------------------------------------------
----------------------------------------------------------AG
ATTAGCTCAGTTGGTCAGAGCATGGTGCTAATAACACCAAGGTTATGGGTTTGATCCCCA
TATGGGCCATTCACTTAAGAGTTGGACTCAATGATCCTTGTGGGTCCCTTCCAACTCAGA
ATATTCT-----------------------------------------------------
------------------------------------------------------------
-----------------
>Taeniopygia guttata
ATCCAGGGAGATGTTTGTCAATCTCTGTCCTCACTCAGGCTGTTCCACCAAGCAGAAGGC
AATGCAAAGTTGAGAAAGCACCAAAGTCTTAATCTTGTTCCCCAGAATCATTCATTACTA
GTAGTATTATTATTCAAAGAAGCATAGAACAGCTGAGGTTGAAAAGCACCTCTGCTGATT
CTTTAACCCAACTCCCCAGCCCAAAGAAGGGTCTGCTAGAGCAGGTTGACCAGGACCATG
CCCAGTCAGTGTTTAAATTGCTCCAAGGGTAAGGACTCCACAACCTCTCTAGATT-----
------------------------------------------------------------
------------------------------------------------------------
--------------ACCTGTTTCAATGTCTGACCACC--TGCAGTCAAAGCATTTTTTTC
TTACATTTAATTAGAATTTTTTGTATTTCAGTTTGTGCTCACTGTCTCTTAT---CTTCT
CACTGGATACTACATTT
>Sayornis phoebe
-------------------------------------------------------AAATC
AATGTAAAGCTGAGAAAGCACCAAAGTCTTAATYTTG--CTCCAGATCCATTTATTAATA
GTAATATTACTAT-CAAAGAAGCATAGAACAGCTGAGGTGGAAAAGCACCTCTGCAGATT
CTTTAATCCAACTCCTCTGCTCAAAGCAGGGTCAGGTACAGAAGGYTGACCAGGATCATG
TCCAGTTGGGCCCTAAATTTCTCTAAGGGTAGAGTCTCCTCATCCTCCCTAGGTA-----
------------------------------------------------------------
------------------------------------------------------------
--------------AACAATATCAGTGTCTGACCACCCTCACAATCAGAGC-TTTTYTCC
TTAGAATTAATTAGAATTTTTTGTATTTCAGTTTGTGCTCACTGCCTCTTAT---CTTCT
CACTGGATGCTACATTT
>Pitta sordida
------------------------------------------------------------
------------------------------------------------------------
------------------------------------------------------------
------------------------------------------------------------
------------------------------------------------------------
------------------------GTGTCCATGGTTCCACAGCTGTGGGTTCAATCCCTG
TGAGGATATTT-GCTTGGGAGTTGGACTAGATGATCCTTGTGGTTCC-TTCTAACTTGGA
ATAACCTGTGA---ACCTCTGTCAGTGTCTGACCATCCTCATGGTCAGAGCATATTTTTC
TTATAT---ATTAGAAGTTTTTGTATTTCACTTTGTACTCACTGCCTC--------TTCT
CACTAGGTGCCACATTT

# Marker Pso13

TguSINE1       1 ------------------------------------------------------------ Taeniopygia    1 ATCCAGGGAGATGTTTGTCAATCTCTGTCCTCACTCAGGCTGTTCCACCAAGCAGAAGGC Sayornis       1 -------------------------------------------------------AAATC Pitta          1 ------------------------------------------------------------   TguSINE1       1 ------------------------------------------------------------ Taeniopygia   61 AATGCAAAGTTGAGAAAGCACCAAAGTCTTAATCTTGTTCCCCAGAATCATTCATTACTA Sayornis       6 AATGTAAAGCTGAGAAAGCACCAAAGTCTTAATYTTG--CTCCAGATCCATTTATTAATA Pitta          1 ------------------------------------------------------------   TguSINE1       1 ------------------------------------------------------------ Taeniopygia  121 GTAGTATTATTATTCAAAGAAGCATAGAACAGCTGAGGTTGAAAAGCACCTCTGCTGATT Sayornis      64 GTAATATTACTAT-CAAAGAAGCATAGAACAGCTGAGGTGGAAAAGCACCTCTGCAGATT Pitta          1 ------------------------------------------------------------   TguSINE1       1 ------------------------------------------------------------ Taeniopygia  181 CTTTAACCCAACTCCCCAGCCCAAAGAAGGGTCTGCTAGAGCAGGTTGACCAGGACCATG Sayornis     123 CTTTAATCCAACTCCTCTGCTCAAAGCAGGGTCAGGTACAGAAGGYTGACCAGGATCATG Pitta          1 ------------------------------------------------------------   TguSINE1       1 ----------------------------------------------------------AG Taeniopygia  241 CCCAGTCAGTGTTTAAATTGCTCCAAGGGTAAGGACTCCACAACCTCTCTAGATT----- Sayornis     183 TCCAGTTGGGCCCTAAATTTCTCTAAGGGTAGAGTCTCCTCATCCTCCCTAGGTA----- Pitta          1 ------------------------------------------------------------   TguSINE1       3 ATTAGCTCAGTTGGTCAGAGCATGGTGCTAATAACACCAAGGTTATGGGTTTGATCCCCA Taeniopygia  296 ------------------------------------------------------------ Sayornis     238 ------------------------------------------------------------ Pitta          1 ------------------------GTGTCCATGGTTCCACAGCTGTGGGTTCAATCCCTG   TguSINE1      63 TATGGGCCATTCACTTAAGAGTTGGACTCAATGATCCTTGTGGGTCCCTTCCAACTCAGA Taeniopygia  296 ------------------------------------------------------------ Sayornis     238 ------------------------------------------------------------ Pitta         37 TGAGGATATTT-GCTTGGGAGTTGGACTAGATGATCCTTGTGGTTCC-TTCTAACTTGGA   TguSINE1     123 ATATTCT----------------------------------------------------- Taeniopygia  296 --------------ACCTGTTTCAATGTCTGACCACC--TGCAGTCAAAGCATTTTTTTC Sayornis     238 --------------AACAATATCAGTGTCTGACCACCCTCACAATCAGAGC-TTTTYTCC Pitta         95 ATAACCTGTGA---ACCTCTGTCAGTGTCTGACCATCCTCATGGTCAGAGCATATTTTTC   TguSINE1         ------------------------------------------------------------ Taeniopygia  340 TTACATTTAATTAGAATTTTTTGTATTTCAGTTTGTGCTCACTGTCTCTTAT---CTTCT Sayornis     283 TTAGAATTAATTAGAATTTTTTGTATTTCAGTTTGTGCTCACTGCCTCTTAT---CTTCT Pitta        152 TTATAT---ATTAGAAGTTTTTGTATTTCACTTTGTACTCACTGCCTC--------TTCT   TguSINE1         ----------------- Taeniopygia  397 CACTGGATACTACATTT Sayornis     340 CACTGGATGCTACATTT Pitta        201 CACTAGGTGCCACATTT

# Marker Tgu02
>TguSINE1
------------------------------------------------------------
------------------------------------------------------------
------------------------------------------------------------
------------------------------------------------------------
--------------------------------------AGATTAGCTCAGTTGGTCAGAG
CATGGTGCTAATAACACCAAGGTTATGGGTTTGATCCCCATATGGGCCATTCACTTAAGA
GTTGGACTCAATGATCCTTGTGGGTCCCTTCCAACTCAGAATATTCTG---TGATTCT--
------------------------------------------------------------
------------------------------------------------------------
------------------------------------------------------------
------------------------------------------------------------
------------------------------------------------------------
------------------------------------------------------------
------------------------------------------------------------
-------
>Taeniopygia guttata 
AATGGGATCCTGACCTCTGCAAGTAAGCTCAGTTTTTCAGTAATACTATCATTTAAATAG
TTTCT------------------AACTCATTTAAAGGTAAGAATCTCTCATCTAAACTAA
GATCAGCAGGTACTATT----CTATTTGCTGT-------TGACATTTATAAC----ATTC
ATTGTTCTCCAGATGTCCAATTTACAACGGTCTGGATTAACTAAAAGTAGCAGAATCTTT
CTGTAGGTGGAGGCCTTGCTCATGG------AAAC---AATTTAGCTCAGTTGATTAAAG
CATGATGCTAATGA---------TGTGGGTTCAATCCCTGTATGGGCCAGTCACTTCAGA
-------------------------TCCTTCCAATTCAGAATATTGTG---AT-TTAAT-
------------AGTTTCTTTATTACTTAATCAGATTTGTACAGCAGCTGGAATAATAGT
GTCTCTATCTGAGATTTGAATTTACTAATAAGTGTATTATTAAGATATTGTTGGAAGAGG
CATG-GATTTCTATGTAAAAGAATTGGATATGTCCTCAAAG-ATTGAAATACA--TGCTG
TTTTCCTCCAAAATTCA-GTGTC---CACTGTAACAAGTGGAAAAACA------TATAGA
TTAAAACCTAGAAACAAAAGTTTCTTTTATAG------TTTTTTTT---------CTTTA
TAAGCTCAAACTTATTTAAGAAAATACATGCAAAATGCTTTCTGATTTAGCACTGACTAT
ATA---ATATACATTATTCTTTTTTGTGTTCAGGTTCTTTGATATTCCTATGGAAATACT
TCCAACC
>Pica pica
AATGGGATCCTGAGCTCTGCAAGTAAGCTCAGTTTTTCAGTAATACTGTTATTTAAATAG
TTTCT------------------AACTTGTTTAAAAGTAAGAATCTCTTATTCAAACTAG
GATCAGCAGGTACTGYT----CTATTTACTGT-------TGAAATTAATGACTAAGATTC
ATTGTTCTCCAGATGTSCAATTTATAACGGTCTGGATTAACTAAAAGTAGCAGAATCTTT
CTGTAGGTGGAGGCCTGGTTTATGG------AAAC---AATTTAGCTCAGTTGGTTAGGG
CATGATACAGATAATGCCCAGATTGTGGGTTCAATCCGTGTACAGGCCATTCACTTGGGA
GTTTGACTCAGTGATCCTTGTGGGTCCCTTCCAACTCAGAATATTGTG---AT-TT----
-------------GTTTCTTTATTATTTAATCAAATTTGTAATGCAGCTAGAATGATAGT
GTCTGTATTTTAAATTTGAATTTATTAACAAGTGTATTATTAAGATACTGTGAGAAGAAG
AATGAAATTTCTGTGTAAAAGAGTTGGATATGTCCTCAAAA-ATTGAAATATA--TGCTG
TTTTACTCCAAAATTCA-GTGTC---CACYGTAACAAGTGGAAAAACACATAGCTATAGA
TTAAAACCTAGGAA-AAAARTTCCTTTTATAGGTT-TTTTTTTTTT---------TCTTT
ATAGCTTAAACTTATTTAAAGAAATAAATGCAAAATGCTTTCTGGTTTAGCACTGAACAT
ATA---ATATACATAATTTTTTGTTGTGCTCAGGTTCTTTGATATTCCTATGGAAATACT
TCCAAAC
>Malurus cyaneus
AATGGGATCCTGAGCTCTGCAAGTAAGCTTAGTTTTTCAGTAATGATGTTAAGTAAATAG
TTTCT------------------AACTTGTTTAATGGTAAGAATCTCTTACTTAAACTAA
AATTGGCAGTTAGTGTT----CTATTTACTGT-------TGACATTAGTAACTAAGATTC
ATTGTTCTCCAAATGTCCAGTTTACAATGGTCTGGATGAACTAAAAGAAGCAGAATCTTT
CTGTAGGTAGAGGCATGGGTCACAG------AAAC---AATTTAGCTCAGTTGGTTAGCA
CATGATGCTAATACTGCCCAGGTTGTGGGTTTAATCCCTGTATGGGCCATTCACATAAGA
GCTGGACTCAGTGGTCCTTGTGGGTCCCTTCCAACTCAGAATATTGTC---AT-TTTTAT
------------AATTTCCTTATTACTTAATCAAATTTGTAATGCAGCTAGAGTGATAGT
ATCTTTATTTAAAATTTGAATTTATTAACAAGTGTCTTATTAAGATATTGTTGGAAGAGG
AATG-AATTTCCATATAAAAGAGTTGGATATGTCCTCAAAA-TTTGAAATATA--TTCTG
TTTTACTCCAAAATTCATGTATCATGTACTGTAACAAGTAGAAAACCACATAGCTATAGA
TTAAAACCTAGAAATAAAAGTTCCTTTTATAG--------TTTCTT---------TCTTT
ATAGCTTAAACTTATTTAATAAAATAATTACAAAATGCTTTCTAATTTAGCACTGACCAT
ATA---AAATACATTA-TTTTTGTTGTGTTCAGGTTCTTTGATATTCCTATGGAAATACT
TCCAAGC
>Climacteris picumnus
AATGGGATCCTGAACTCTGCAAGTAAGCTCAGCTTTTCAATAATACTGTTATTTAAATAG
TTTCT----------------------GTTTYAATGGTAAGAATCTCTTATCTGAACTCA
GATCAGCAGTTACTGTT----CTAGTTACTGC-------TGACATTAGTAACTAAGATTC
A---TTCTCCAGATGTCCAATTTACAATGGTCTGGATTAACTAAAAGTAACAGAATTTTT
CTGTAGGTGGAGGCCTGGTTCAGGG------AAAC---AATTTAGCTCAATTACTTAGTG
CATGATGCTAATAAAGCCCAGGTTGTGGGTTCAATCCCTGTATGGACAATTCACTTAAGA
ACTGGACTCAGTGATCCTTGTGGGTCCCTTCTAACTCAGAATATTGTG---AT-TTAATT
ATTACTTAACCAAGTTTATTTATTACTTAACCAAGTTTGTAAGGCAGTTAGAATGATAGT
GCCTCTATTTTAAATTTGAATTTATTAACAAGAGTATTATTAAGATCTTGTTGGAAGAGG
AATG-AATTTTCATATGCAAGAGTTGGCTGTATCCTCAAA--ATTGAAATATA--TGCTG
TTTTACTCCAAAATTCA-GTGTCACGTACTATAACAAGTGTAAAATCACATAGCTGTAGA
TTAAAACCTAGAAACAAAAGTACCTTGTATAG------TTTCTTTT---------TCTTT
ATATCTTAAACTTATTTAAGAAAAGAAATGCAAAATGCTTTCTGATTTAGCACTGACC--
------ATATACATTATTTTTTGTTGTGTTCAGGTTCTTTGATATTCCTATGGAAATACT
TCCGAAA
>Menura novaehollandiae
AATGGGATCCTGAGCTCTGCAAGTARGCTCAGTTTTTCAGTAATRCTGTTATTTAAATAG
TTGCT------------------AACTAGTTTAATGGTAAGAATCTCTTACCTAAAGTRA
GGTCAGCAGTTACTGTT----CTATTTACTGT-------TGACATTAGTAACTAATATTC
ATTGTTCTCCAGATGTCCAATTTACAACGGTCTGGATTAACTAAAAGTAGAAGAATCTTT
CTGTAGGTGGAGGCCTGGTTCAYGG------AAAC---AATTGAGCTCAGCTGGTTAGAG
CATGATGCTAATAATGCCCAGGTTGTGGGTTCAATCCCTGTACAGGCCATTCACTTAAGA
GTTGGACTC--TGATCCTTGTGGGTCCCTTCCAACTCATAATATTGTG---AT-TTATT-
------------AATTTCTTTATTACTTAATCAAATTTGTAAGGCAGCTAGAATGATAGT
GTCTCTATTTTAAATTTGAATTTATTAACAAGAGCATTATTAAGATATTGTTGGAAGARG
AATT-AATTTCCATAGAGAAGAGTTGGATATRTCCTCAAAA-ACTSAAATATA--TCCTG
TTTTACTCCAAAATTCA-GTATCATGTACTGTAACAAGTGGAAAAACACATAGCTATAGA
TTAAAACCTAGAAACAAAAGTTCCTTTTACAG-------TTTTTTT---------TCTTT
ATAACTTAAACTTATTTAGGAAAATAAATGCAAAATGCTTTTTGATTTAGCACTGACCAT
ATA---AYATGCRCTATTTTTTGTTGTGTTCAGGTTCTTTGATATTCCTATGGAAATACT
TCCAAAA
>Sayornis phoebe
ACTGGGATCCTGACCTCTGCCAGTAAGCTCATTTTTTCAGTAATACTGTTATTTAGATAG
TTTCT------------------AACTCATTTAATAGTAAG--TCTCTTATGYAGACTAA
GATCAGCAGTTACTTTT----GTATTTACTGT-------TGACATTAGTGACTACAATTC
ATTGTTCTCCAGATCTCCATTTTAAGATGGTCTGAATTAACTAAAAATAGCAGAATCTTT
CTATAGGTGGAGGACTGATTCATCTAAAAAATGAC-------------------------
------------------------------------------------------------
---------------------------------------------------AT-TTAAT-
------------AA----TTTATTACTTAGTCAAATTTGTGARGCAGTTACAGTGATAAT
GTCTCTGTTTTAAACTTATATTTATTACTAACAGTACTATAAAGATAATGTTGGAAGAGG
AATG-ACTTCCCACATGAAAGAGTTGCATATGTCCTCAGAATATGGAAATATA--TGCTA
GTTTACTCCAAAAATCA-ATGTCATGTACTGTAACAAGTGGTAAAACACATAAATGTGGA
TTAAACCCTAGAAATCAAGGTTCCTTTTATGAATTTGCTTTTTTTC---------TATTT
CTAGCTTAAACTTATTTAAGAAAGCAAATGCAAGATGCTTTCTGATTTAGCACTGACCAT
AT----ATATACATTATTYTATATTGTGTTCAGGTTCTTTGAAATTCCTGAGGAAATACT
TCCAAAA
>Pitta sordida
AATGGGATCCTGAGCTCTGCCAGTAAGATCATTTTTGTAGTAATACTATTATTTAAATAG
TTTCT------------------AACTCATTTAATAGTAAAAATCTCTTATGTAGACTAA
GATCAGCAGT--CTGTTGTATGTATTTACTGT-------TGACATTAGTAACTAAGATCC
ATTGTTTTCCAGATGCCCAATTTACAACGATCTGGATTAAATTAAAGTAGCRGRACCTTT
CTGTAGGTGGAGGACTGATTCATGGAAACACTGGC-------------------------
------------------------------------------------------------
---------------------------------------------------AT-TTAAT-
------------AGTTT-TTTATTATTCAATCAAAAGTGTAAGACAGTTATAATGGTAAT
GTCTCTATTTTAAATTTAAATTTATTAGCAACAGTATTATAAAGATATTGTTTGAAGAGG
AATG-GCTTCCCATGTGAAAGAGTTGGATATGTCCTCAAAATATTGAAACAGA--TGCTC
TTTTACCCAAAAAATCA-ATACCACGTACTGTAACAAGTGGAAAATCACAGAGCTATG--
------CTTAGAAAGCAAAGTTCCTTTTATAG----CTGGGGATTT---------TATTT
CTAGATTAAAATTATTTAAGAAAATAAATACAAGATGCTTTCTGATTTAACACTGACCGT
AT----GTAYACATTACTTTGTACTGTGCTCAGGTTCTTTGATATTCCTATGGAAATACT
TCCTAAT
>Acanthisitta chloris
----------------------------------------TAATACTGTTATTTAAATAC
TTTCT-----------------------AACTAATAGTAGGAATCTCTTATGTAGGCTAA
GATCAGCAGTTACCGTT----------------------GGATATCGGTAACTAACATTC
TTTGTTCTCCAGAAATCCAATTTACAATGGTTTGGATTAAGTAAAAGTAGCAGAATTTTT
CTATAGGTGGAGGACTGGTTCATGG-AACAGTGAC-------------------------
------------------------------------------------------------
---------------------------------------------------AT-TTAAT-
------------AGTTTCTTTATTACTTAATCAAATTTGTAAGGCAGTTACAATGATAAT
GTCTCTATTTTA------AATTTATTAACGACAGTATTATAAAGATATGGTTGGAAGAGG
AATG-ACTTCCCACATGAAAGAGTTGGTTAGGTCCTCAAAATATTGAAATATATTTCTTT
TTTTACTTCAAAATTCA-GTGTCACATACTGCAACAAGTGGAAAAACACATAGATGTGAA
ATAAACCCTAGAAATCA--GTTTCTTTTATAT------CTGGTTTT---------TCTTT
ACAGCTTAAACTTATTTAA-AAAATAAATGCAAAATGCCTTCTGATTTAGCAATGGCCAA
AT----ATATACATTATTTTGTATTGTATTCAGGTTCTTTGATATTCCTATGGAAATCCT
GCCAAAA
>Nestor notabilis
AATGGGATCCTGAGCTCTGCCAGTAAGCTCAGTTTTTCAGTAACACTGTTATTTAAATAG
ATTCTGTAAGTGTTGAATGAAGAGGTTAATTTAAGAGTAAGAATCTCTTATCTAGACTAA
GATCAGCAGTTAGTGTT----GYATTTGCTGTTAGTAAATGACATTAGTAGTTAAGATTC
ATTGTTCTCCAGATGTCCAAATTGCAACAGGCTGGATTAATTAAAAGTAGCAGATTTTTT
CTGTAGGTGGAAGACTGGTTAATGG-AACAATGGC-------------------------
------------------------------------------------------------
---------------------------------------------------AT-TTAAT-
------------AGTTTCTTTAYACCTTAATTAGATTTGTAAGTAAGTCACAATGATAGT
GTCTCTGGTTTAAATTTAAATTTATTAACAACAATATTATAAAGATATTGCTGGAAGAGT
AATG-----------------ACTTGCATATGTCTTCAAAATATTCAAATATA--TGTTG
TTTTACTCCWTAATTCA-GTGGCATGTACTGTAACAAATGGAAAAACAC--AGTGATGGA
TTAAATCTTAGAAGTCAAAGTTCCTTTTATGT-------TTTTTTT---------TCTTT
AAAACTTGAACATATTTAAGAAAATAAATGCAAAAAGCTTTSTGATTTAGCACTGACCAC
ATATATATATAAATTATTTTGTATTGTGTTCAGGTTCTTTGATATTCCTATGGAAATACT
CCCAAAA

# Marker Tgu02

TguSINE1        1 ------------------------------------------------------------ Taeniopygia     1 AATGGGATCCTGACCTCTGCAAGTAAGCTCAGTTTTTCAGTAATACTATCATTTAAATAG Pica            1 AATGGGATCCTGAGCTCTGCAAGTAAGCTCAGTTTTTCAGTAATACTGTTATTTAAATAG Malurus         1 AATGGGATCCTGAGCTCTGCAAGTAAGCTTAGTTTTTCAGTAATGATGTTAAGTAAATAG Climacteris     1 AATGGGATCCTGAACTCTGCAAGTAAGCTCAGCTTTTCAATAATACTGTTATTTAAATAG Menura          1 AATGGGATCCTGAGCTCTGCAAGTARGCTCAGTTTTTCAGTAATRCTGTTATTTAAATAG Sayornis        1 ACTGGGATCCTGACCTCTGCCAGTAAGCTCATTTTTTCAGTAATACTGTTATTTAGATAG Pitta           1 AATGGGATCCTGAGCTCTGCCAGTAAGATCATTTTTGTAGTAATACTATTATTTAAATAG Acanthisitta    1 ----------------------------------------TAATACTGTTATTTAAATAC Nestor          1 AATGGGATCCTGAGCTCTGCCAGTAAGCTCAGTTTTTCAGTAACACTGTTATTTAAATAG   TguSINE1        1 ------------------------------------------------------------ Taeniopygia    61 TTTCT------------------AACTCATTTAAAGGTAAGAATCTCTCATCTAAACTAA Pica           61 TTTCT------------------AACTTGTTTAAAAGTAAGAATCTCTTATTCAAACTAG Malurus        61 TTTCT------------------AACTTGTTTAATGGTAAGAATCTCTTACTTAAACTAA Climacteris    61 TTTCT----------------------GTTTYAATGGTAAGAATCTCTTATCTGAACTCA Menura         61 TTGCT------------------AACTAGTTTAATGGTAAGAATCTCTTACCTAAAGTRA Sayornis       61 TTTCT------------------AACTCATTTAATAGTAAG--TCTCTTATGYAGACTAA Pitta          61 TTTCT------------------AACTCATTTAATAGTAAAAATCTCTTATGTAGACTAA Acanthisitta   21 TTTCT-----------------------AACTAATAGTAGGAATCTCTTATGTAGGCTAA Nestor         61 ATTCTGTAAGTGTTGAATGAAGAGGTTAATTTAAGAGTAAGAATCTCTTATCTAGACTAA   TguSINE1        1 ------------------------------------------------------------ Taeniopygia   103 GATCAGCAGGTACTATT----CTATTTGCTGT-------TGACATTTATAAC----ATTC Pica          103 GATCAGCAGGTACTGYT----CTATTTACTGT-------TGAAATTAATGACTAAGATTC Malurus       103 AATTGGCAGTTAGTGTT----CTATTTACTGT-------TGACATTAGTAACTAAGATTC Climacteris    99 GATCAGCAGTTACTGTT----CTAGTTACTGC-------TGACATTAGTAACTAAGATTC Menura        103 GGTCAGCAGTTACTGTT----CTATTTACTGT-------TGACATTAGTAACTAATATTC Sayornis      101 GATCAGCAGTTACTTTT----GTATTTACTGT-------TGACATTAGTGACTACAATTC Pitta         103 GATCAGCAGT--CTGTTGTATGTATTTACTGT-------TGACATTAGTAACTAAGATCC Acanthisitta   58 GATCAGCAGTTACCGTT----------------------GGATATCGGTAACTAACATTC Nestor        121 GATCAGCAGTTAGTGTT----GYATTTGCTGTTAGTAAATGACATTAGTAGTTAAGATTC   TguSINE1        1 ------------------------------------------------------------ Taeniopygia   148 ATTGTTCTCCAGATGTCCAATTTACAACGGTCTGGATTAACTAAAAGTAGCAGAATCTTT Pica          152 ATTGTTCTCCAGATGTSCAATTTATAACGGTCTGGATTAACTAAAAGTAGCAGAATCTTT Malurus       152 ATTGTTCTCCAAATGTCCAGTTTACAATGGTCTGGATGAACTAAAAGAAGCAGAATCTTT Climacteris   148 A---TTCTCCAGATGTCCAATTTACAATGGTCTGGATTAACTAAAAGTAACAGAATTTTT Menura        152 ATTGTTCTCCAGATGTCCAATTTACAACGGTCTGGATTAACTAAAAGTAGAAGAATCTTT Sayornis      150 ATTGTTCTCCAGATCTCCATTTTAAGATGGTCTGAATTAACTAAAAATAGCAGAATCTTT Pitta         154 ATTGTTTTCCAGATGCCCAATTTACAACGATCTGGATTAAATTAAAGTAGCRGRACCTTT Acanthisitta   96 TTTGTTCTCCAGAAATCCAATTTACAATGGTTTGGATTAAGTAAAAGTAGCAGAATTTTT Nestor        177 ATTGTTCTCCAGATGTCCAAATTGCAACAGGCTGGATTAATTAAAAGTAGCAGATTTTTT   TguSINE1        1 --------------------------------------AGATTAGCTCAGTTGGTCAGAG Taeniopygia   208 CTGTAGGTGGAGGCCTTGCTCATGG------AAAC---AATTTAGCTCAGTTGATTAAAG Pica          212 CTGTAGGTGGAGGCCTGGTTTATGG------AAAC---AATTTAGCTCAGTTGGTTAGGG Malurus       212 CTGTAGGTAGAGGCATGGGTCACAG------AAAC---AATTTAGCTCAGTTGGTTAGCA Climacteris   205 CTGTAGGTGGAGGCCTGGTTCAGGG------AAAC---AATTTAGCTCAATTACTTAGTG Menura        212 CTGTAGGTGGAGGCCTGGTTCAYGG------AAAC---AATTGAGCTCAGCTGGTTAGAG Sayornis      210 CTATAGGTGGAGGACTGATTCATCTAAAAAATGAC------------------------- Pitta         214 CTGTAGGTGGAGGACTGATTCATGGAAACACTGGC------------------------- Acanthisitta  156 CTATAGGTGGAGGACTGGTTCATGG-AACAGTGAC------------------------- Nestor        237 CTGTAGGTGGAAGACTGGTTAATGG-AACAATGGC-------------------------   TguSINE1       23 CATGGTGCTAATAACACCAAGGTTATGGGTTTGATCCCCATATGGGCCATTCACTTAAGA Taeniopygia   259 CATGATGCTAATGA---------TGTGGGTTCAATCCCTGTATGGGCCAGTCACTTCAGA Pica          263 CATGATACAGATAATGCCCAGATTGTGGGTTCAATCCGTGTACAGGCCATTCACTTGGGA Malurus       263 CATGATGCTAATACTGCCCAGGTTGTGGGTTTAATCCCTGTATGGGCCATTCACATAAGA Climacteris   256 CATGATGCTAATAAAGCCCAGGTTGTGGGTTCAATCCCTGTATGGACAATTCACTTAAGA Menura        263 CATGATGCTAATAATGCCCAGGTTGTGGGTTCAATCCCTGTACAGGCCATTCACTTAAGA Sayornis      245 ------------------------------------------------------------ Pitta         249 ------------------------------------------------------------ Acanthisitta  190 ------------------------------------------------------------ Nestor        271 ------------------------------------------------------------ TguSINE1       83 GTTGGACTCAATGATCCTTGTGGGTCCCTTCCAACTCAGAATATTCTG---TGATTCT-- Taeniopygia   310 -------------------------TCCTTCCAATTCAGAATATTGTG---AT-TTAAT- Pica          323 GTTTGACTCAGTGATCCTTGTGGGTCCCTTCCAACTCAGAATATTGTG---AT-TT---- Malurus       323 GCTGGACTCAGTGGTCCTTGTGGGTCCCTTCCAACTCAGAATATTGTC---AT-TTTTAT Climacteris   316 ACTGGACTCAGTGATCCTTGTGGGTCCCTTCTAACTCAGAATATTGTG---AT-TTAATT Menura        323 GTTGGACTC--TGATCCTTGTGGGTCCCTTCCAACTCATAATATTGTG---AT-TTATT- Sayornis      245 ---------------------------------------------------AT-TTAAT- Pitta         249 ---------------------------------------------------AT-TTAAT- Acanthisitta  190 ---------------------------------------------------AT-TTAAT- Nestor        271 ---------------------------------------------------AT-TTAAT-   TguSINE1          ------------------------------------------------------------ Taeniopygia   340 ------------AGTTTCTTTATTACTTAATCAGATTTGTACAGCAGCTGGAATAATAGT Pica          375 -------------GTTTCTTTATTATTTAATCAAATTTGTAATGCAGCTAGAATGATAGT Malurus       379 ------------AATTTCCTTATTACTTAATCAAATTTGTAATGCAGCTAGAGTGATAGT Climacteris   372 ATTACTTAACCAAGTTTATTTATTACTTAACCAAGTTTGTAAGGCAGTTAGAATGATAGT Menura        376 ------------AATTTCTTTATTACTTAATCAAATTTGTAAGGCAGCTAGAATGATAGT Sayornis      252 ------------AA----TTTATTACTTAGTCAAATTTGTGARGCAGTTACAGTGATAAT Pitta         256 ------------AGTTT-TTTATTATTCAATCAAAAGTGTAAGACAGTTATAATGGTAAT Acanthisitta  197 ------------AGTTTCTTTATTACTTAATCAAATTTGTAAGGCAGTTACAATGATAAT Nestor        278 ------------AGTTTCTTTAYACCTTAATTAGATTTGTAAGTAAGTCACAATGATAGT   TguSINE1          ------------------------------------------------------------ Taeniopygia   388 GTCTCTATCTGAGATTTGAATTTACTAATAAGTGTATTATTAAGATATTGTTGGAAGAGG Pica          422 GTCTGTATTTTAAATTTGAATTTATTAACAAGTGTATTATTAAGATACTGTGAGAAGAAG Malurus       427 ATCTTTATTTAAAATTTGAATTTATTAACAAGTGTCTTATTAAGATATTGTTGGAAGAGG Climacteris   432 GCCTCTATTTTAAATTTGAATTTATTAACAAGAGTATTATTAAGATCTTGTTGGAAGAGG Menura        424 GTCTCTATTTTAAATTTGAATTTATTAACAAGAGCATTATTAAGATATTGTTGGAAGARG Sayornis      296 GTCTCTGTTTTAAACTTATATTTATTACTAACAGTACTATAAAGATAATGTTGGAAGAGG Pitta         303 GTCTCTATTTTAAATTTAAATTTATTAGCAACAGTATTATAAAGATATTGTTTGAAGAGG Acanthisitta  245 GTCTCTATTTTA------AATTTATTAACGACAGTATTATAAAGATATGGTTGGAAGAGG Nestor        326 GTCTCTGGTTTAAATTTAAATTTATTAACAACAATATTATAAAGATATTGCTGGAAGAGT   TguSINE1          ------------------------------------------------------------ Taeniopygia   448 CATG-GATTTCTATGTAAAAGAATTGGATATGTCCTCAAAG-ATTGAAATACA--TGCTG Pica          482 AATGAAATTTCTGTGTAAAAGAGTTGGATATGTCCTCAAAA-ATTGAAATATA--TGCTG Malurus       487 AATG-AATTTCCATATAAAAGAGTTGGATATGTCCTCAAAA-TTTGAAATATA--TTCTG Climacteris   492 AATG-AATTTTCATATGCAAGAGTTGGCTGTATCCTCAAA--ATTGAAATATA--TGCTG Menura        484 AATT-AATTTCCATAGAGAAGAGTTGGATATRTCCTCAAAA-ACTSAAATATA--TCCTG Sayornis      356 AATG-ACTTCCCACATGAAAGAGTTGCATATGTCCTCAGAATATGGAAATATA--TGCTA Pitta         363 AATG-GCTTCCCATGTGAAAGAGTTGGATATGTCCTCAAAATATTGAAACAGA--TGCTC Acanthisitta  299 AATG-ACTTCCCACATGAAAGAGTTGGTTAGGTCCTCAAAATATTGAAATATATTTCTTT Nestor        386 AATG-----------------ACTTGCATATGTCTTCAAAATATTCAAATATA--TGTTG   TguSINE1          ------------------------------------------------------------ Taeniopygia   504 TTTTCCTCCAAAATTCA-GTGTC---CACTGTAACAAGTGGAAAAACA------TATAGA Pica          539 TTTTACTCCAAAATTCA-GTGTC---CACYGTAACAAGTGGAAAAACACATAGCTATAGA Malurus       543 TTTTACTCCAAAATTCATGTATCATGTACTGTAACAAGTAGAAAACCACATAGCTATAGA Climacteris   547 TTTTACTCCAAAATTCA-GTGTCACGTACTATAACAAGTGTAAAATCACATAGCTGTAGA Menura        540 TTTTACTCCAAAATTCA-GTATCATGTACTGTAACAAGTGGAAAAACACATAGCTATAGA Sayornis      413 GTTTACTCCAAAAATCA-ATGTCATGTACTGTAACAAGTGGTAAAACACATAAATGTGGA Pitta         420 TTTTACCCAAAAAATCA-ATACCACGTACTGTAACAAGTGGAAAATCACAGAGCTATG-- Acanthisitta  358 TTTTACTTCAAAATTCA-GTGTCACATACTGCAACAAGTGGAAAAACACATAGATGTGAA Nestor        427 TTTTACTCCWTAATTCA-GTGGCATGTACTGTAACAAATGGAAAAACAC--AGTGATGGA   TguSINE1          ------------------------------------------------------------ Taeniopygia   554 TTAAAACCTAGAAACAAAAGTTTCTTTTATAG------TTTTTTTT---------CTTTA Pica          595 TTAAAACCTAGGAA-AAAARTTCCTTTTATAGGTT-TTTTTTTTTT---------TCTTT Malurus       603 TTAAAACCTAGAAATAAAAGTTCCTTTTATAG--------TTTCTT---------TCTTT Climacteris   606 TTAAAACCTAGAAACAAAAGTACCTTGTATAG------TTTCTTTT---------TCTTT Menura        599 TTAAAACCTAGAAACAAAAGTTCCTTTTACAG-------TTTTTTT---------TCTTT Sayornis      472 TTAAACCCTAGAAATCAAGGTTCCTTTTATGAATTTGCTTTTTTTC---------TATTT Pitta         477 ------CTTAGAAAGCAAAGTTCCTTTTATAG----CTGGGGATTT---------TATTT Acanthisitta  417 ATAAACCCTAGAAATCA--GTTTCTTTTATAT------CTGGTTTT---------TCTTT Nestor        484 TTAAATCTTAGAAGTCAAAGTTCCTTTTATGT-------TTTTTTT---------TCTTT TguSINE1          ------------------------------------------------------------ Taeniopygia   599 TAAGCTCAAACTTATTTAAGAAAATACATGCAAAATGCTTTCTGATTTAGCACTGACTAT Pica          644 ATAGCTTAAACTTATTTAAAGAAATAAATGCAAAATGCTTTCTGGTTTAGCACTGAACAT Malurus       646 ATAGCTTAAACTTATTTAATAAAATAATTACAAAATGCTTTCTAATTTAGCACTGACCAT Climacteris   651 ATATCTTAAACTTATTTAAGAAAAGAAATGCAAAATGCTTTCTGATTTAGCACTGACC-- Menura        643 ATAACTTAAACTTATTTAGGAAAATAAATGCAAAATGCTTTTTGATTTAGCACTGACCAT Sayornis      523 CTAGCTTAAACTTATTTAAGAAAGCAAATGCAAGATGCTTTCTGATTTAGCACTGACCAT Pitta         518 CTAGATTAAAATTATTTAAGAAAATAAATACAAGATGCTTTCTGATTTAACACTGACCGT Acanthisitta  460 ACAGCTTAAACTTATTTAA-AAAATAAATGCAAAATGCCTTCTGATTTAGCAATGGCCAA Nestor        528 AAAACTTGAACATATTTAAGAAAATAAATGCAAAAAGCTTTSTGATTTAGCACTGACCAC   TguSINE1          ------------------------------------------------------------ Taeniopygia   659 ATA---ATATACATTATTCTTTTTTGTGTTCAGGTTCTTTGATATTCCTATGGAAATACT Pica          704 ATA---ATATACATAATTTTTTGTTGTGCTCAGGTTCTTTGATATTCCTATGGAAATACT Malurus       706 ATA---AAATACATTA-TTTTTGTTGTGTTCAGGTTCTTTGATATTCCTATGGAAATACT Climacteris   709 ------ATATACATTATTTTTTGTTGTGTTCAGGTTCTTTGATATTCCTATGGAAATACT Menura        703 ATA---AYATGCRCTATTTTTTGTTGTGTTCAGGTTCTTTGATATTCCTATGGAAATACT Sayornis      583 AT----ATATACATTATTYTATATTGTGTTCAGGTTCTTTGAAATTCCTGAGGAAATACT Pitta         578 AT----GTAYACATTACTTTGTACTGTGCTCAGGTTCTTTGATATTCCTATGGAAATACT Acanthisitta  519 AT----ATATACATTATTTTGTATTGTATTCAGGTTCTTTGATATTCCTATGGAAATCCT Nestor        588 ATATATATATAAATTATTTTGTATTGTGTTCAGGTTCTTTGATATTCCTATGGAAATACT   TguSINE1          ------- Taeniopygia   716 TCCAACC Pica          761 TCCAAAC Malurus       762 TCCAAGC Climacteris   763 TCCGAAA Menura        760 TCCAAAA Sayornis      639 TCCAAAA Pitta         634 TCCTAAT Acanthisitta  575 GCCAAAA Nestor        648 CCCAAAA

# Marker Tgu05
>TguSINE1
------------------------------------------------------------
------------------------------------------------------------
------------------------------------------------------------
------------------------------------------------------------
------------------------------------------------------------
-----------------------------------------------------------A
GATTAGCTCAGTTGGTCAGAGCATGGTGCTAATAACACCAAGGTTATGGGTTTGATCCCC
ATATGGGCCATTCACTTAAGAGTTGGACTCAATGATCCTTGTGGGT-CCCTTCCAACTCA
GAATATTCTGTG---A---TTCT-------------------------------------
------------------------------------------------------------
------------------------------------------------------------
------------------------------------------------------------
------------------------------------------------------------
------------------------------------------------------------
------------------------------------------------------------
-------------------------------------
>Taeniopygia guttata 
GGGA------GAAGTGTTCCTGAAGAAGTTGCCTCAGAG-----A-ACTCTGAATGTGAA
AACTACCACGTGCTGAGGGTGATAGCAGGGTAAAGTGATGCCACAAACTCATTTTGGAAG
CTCCCAGCCCTCTGTGGCCTGAATT-CCATCTGTTCTTCCC-------------------
--TTCCTGGCTCTTCCTGATGGCATCTCAAGCAACTGCTAAGAGGAAATGTTAACTGTAA
TGCCTTATGTACTCCAGACTATGTGAAT-TGAGTTATGGTGCCCAAAAAAAAGGTGTTAT
CACAGCTTGAATACA---AGTTTTAATGCAAAAAGCTTGCAGGAACTCTCTGCC---A--
-CTTAACTCAGTTGGTTTGAGCAGGGGGCTGGTAATGCCAAGGGC-CAGGTTCAATCCCT
GTGGGGGCCATTCATTTGAGAGTTGGACTCCACAATCCTTGGGGGT-CCCTTCCTACCCA
GAATAATCTGTG---A---TTCTCACTGCAGTGGGAAAGGGAGAC----TTTTAA-----
-------------------------AACACCTGACTCCTTTAGGACAAAGTCCTTTTTTG
GAGCCTCTCA---AAAATTTTTCCTCTGTTTCCAGAGGTTGTATTTGACAAATTTTGGTT
TACTTCTTATTCTGCTGTGCATCTTGACTAAAAATAGGCCAGAATAACCAAGCTGTATAA
TATGGCAT------GATCTTTAGCAATT-CCTTTTCTAGATTCATATACTGCATAGAGCC
CAAATTTAGAAAGCTTGTTATTTGTG-----AGGCTCCTGAAAGTCTTACAAGGAAACA-
---TACTGCTCCTGGACTTAAATTTAGAGTATTCATCCTTCTCCATCCCCACACAAATTC
CCTGCTATGTGCAGCAAGCAGAGCTTTGCTGCCTTGA
>Pica pica 
GGGA------GAAGTGTTCCTGAAGAAGTTGCCTCAGAG-----GCACTCTGAATGTAAA
AGCCACCACGTGCTGAGGTTGATAGCAGTGTAAAGTGATGCCACAAACCCATTTTGGAAG
CTCCCAGCACTCTGTGGCCTGATTTTCATC-TGTTCTTCCC-------------------
--CTCCTGGCTCTTCCTGTTGGCATCTCAAGCAACAGCTAAAAGGAAATGTTAACTGTAA
TGCCTGATGTACTTCAGGATACGTGAAC-TGAGTTATGGTGCCC-AGAAAAAGGTGTTAT
GATATCTTGAGCCCA---AGTTTTAATGCAAAAAGTTTGCAGGAACCCTCTGCC---A--
-CTTAGCTCTGTTGGTTTGAGCAGGGTGCTGATAATGCCAAGGTC-CAGGTTCAATCCCT
GTGTGGACAATTCACTTAGGAGCTGGACTCCATGATCCATGGGGGT-CCCTTCCAACTCA
GAATAACCTGTG---A---TTTTCACGGCAGTGGAACAGAAAGACTTTCTTTTAA-----
-------------------------AACACCTGACTCCTTTAGGACACAGTCCTTTTTTG
GAGCCTCTCA-AAAAAACTCTTCCTCTGTTTTCAGAGGCCATATTTGACAAACTTAGGAT
TACCTCTTATTCTAACATGTATCTTGACTAAATATAGGTCAGAACAACCAAGCCGT-AAA
CAAGGCAT------GATCCTTAGGAAGTTCTTTTTCTAGATTCATATACTGCATACAGCC
CAAATTTAGAAAGCTTC-AACTTGCGAACAAGGGCTCCTGAAAGTCTTACAAGAAAACAA
ACACACTGCCCCTGGACTTAAATTTTGAGTATCC-TCCTTCTCTATGCCCACACTAATTC
CCTATTATGTGCAGTAAGCAGAGCTTTGCTGCCTTGA
>Myzomela eques 
GGGA-GGAGAGAAGTGTTCCTGAAGAAGTTGCCTCAGAG-----GCACTCTGAATGTAAA
AGCCACCACGTGCTGAGTGTGACAGCCGTGTGAAATGATTCCACAAACTCATTCTGGAAG
CTCCCAGCACTCTGTGGCCTGATTTTTCATCTCTTCTTCCC-------------------
--TTCCTGGCTCTTCCTGCTGGCATCTCAAGCAGCTGCTAACAGGAGATGCTAACTGTAA
TGCCATATGTGCTTCAGGCTGGATGAGTCTGAGTTACGGTGTCC-AAAAAATGGTGTTTT
TCTAGCTTGAGCCCA---AGTTTTAATGTCAAAGACTTGCAGGAACCCTCTGTG---A--
--TTAGCTCAGTTGGTCTGAGCAGGGTGCTAATAATGCCAAGGTC-CAGGTTCAATGCCT
GTGGGGGCAATTCAGTTAAGATTTGGACTCCGTGATTCCTGTAGGTTCCTTTCCAACTCA
GAATAACCTGTG---G---TTTCCACTGCAGTGGAGCAGAGAGACTTACTTTTAA-----
-------------------------GACACCTGACTCCTTTAGGACATATTCCTTTTTGT
TGGAGCCTCTCAATAAACTCTTCCTCCGTTTTCAGAGACCACATTTGACAAATTTTGGTT
TACCTCTTATTCTAATGTGCATCTTGGCTAAAAATAGGTCAGAATAACAGAGTT-TAAAA
CATGGCAT------GATCCTTAGGAACT-TCTTTTCTAGATTCATGTACT----------
------------------------------------------------------------
------------------------------------------------------------
-------------------------------------
>Climacteris picumnus 
GGGA-GGAAAGAAGTGTTCCTGAAGAAGCTGCCTCAGAGTC-AATCATTGTGAAAGTAAA
AGTTACGACGTGCTGAGAGTGACAGCAGTGAAAAGTGATGCCACAGACTCATTTTGGAAG
CTCCCAGCACTCCACAGCCTGATTTTCATC-TGTTCTTCCC-------------------
--TTCCTGGCTCTCTCTGTTGGCACCTCAAGCAACTGCTGAGAGGAAATGCTAACTACAA
TGCCATATGCACTTCAGGCTACATGAATCTGAGTTATGGTGTCC-AAAAAATGGTGTTAT
TATATCTGGAGTCCA---AGTTTCAATGTCAAAGACTTGCAGGAACCCTCTGTC---A--
-CTTTGCTCTGTTGGTTTGAGCAGGCTGCTAC--------------AAGGTTCAATCTCT
GTATGGGCCATCCACTGAAGAGCTGGACTCAGTGATCCTTGTGGGT-GCCTTCCAACTCA
GAATAACCTGTG---A---TTTTGACTGGAGTGGAGCAGGGAGAGTTACTTTTAA-----
-------------------------AACACCTGACTCCTCCAGGACACAGTCCTTTTTTG
GACCCTCT-------------TCCTCCATTTTCAGAGGCCATATTTGGCAAATTTTGGTT
TATCACTTATTCTGATGGGTAACTTGACTAAAAA-ATAGGAGAACAATCAAGCTGTAAAA
CATGGTAT------GATCCTTAGAAACT-TCTTTTCTAGATTCACATACT----------
------------------------------------------------------------
------------------------------------------------------------
-------------------------------------
>Menura novaehollandiae 
GGGA-GGAAAGAAGTGTTCCTAAAGAAGCTGCCTCAGAGGT---ACTCACTCAATGTAAA
AGTTACCACGTGCTGAGTGTGATAGCAGTGTAAAGTGATGTTACAAACTCATTTTGGAAG
CTCCCAACATTCTACAGATTGATTTTCATC-TGTTCTTCCC-------------------
--TTCCTGGCTCTTCCTGTTGGCATC-TCAAGCAACTGCTAACAGGAAATCTAACTATAA
TGCCATATGTACTTCAGGCTATGTGAATCTGAGTTATGGTGCCC-AAAAAATGATGTTAT
TATGTCTTGAGTCCA---AGTTTCAATGTAAAAGGCTTGTAGGAACCCTCTGTC---A--
-CTTAGCTCAGTTGGTTTGAGCAGGGTGCTAATAATGCCA------AGGTCAC-ATCCCT
GTATGGGCCATTCACTTAAGAGTTAGACCTGATGATCCTTTTGGGGTCCCTTCCCACTCA
AAATATTCTGGG---A---TTTTCACTGGAGTGNAGCAGAGAGACTTACTTTAAAACTGA
CTTAAAACTTTACTTTAAAACTTACTTTACCTGACTCCTTTAGGACATAGCCCTTTTTTT
GAAGCCTCTT-GGAAAACTCTTTCTTCATTTTCAGAAGCCATATTTGGCAAATTTTGGTT
TACTTCTTATTCTAATGTGTATCTTGACTAAAAAGAGGTCAGAACAATTGACATGTAAAA
CACGACAT------GATCCTTATGAACTTCTTGTCTAGATTCATA-CACTGCATACAGCC
CAAATTTAGAAAGCTTA-CATTTGTGAACAAAGGCTCCTGAAAATCTTACAAGGGAATA-
---CACTGCTCCTGGACTTCACTTTAGAGTAACC-TCCTACTCTGTCCCCATACTAATTC
TCTATTATGTGCAGTAAGCAGAGCTTTGCTGCTTTGA
>Sayornis phoebe 
GGGGAGGCAAGGAGTGTTCCTGAAGAAGCAGCCTCAGAGCCGACTCAGTCTGAGTGTAAA
AGCTACCACGAGCTGAGTGTGACAGCAGTGTGAAGGA-----ACAAACTCATTTTGGAAG
CTCCCAGCACTCCACAGCCCGATTTTCATC-TGTTCCTCCCTGATTTTCATCTGCTCTTC
CCTGCCTGGCTCTTCCTGTTGGCATCTCTACCAACTGCTAACAGGAAATGCTGACTAGAA
TGCCATATGCACTTCAGGCTACACGAATCTGAGTTATGGGGTCC-AAAAAATGGCATTAT
TATATCTTGAGTCCATGTAGCTTCAACGTGGAGGACCCACAGGAACCCTCA---------
----------GTTGGTTACAGCATGGTGCTGATAACGC--------CAGGCTCAACCCCC
ACATGTGCCATTCAATTAAGATCTGGACTTGATGATCCTTGTGGGT-CCCTTCCAACTCA
GAATTTCCTGTT---G---TTTTCACTGGAATGGAGCAAAGAGACTTACTTTTGA-----
-------------------------AACACCTGACTCCTTTAGGACATATTCCTTTTATG
AAGCTTCTCA--GAAAACTCTTCCTCCATTTACAGGGGCCATATTTGGCAAATTTTGGTT
TACTTCTTATTCTAACGTGTATCTTGATTAAAAATAGATCAAAACAACTGAACTGTAAAA
CATGACATATCACCGATTCTTAGCAACC-TGTTTTCTAGATTCATATACTGCACACAGCC
CAAATTTAGAAGGTTTA-CATTTGTGAACAAAGGCTCCTGAAAGCCTTGCAAGCAAAGA-
---CTCTGCTCCTGGAGTTAACTTTCCAATAACC-TCCTTCTCTGTCCTTACACTAATTC
TCTGTTATCTGCAGTAAGCAGAGCTTTCCTGCCTTCA
>Acanthisitta chloris 
GGGA-GGAAAGAAGTGTTCCTGAAGAAGCTGCCTCAGAGGC-ACTCACTCTGAATGTAAA
AGCTACCACGTGCTGAGCATGACAGCAGTGTAAAGTGATGCTACAAACTCATTTTGCAAG
CTCCCAGCACT--ACAGCCTGATTTTCATC-TGTTCTTCCC-------------------
--TGCCTGGCTCTTCCTGTTGGCATCTCTAGCAACTGCTAACACGAAATGCTAACCGTAA
TGCCATATGTACTTTGGGCTACATGAATGTGAGCCATGGTGTCC-AACAAATAGTGTTAT
TGTATCTAGAGTCCG---GGCGTCAGTGTAGAGGACCTTCAGGAACCGTCTGTC---A--
------------------------------------------------------------
------------------------------------------------------------
-------------------TTTTCAGTGGAGTGGAGCAGAGAGACTCATATTTAA-----
-------------------------AACACCTCATTCCTTCAGGACATATTCCTTTTTTT
ATTTCTCTCA--GAAAACTCTTCCTCCATTTTCAGAGGCCATATTTGCCAAATTTTGGGT
TACCTCTAATTCAAATGTGTATCTAATCAAACACAAGACAATAATAGAGCTGTGAATTGA
CATATCACT-----GATTCTTAGGAACT-TGTTTTTTAGGTCCATACACT----------
------------------------------------------------------------
------------------------------------------------------------
-------------------------------------
>Nestor notabilis 
GGGA-GGAAAGAAGTGTTCCTGAAGAAGCTGCCTCAGAGGC-ACTCACTCTGAATGTAAA
AGCTACCACGTGCTGAGCATGACAGCAGTGTAAAGTGATGCTACAAACTCATTTTGCAAG
CTCCCAGCACT--ACAGCCTGATTTTCATC-TGTTCTTCCC-------------------
--TGCCTGGCTCTTCCTGTTGGCATCTCTAGCAACTGCTAACACGAAATGCTAACCGTAA
TGCCATATGTACTTTGGGCTACATGAATGTGAGCCATGGTGTCC-AACAAATGGTGTTAT
TGTATCTAGAGTCCA---GGCGTCAGTGTAGAGGACCTTCAGGAACCGTCTGTC---A--
------------------------------------------------------------
------------------------------------------------------------
-------------------TTTTCAGTGGAGTGGAGCAGAGAGACTCATATTTAA-----
-------------------------AACACCTCATTCCTTCAGGACATATTCCTTTTTTT
ATTTCTCTCA--GAAAACTCTTCCTCCATTTTCAGAGGCCATATTTGCCAAATTTTGGGT
TACCTCTAATTCAAATGTGTATCTAATCAAACACAAGACAATAATAGAGCTGTGAATTGA
CATATCACT-----GATTCTTAGGAACT-TGTTTTTTAGGTCCATACACT----------
------------------------------------------------------------
------------------------------------------------------------
-------------------------------------

# Marker Tgu05

TguSINE1        1 ------------------------------------------------------------ Taeniopygia     1 GGGA------GAAGTGTTCCTGAAGAAGTTGCCTCAGAG-----A-ACTCTGAATGTGAA Pica            1 GGGA------GAAGTGTTCCTGAAGAAGTTGCCTCAGAG-----GCACTCTGAATGTAAA Myzomela        1 GGGA-GGAGAGAAGTGTTCCTGAAGAAGTTGCCTCAGAG-----GCACTCTGAATGTAAA Climacteris     1 GGGA-GGAAAGAAGTGTTCCTGAAGAAGCTGCCTCAGAGTC-AATCATTGTGAAAGTAAA Menura          1 GGGA-GGAAAGAAGTGTTCCTAAAGAAGCTGCCTCAGAGGT---ACTCACTCAATGTAAA Sayornis        1 GGGGAGGCAAGGAGTGTTCCTGAAGAAGCAGCCTCAGAGCCGACTCAGTCTGAGTGTAAA Acanthisitta    1 GGGA-GGAAAGAAGTGTTCCTGAAGAAGCTGCCTCAGAGGC-ACTCACTCTGAATGTAAA Nestor          1 GGGA-GGAAAGAAGTGTTCCTGAAGAAGCTGCCTCAGAGGC-ACTCACTCTGAATGTAAA   TguSINE1        1 ------------------------------------------------------------ Taeniopygia    49 AACTACCACGTGCTGAGGGTGATAGCAGGGTAAAGTGATGCCACAAACTCATTTTGGAAG Pica           50 AGCCACCACGTGCTGAGGTTGATAGCAGTGTAAAGTGATGCCACAAACCCATTTTGGAAG Myzomela       55 AGCCACCACGTGCTGAGTGTGACAGCCGTGTGAAATGATTCCACAAACTCATTCTGGAAG Climacteris    59 AGTTACGACGTGCTGAGAGTGACAGCAGTGAAAAGTGATGCCACAGACTCATTTTGGAAG Menura         57 AGTTACCACGTGCTGAGTGTGATAGCAGTGTAAAGTGATGTTACAAACTCATTTTGGAAG Sayornis       61 AGCTACCACGAGCTGAGTGTGACAGCAGTGTGAAGGA-----ACAAACTCATTTTGGAAG Acanthisitta   59 AGCTACCACGTGCTGAGCATGACAGCAGTGTAAAGTGATGCTACAAACTCATTTTGCAAG Nestor         59 AGCTACCACGTGCTGAGCATGACAGCAGTGTAAAGTGATGCTACAAACTCATTTTGCAAG   TguSINE1        1 ------------------------------------------------------------ Taeniopygia   109 CTCCCAGCCCTCTGTGGCCTGAATT-CCATCTGTTCTTCCC------------------- Pica          110 CTCCCAGCACTCTGTGGCCTGATTTTCATC-TGTTCTTCCC------------------- Myzomela      115 CTCCCAGCACTCTGTGGCCTGATTTTTCATCTCTTCTTCCC------------------- Climacteris   119 CTCCCAGCACTCCACAGCCTGATTTTCATC-TGTTCTTCCC------------------- Menura        117 CTCCCAACATTCTACAGATTGATTTTCATC-TGTTCTTCCC------------------- Sayornis      116 CTCCCAGCACTCCACAGCCCGATTTTCATC-TGTTCCTCCCTGATTTTCATCTGCTCTTC Acanthisitta  119 CTCCCAGCACT--ACAGCCTGATTTTCATC-TGTTCTTCCC------------------- Nestor        119 CTCCCAGCACT--ACAGCCTGATTTTCATC-TGTTCTTCCC-------------------   TguSINE1        1 ------------------------------------------------------------ Taeniopygia   149 --TTCCTGGCTCTTCCTGATGGCATCTCAAGCAACTGCTAAGAGGAAATGTTAACTGTAA Pica          150 --CTCCTGGCTCTTCCTGTTGGCATCTCAAGCAACAGCTAAAAGGAAATGTTAACTGTAA Myzomela      156 --TTCCTGGCTCTTCCTGCTGGCATCTCAAGCAGCTGCTAACAGGAGATGCTAACTGTAA Climacteris   159 --TTCCTGGCTCTCTCTGTTGGCACCTCAAGCAACTGCTGAGAGGAAATGCTAACTACAA Menura        157 --TTCCTGGCTCTTCCTGTTGGCATC-TCAAGCAACTGCTAACAGGAAATCTAACTATAA Sayornis      175 CCTGCCTGGCTCTTCCTGTTGGCATCTCTACCAACTGCTAACAGGAAATGCTGACTAGAA Acanthisitta  157 --TGCCTGGCTCTTCCTGTTGGCATCTCTAGCAACTGCTAACACGAAATGCTAACCGTAA Nestor        157 --TGCCTGGCTCTTCCTGTTGGCATCTCTAGCAACTGCTAACACGAAATGCTAACCGTAA   TguSINE1        1 ------------------------------------------------------------ Taeniopygia   207 TGCCTTATGTACTCCAGACTATGTGAAT-TGAGTTATGGTGCCCAAAAAAAAGGTGTTAT Pica          208 TGCCTGATGTACTTCAGGATACGTGAAC-TGAGTTATGGTGCCC-AGAAAAAGGTGTTAT Myzomela      214 TGCCATATGTGCTTCAGGCTGGATGAGTCTGAGTTACGGTGTCC-AAAAAATGGTGTTTT Climacteris   217 TGCCATATGCACTTCAGGCTACATGAATCTGAGTTATGGTGTCC-AAAAAATGGTGTTAT Menura        214 TGCCATATGTACTTCAGGCTATGTGAATCTGAGTTATGGTGCCC-AAAAAATGATGTTAT Sayornis      235 TGCCATATGCACTTCAGGCTACACGAATCTGAGTTATGGGGTCC-AAAAAATGGCATTAT Acanthisitta  215 TGCCATATGTACTTTGGGCTACATGAATGTGAGCCATGGTGTCC-AACAAATAGTGTTAT Nestor        215 TGCCATATGTACTTTGGGCTACATGAATGTGAGCCATGGTGTCC-AACAAATGGTGTTAT   TguSINE1        1 -----------------------------------------------------------A Taeniopygia   266 CACAGCTTGAATACA---AGTTTTAATGCAAAAAGCTTGCAGGAACTCTCTGCC---A-- Pica          266 GATATCTTGAGCCCA---AGTTTTAATGCAAAAAGTTTGCAGGAACCCTCTGCC---A-- Myzomela      273 TCTAGCTTGAGCCCA---AGTTTTAATGTCAAAGACTTGCAGGAACCCTCTGTG---A-- Climacteris   276 TATATCTGGAGTCCA---AGTTTCAATGTCAAAGACTTGCAGGAACCCTCTGTC---A-- Menura        273 TATGTCTTGAGTCCA---AGTTTCAATGTAAAAGGCTTGTAGGAACCCTCTGTC---A-- Sayornis      294 TATATCTTGAGTCCATGTAGCTTCAACGTGGAGGACCCACAGGAACCCTCA--------- Acanthisitta  274 TGTATCTAGAGTCCG---GGCGTCAGTGTAGAGGACCTTCAGGAACCGTCTGTC---A-- Nestor        274 TGTATCTAGAGTCCA---GGCGTCAGTGTAGAGGACCTTCAGGAACCGTCTGTC---A-- TguSINE1        2 GATTAGCTCAGTTGGTCAGAGCATGGTGCTAATAACACCAAGGTTATGGGTTTGATCCCC Taeniopygia   318 -CTTAACTCAGTTGGTTTGAGCAGGGGGCTGGTAATGCCAAGGGC-CAGGTTCAATCCCT Pica          318 -CTTAGCTCTGTTGGTTTGAGCAGGGTGCTGATAATGCCAAGGTC-CAGGTTCAATCCCT Myzomela      325 --TTAGCTCAGTTGGTCTGAGCAGGGTGCTAATAATGCCAAGGTC-CAGGTTCAATGCCT Climacteris   328 -CTTTGCTCTGTTGGTTTGAGCAGGCTGCTAC--------------AAGGTTCAATCTCT Menura        325 -CTTAGCTCAGTTGGTTTGAGCAGGGTGCTAATAATGCCA------AGGTCAC-ATCCCT Sayornis      345 ----------GTTGGTTACAGCATGGTGCTGATAACGC--------CAGGCTCAACCCCC Acanthisitta  326 ------------------------------------------------------------ Nestor        326 ------------------------------------------------------------   TguSINE1       62 ATATGGGCCATTCACTTAAGAGTTGGACTCAATGATCCTTGTGGGT-CCCTTCCAACTCA Taeniopygia   376 GTGGGGGCCATTCATTTGAGAGTTGGACTCCACAATCCTTGGGGGT-CCCTTCCTACCCA Pica          376 GTGTGGACAATTCACTTAGGAGCTGGACTCCATGATCCATGGGGGT-CCCTTCCAACTCA Myzomela      382 GTGGGGGCAATTCAGTTAAGATTTGGACTCCGTGATTCCTGTAGGTTCCTTTCCAACTCA Climacteris   373 GTATGGGCCATCCACTGAAGAGCTGGACTCAGTGATCCTTGTGGGT-GCCTTCCAACTCA Menura        377 GTATGGGCCATTCACTTAAGAGTTAGACCTGATGATCCTTTTGGGGTCCCTTCCCACTCA Sayornis      387 ACATGTGCCATTCAATTAAGATCTGGACTTGATGATCCTTGTGGGT-CCCTTCCAACTCA Acanthisitta  326 ------------------------------------------------------------ Nestor        326 ------------------------------------------------------------   TguSINE1      121 GAATATTCTGTG---A---TTCT------------------------------------- Taeniopygia   435 GAATAATCTGTG---A---TTCTCACTGCAGTGGGAAAGGGAGAC----TTTTAA----- Pica          435 GAATAACCTGTG---A---TTTTCACGGCAGTGGAACAGAAAGACTTTCTTTTAA----- Myzomela      442 GAATAACCTGTG---G---TTTCCACTGCAGTGGAGCAGAGAGACTTACTTTTAA----- Climacteris   432 GAATAACCTGTG---A---TTTTGACTGGAGTGGAGCAGGGAGAGTTACTTTTAA----- Menura        437 AAATATTCTGGG---A---TTTTCACTGGAGTGNAGCAGAGAGACTTACTTTAAAACTGA Sayornis      446 GAATTTCCTGTT---G---TTTTCACTGGAATGGAGCAAAGAGACTTACTTTTGA----- Acanthisitta  326 -------------------TTTTCAGTGGAGTGGAGCAGAGAGACTCATATTTAA----- Nestor        326 -------------------TTTTCAGTGGAGTGGAGCAGAGAGACTCATATTTAA-----   TguSINE1          ------------------------------------------------------------ Taeniopygia   480 -------------------------AACACCTGACTCCTTTAGGACAAAGTCCTTTTTTG Pica          484 -------------------------AACACCTGACTCCTTTAGGACACAGTCCTTTTTTG Myzomela      491 -------------------------GACACCTGACTCCTTTAGGACATATTCCTTTTTGT Climacteris   481 -------------------------AACACCTGACTCCTCCAGGACACAGTCCTTTTTTG Menura        491 CTTAAAACTTTACTTTAAAACTTACTTTACCTGACTCCTTTAGGACATAGCCCTTTTTTT Sayornis      495 -------------------------AACACCTGACTCCTTTAGGACATATTCCTTTTATG Acanthisitta  362 -------------------------AACACCTCATTCCTTCAGGACATATTCCTTTTTTT Nestor        362 -------------------------AACACCTCATTCCTTCAGGACATATTCCTTTTTTT   TguSINE1          ------------------------------------------------------------ Taeniopygia   515 GAGCCTCTCA---AAAATTTTTCCTCTGTTTCCAGAGGTTGTATTTGACAAATTTTGGTT Pica          519 GAGCCTCTCA-AAAAAACTCTTCCTCTGTTTTCAGAGGCCATATTTGACAAACTTAGGAT Myzomela      526 TGGAGCCTCTCAATAAACTCTTCCTCCGTTTTCAGAGACCACATTTGACAAATTTTGGTT Climacteris   516 GACCCTCT-------------TCCTCCATTTTCAGAGGCCATATTTGGCAAATTTTGGTT Menura        551 GAAGCCTCTT-GGAAAACTCTTTCTTCATTTTCAGAAGCCATATTTGGCAAATTTTGGTT Sayornis      530 AAGCTTCTCA--GAAAACTCTTCCTCCATTTACAGGGGCCATATTTGGCAAATTTTGGTT Acanthisitta  397 ATTTCTCTCA--GAAAACTCTTCCTCCATTTTCAGAGGCCATATTTGCCAAATTTTGGGT Nestor        397 ATTTCTCTCA--GAAAACTCTTCCTCCATTTTCAGAGGCCATATTTGCCAAATTTTGGGT   TguSINE1          ------------------------------------------------------------ Taeniopygia   572 TACTTCTTATTCTGCTGTGCATCTTGACTAAAAATAGGCCAGAATAACCAAGCTGTATAA Pica          578 TACCTCTTATTCTAACATGTATCTTGACTAAATATAGGTCAGAACAACCAAGCCGT-AAA Myzomela      586 TACCTCTTATTCTAATGTGCATCTTGGCTAAAAATAGGTCAGAATAACAGAGTT-TAAAA Climacteris   563 TATCACTTATTCTGATGGGTAACTTGACTAAAAA-ATAGGAGAACAATCAAGCTGTAAAA Menura        610 TACTTCTTATTCTAATGTGTATCTTGACTAAAAAGAGGTCAGAACAATTGACATGTAAAA Sayornis      588 TACTTCTTATTCTAACGTGTATCTTGATTAAAAATAGATCAAAACAACTGAACTGTAAAA Acanthisitta  455 TACCTCTAATTCAAATGTGTATCTAATCAAACACAAGACAATAATAGAGCTGTGAATTGA Nestor        455 TACCTCTAATTCAAATGTGTATCTAATCAAACACAAGACAATAATAGAGCTGTGAATTGA TguSINE1          ------------------------------------------------------------ Taeniopygia   632 TATGGCAT------GATCTTTAGCAATT-CCTTTTCTAGATTCATATACTGCATAGAGCC Pica          637 CAAGGCAT------GATCCTTAGGAAGTTCTTTTTCTAGATTCATATACTGCATACAGCC Myzomela      645 CATGGCAT------GATCCTTAGGAACT-TCTTTTCTAGATTCATGTACT---------- Climacteris   622 CATGGTAT------GATCCTTAGAAACT-TCTTTTCTAGATTCACATACT---------- Menura        670 CACGACAT------GATCCTTATGAACTTCTTGTCTAGATTCATA-CACTGCATACAGCC Sayornis      648 CATGACATATCACCGATTCTTAGCAACC-TGTTTTCTAGATTCATATACTGCACACAGCC Acanthisitta  515 CATATCACT-----GATTCTTAGGAACT-TGTTTTTTAGGTCCATACACT---------- Nestor        515 CATATCACT-----GATTCTTAGGAACT-TGTTTTTTAGGTCCATACACT----------   TguSINE1          ------------------------------------------------------------ Taeniopygia   685 CAAATTTAGAAAGCTTGTTATTTGTG-----AGGCTCCTGAAAGTCTTACAAGGAAACA- Pica          691 CAAATTTAGAAAGCTTC-AACTTGCGAACAAGGGCTCCTGAAAGTCTTACAAGAAAACAA Myzomela          ------------------------------------------------------------ Climacteris       ------------------------------------------------------------ Menura        723 CAAATTTAGAAAGCTTA-CATTTGTGAACAAAGGCTCCTGAAAATCTTACAAGGGAATA- Sayornis      707 CAAATTTAGAAGGTTTA-CATTTGTGAACAAAGGCTCCTGAAAGCCTTGCAAGCAAAGA- Acanthisitta      ------------------------------------------------------------ Nestor            ------------------------------------------------------------   TguSINE1          ------------------------------------------------------------ Taeniopygia   739 ---TACTGCTCCTGGACTTAAATTTAGAGTATTCATCCTTCTCCATCCCCACACAAATTC Pica          750 ACACACTGCCCCTGGACTTAAATTTTGAGTATCC-TCCTTCTCTATGCCCACACTAATTC Myzomela          ------------------------------------------------------------ Climacteris       ------------------------------------------------------------ Menura        781 ---CACTGCTCCTGGACTTCACTTTAGAGTAACC-TCCTACTCTGTCCCCATACTAATTC Sayornis      765 ---CTCTGCTCCTGGAGTTAACTTTCCAATAACC-TCCTTCTCTGTCCTTACACTAATTC Acanthisitta      ------------------------------------------------------------ Nestor            ------------------------------------------------------------   TguSINE1          ------------------------------------- Taeniopygia   796 CCTGCTATGTGCAGCAAGCAGAGCTTTGCTGCCTTGA Pica          809 CCTATTATGTGCAGTAAGCAGAGCTTTGCTGCCTTGA Myzomela          ------------------------------------- Climacteris       ------------------------------------- Menura        837 TCTATTATGTGCAGTAAGCAGAGCTTTGCTGCTTTGA Sayornis      821 TCTGTTATCTGCAGTAAGCAGAGCTTTCCTGCCTTCA Acanthisitta      ------------------------------------- Nestor            -------------------------------------

# Marker Tgu07
>PittSINE
------------------------------------------------------------
------------------------------------------------------------
------------------------------------------------------------
------------------------------------------------------------
------------------------------------------------------------
----------------------------------------------------------AA
AATCCACTTTAGTACAGTGGTGAGTGTCCCCGCCTCTCATGCGGGAGACCGGGGTTCGAT
TCCCGCCAGGGAGGCAGTGGTGCGGTTTAAGAGTTGGACTCGATGATCCTTGTGGGTCCC
TTCCAACTCAGAATATTCTGTG--------------------------------------
------------------------------------------------------------
------------------------------------------------------------
------------------------------------------------------------
------------------------------------------------------------
------------------------------------------------------------
---------------------------------------------
>TguSINE1
------------------------------------------------------------
------------------------------------------------------------
------------------------------------------------------------
------------------------------------------------------------
------------------------------------------------------------
------------------------------------------------------------
------------------------------------------------------------
------------------------------------------------------------
------------------------------------------------------------
-------------------------------------------------AGATTAGCTCA
GTTGGTCAGAGCATGGTGCTAATAACACCAAGGTTATGGGTTTGATCCCCATATGGGCCA
TTCACTTAAGAGTTGGACTCAATGATCCTTGTGG-GTCCCTTCCAACTCAGAATATTCTG
TGATTCT-----------------------------------------------------
------------------------------------------------------------
---------------------------------------------
>Taeniopygia guttata 
CAATAACAAAGTATTTGAGAGCCAGCAAGAGGGAGGGGGAGTTTAGATATTCAACAATAA
-TGTGCTAGCACAATTGCATCTGTCCCTCCATGAAGACTCCAACATAAGTAAAAGCTTCA
GGAGCAGATTCTTCAC--CATAATCTCCTAGGTTGTTTTGATGTGGTTACTTAAGCACAG
TTTGACTTGCTTGCCTTCATCTGCAGCT-GGGATCTGCAACAGAGACAAAGATCTGGCAC
CTGAGGTCTAGAGAAAGGACCAGAATACAACAGGTCCTACACGTCTGTGAAACTTATAAT
AGGCAAGCAGGCAAGGATCTGAGTTTAATTTCTTGTCCCTGATTTTCTGTTGCTTTCACA
TTCCCCAGGT--------------------------------------------------
------------------------------------------------------------
------------------------------------CA---------ACTTCTCCTTTTA
GGAATTTGGGATGAACATGCATT----TCTTGCC---A---GTTCTCACAGATGAGCTCA
GTTGGTCAAAGCAGGGTGGTAAGAATAAGCAGGTTGTGGGCTCAATCCCCATATGGGCCA
CTGACATTAGAGTTGGACTTGATGATCCTTGTGG-GTCCCTCCCAACTCAGAGTATCCTG
TG---A---TGCAGGAATTCAGGCATGTCTGCCACCACCAACATGGGCACAGT--GCCTC
TTCCACAACATGCAGTGGGAAAACCATTTCAGCAAAATTGCT---CTGACAGGGCTGGGT
CAT------ACTGCCAGTGAA-CATGGGTTACAGGGAGCTCCTGA
>Pica pica 
CAATAACAAAGTGTTTGAGAGCCAGCAGCAGGGAGGGGGAGTTCAGATATTCAACAACAA
-TGTACTAGCACAATTACATCCTTCCCTCCACAAAGACTCCAGCATAAGAAAAAGCTTTA
GGAGCAGATCCTTCAC--TGTAGTATCCTACATTGTTTTGATCCAGTTACTTAAGCACAG
TTTGATTTGCTTGCCTTCATCTGCGGCT-GGGACCTGCAACAGAGACAAAGATCTGGCAC
CTGAGGTCTAGAGAAGGGCCTAAAATACAACAGTTCATACACATCTGTGAAACTTGTAAT
AGGCAATCGGGCAAGGATCTCAGTTTAATTTCTCATCCCTGGTTTTCTGTTGCTTTCACA
CTCCCCAAGT--------------------------------------------------
------------------------------------------------------------
------------------------------------CAATAAAG---ACTTCTCCTTTTA
GGAACTTGGGATGAACATGCATT----TCTTGCC---A---GTTCTCACAGGTGAGCTCA
GCTGGTCAGAGCATGGTGCTAAGGACACCCAGGTTGTGGGTTTCATCCCTGTATGGGCCA
TTCACTTAAGAGCTGGACTCGATGATCCTTGTGG-GTCCCTTCCAACTCAGAATATTCTG
TG---A---TGCCAGACTTCAGGCGTGTCTCCCACCACCAGCATGAGCAGAGT--GCCTC
TTCCACAGCATGCAATGGGAAATCCATTTCAGCAAAATTGCT---CTGCCAGGACTGGGT
CAT---GATACCGTCAGTGAA-CACGGGCTACAGGGAACTCCTGA
>Myzomela eques 
CAATAACAAAGTATTTGAGAGCCAGCAACTGGGAGGGGGAGTTCACATATTCAACAGTAA
-TGCACTAGCAAAATTGCATCCTTCCCTGCACAAAGACTCCATCACAAGAAAAAGGTTTA
GGAACAGATCCTTCAG--TGTAGTCTACTGCTTTGTTTTGATCTGGTTACTTAAG--CAG
TTTGATTTGCTTGCCTTCATCTCTGGCT-GGGATCTGCAGCAGAGACAAAGATCTGGCGC
CTGAGGTCTAGAGAAGGGACCAAAATACAATAGTTCCTACACAGCTGTGAAACTTGTAAT
AGGCAATCAGGCAAGGATCTCAGTTTAATTTCTCTGCCCTGGTTTTCTGTTGCTTTCATA
CTCCCCAAGT--------------------------------------------------
------------------------------------------------------------
------------------------------------CAACAGCC---ACTTCTCCCTTTA
GGAATTTGGGATGAACGTGCGTT----TCTTGCC---A---GTTGTCAGAGATGAGCTCA
GCTGGTCAGAGCATGGTGCTAAGAACACCCAGGTTGTGTGTTCG--------ATGGGCTA
TTCACTGAAGAGCTGGA-TCGCTGGTCCCTGCAG-GTTCCTTCCAACTCAGAATATTCTG
TG---A---TGCTAAATTTCAGGCATGCCTGCCACCATCAACACGGGCACAGTGAGCCTC
TTCCACAGCATGCAATGGCAAAACCATTTCAGCAAAAATGCT---CTGCCAGGGCTGGGT
CAT---GATACCGTCGGTGAA-CATGGGCTACAGAGAACTCCTGA
>Menura novaehollandiae 
--------------------------AACAGGGAGAGGGAGTTCAGATATTCAACAATAA
-TGCACTAGCACAATTGCATCCTTCCCTCCACAAAGACTGCAGCATAAGAAAAAGCTTTA
GGAGCAGATCCTTCAT--GGTAATCTCCTACACTGTTCTGATCTGGTTACTTGAGCACAG
TTTGATTTGCTCGCCTTCATCTGTGGCT-GAGACCTGC------CACAAATATCTGGCGC
CTGAGGTCTAGAGAAGGGACCAAAATACAACAGTTCCTACACATCTGTAAAACTTGTAAC
AGACAATCAGGCAAGGATCTCAGTTTAATCCTTCTGCCCTGGTTTCCTGTTGCTTTCACA
CTCCCCAAGT--------------------------------------------------
------------------------------------------------------------
------------------------------------CGATAACC---ACTTCTCATTTTT
GGAATTTGGGATGAACATGCATTTCTCTCTTGCC---A---GTTCTCGCAGATTGGCTCC
ATTAGGTAGAGCATGGTGCTAATAACACCAAGGTTGTGGGCTGGATTCCCATATGGGCCA
TTCATGTAAGTGCTGGACTCAATGATCCTTGTGG-GTCCCTTCCAACTCAGAATATTCTG
TG---C---TTCTGGACTTCAGGCATGTCTGCCACCACCAGAACGGGCACAGTGTGCCTC
TTTCACAGCATGCAATGGGAAATCCATTTCAGCAAAATTGCT------------------
---------------------------------------------
>Sayornis phoebe 
CAATAACAAAGTATTTGAGAGCCAGCAACAGGGAGGGGGAGTTCAGATACCTAACAATAA
TTGCACTAGCACAATTGCATCCTTCCCTCCACAAAGACTCCAGCATAAGAAAAAGCTTTA
GGAGCAGATCCTTCACACTGTAGTCTCCTGCCCTGTTTTGATCTGG-TACTTAAACGCAG
TCTGATTTACTTGCCTTCACCTGCAGCTAGGGACCTGCAACAGGGATAAAAATCTGAAAC
CTGAAATCTAGAGAAGGGTCCAAAACACAACAGTTCATACACATTTGTGAAACTTGTAAC
AGACAATCAGACAAGA-CCTCAGTTTAGTCTTTCTGCTCTGGTTTTCTGTTGCTTTCACA
CTCCCCAAGT--------------------------------------------------
------------------------------------------------------------
------------------------------------CGATAGTG---ACTCCTCATATTA
GGAATTTGGGATGAACATGGAGT----TCTTCCC--------------------------
------------------------------------------------------------
------------------------------------------------------------
-----A---TGCTGGATTTCAGGCATGCCTGCCACCACCAAAATGGGTTCAGTGCGCCTC
TTCCATGGGAAACAATGGGAAAACCATTCCAGCAAAGCTGTT---CTGTCAGGGCTGGGT
CAT---GATACTAGCAGTGAA-CGTGGGCTACAGGGAACACCTGA
>Pitta sordida 
--------------------------AACAGGGAGGGGGAGTACAGATATCCAACAATAA
-TGCACTAGCACAATTGCATCCTTCCCTCCACAGAAATTCCAGCATAAGAAAAAGCTTTA
GGAGCAGATCCTTCACACCTTAATCTCTTGCACTGTTTTGATCTGGTTACTTAAGCACAA
TTTGATTTGCTTGTCTTCAGCTGTGGCT-GGGACCTGCAACAGGGACAAAGATCTGGTGC
CTGAGGTCTAGAGAAGGGACCAAAATACTACAGCTCCGACACATCTGTGAAATCTGTAAT
AGACAATCAGGCGAAGGCCTCAGTTTAATCTTTCTGCGCAGGTCTTCTGTTGCTTTCATA
TTTCCCAAGT---TGATAGTG---TCTCCGCCTCTCATATGGGAAACTGA-GGGTTTGAT
TCCCGCCAGACAGGCAGTGGTGCTGTTTAAGAGGTGGACTCAATGAGCCTTGTGGGTCCC
TTCCAACTCAGAATATTCTGTGTGACTTCTGTG---TGATAGTG---ACTTTTTATTTTA
GGAATTTGGGATGAACATACATT----TGTTGCT--------------------------
------------------------------------------------------------
------------------------------------------------------------
-----A---TGCTGGACTTCAGGTATGTCTGACACCACCAAAACAGGCACCATGTGCCTC
TTCCATGAATAGCAAAGGGAAAACTATTCCAGCACAGTTATT---CTGCCTGGGCTGGAT
CAT---GATACTGGCAATGAA-CACAGGCTCCAG-----------
>Acanthisitta chloris 
CAATAACAAAGTATTTGAGAGCCAGCAACAGGGAGAGGGACTTCAGACATTCAATGATAA
-TGCACTAGCACAATTGCATCCTTCCCTCTACAAAGACTCCAGCATAAGAAAAAGCTTTA
AAAGCGGGTTTTTCACACTGTAATCTCCTGCACTGTTTTGATCTGGTTACTTAAGCACAG
TTTGATTTGCTTCCCTTCATCTGCATCT-GGGACCTACAACAGGCACAAAGATCTGGTGC
CTGAAGTCTACAGAAGGGACCAAAATACAACAGTTCCGACACCTCTGTGAAACTTGTAAT
AGACAATCAGGCAAGAGTCTCAATTTAATCTTTCAGCCCTGGTTTTCTCTTGCTTTCATA
CTCCCTGAGG--------------------------------------------------
------------------------------------------------------------
------------------------------------CAACAGTC---ACTTCTCATTTTA
GAAATTTGAGATGAACATGCATT----TCTTGCC--------------------------
------------------------------------------------------------
------------------------------------------------------------
-----A---TGTTGGACTTCAGATATGCCTATCACCACCGAAACAGGTACAGTGTGTCTC
TTCTGTGGTGAGCAATGAGAAAACCCTTCCAGGAAAGCTGTT---CTGCCAGGGCTGGGT
CAT---GATACTGGCAGTGAATTATGGGCTACAGAGAACTCCTGA
>Nestor notabilis 
CAATAACAAAGTATTTGAGAGCCAGCAACAGAGAGAGAGAGTTCAGATATTCAATGATAA
-TGCACTAGCACAAATGCAT-GTTACCTCCTCAAAGACTCCAGCATAAGAAACAGCTTTA
GGAGCAGATCCTCCACACTGTAATCTCCTACGCTGTTTTGATCTGGTTACTTACATAGAA
TTTAATTTGCTTTCCTGCA-----AGCAGCTAATCTGCAACCGAGGGAGAGATCTGATGC
CTGAAGTCTAGAGAAAGGACCAAATCACAACAGTGACTACACCTCTGTGAAACTTGTAGT
AGACAATCTGGCAAGGACCTCAGCTTAATCTTTTTGCCTTGGTTTTCTCTTGCTTTCACA
CTCCCCAGGT--------------------------------------------------
------------------------------------------------------------
------------------------------------GGATAGCT---ACTTCTCATTTTA
GGAATTTGGGAAGCACACGCATT----TCTAGCT--------------------------
------------------------------------------------------------
------------------------------------------------------------
-----T---TGCTGGGATTCAGGCATGCCTGTCACCACCAAAACGGGCACTGTGTGCCTC
TTCCACAGCAAGCAATGGACAAACTATTCCAACAAAATTCTT---CTGCTAGGGCTGGGT
CAC---AACAGCGGCAGTGAA-TATGGTCTACAGAGGGCTCCTGA

# Marker Tgu07

PittSINE        1 ------------------------------------------------------------ TguSINE1        1 ------------------------------------------------------------ Taeniopygia     1 CAATAACAAAGTATTTGAGAGCCAGCAAGAGGGAGGGGGAGTTTAGATATTCAACAATAA Pica            1 CAATAACAAAGTGTTTGAGAGCCAGCAGCAGGGAGGGGGAGTTCAGATATTCAACAACAA Myzomela        1 CAATAACAAAGTATTTGAGAGCCAGCAACTGGGAGGGGGAGTTCACATATTCAACAGTAA Menura          1 --------------------------AACAGGGAGAGGGAGTTCAGATATTCAACAATAA Sayornis        1 CAATAACAAAGTATTTGAGAGCCAGCAACAGGGAGGGGGAGTTCAGATACCTAACAATAA Pitta           1 --------------------------AACAGGGAGGGGGAGTACAGATATCCAACAATAA Acanthisitta    1 CAATAACAAAGTATTTGAGAGCCAGCAACAGGGAGAGGGACTTCAGACATTCAATGATAA Nestor          1 CAATAACAAAGTATTTGAGAGCCAGCAACAGAGAGAGAGAGTTCAGATATTCAATGATAA   PittSINE        1 ------------------------------------------------------------ TguSINE1        1 ------------------------------------------------------------ Taeniopygia    61 -TGTGCTAGCACAATTGCATCTGTCCCTCCATGAAGACTCCAACATAAGTAAAAGCTTCA Pica           61 -TGTACTAGCACAATTACATCCTTCCCTCCACAAAGACTCCAGCATAAGAAAAAGCTTTA Myzomela       61 -TGCACTAGCAAAATTGCATCCTTCCCTGCACAAAGACTCCATCACAAGAAAAAGGTTTA Menura         35 -TGCACTAGCACAATTGCATCCTTCCCTCCACAAAGACTGCAGCATAAGAAAAAGCTTTA Sayornis       61 TTGCACTAGCACAATTGCATCCTTCCCTCCACAAAGACTCCAGCATAAGAAAAAGCTTTA Pitta          35 -TGCACTAGCACAATTGCATCCTTCCCTCCACAGAAATTCCAGCATAAGAAAAAGCTTTA Acanthisitta   61 -TGCACTAGCACAATTGCATCCTTCCCTCTACAAAGACTCCAGCATAAGAAAAAGCTTTA Nestor         61 -TGCACTAGCACAAATGCAT-GTTACCTCCTCAAAGACTCCAGCATAAGAAACAGCTTTA   PittSINE        1 ------------------------------------------------------------ TguSINE1        1 ------------------------------------------------------------ Taeniopygia   120 GGAGCAGATTCTTCAC--CATAATCTCCTAGGTTGTTTTGATGTGGTTACTTAAGCACAG Pica          120 GGAGCAGATCCTTCAC--TGTAGTATCCTACATTGTTTTGATCCAGTTACTTAAGCACAG Myzomela      120 GGAACAGATCCTTCAG--TGTAGTCTACTGCTTTGTTTTGATCTGGTTACTTAAG--CAG Menura         94 GGAGCAGATCCTTCAT--GGTAATCTCCTACACTGTTCTGATCTGGTTACTTGAGCACAG Sayornis      121 GGAGCAGATCCTTCACACTGTAGTCTCCTGCCCTGTTTTGATCTGG-TACTTAAACGCAG Pitta          94 GGAGCAGATCCTTCACACCTTAATCTCTTGCACTGTTTTGATCTGGTTACTTAAGCACAA Acanthisitta  120 AAAGCGGGTTTTTCACACTGTAATCTCCTGCACTGTTTTGATCTGGTTACTTAAGCACAG Nestor        119 GGAGCAGATCCTCCACACTGTAATCTCCTACGCTGTTTTGATCTGGTTACTTACATAGAA   PittSINE        1 ------------------------------------------------------------ TguSINE1        1 ------------------------------------------------------------ Taeniopygia   178 TTTGACTTGCTTGCCTTCATCTGCAGCT-GGGATCTGCAACAGAGACAAAGATCTGGCAC Pica          178 TTTGATTTGCTTGCCTTCATCTGCGGCT-GGGACCTGCAACAGAGACAAAGATCTGGCAC Myzomela      176 TTTGATTTGCTTGCCTTCATCTCTGGCT-GGGATCTGCAGCAGAGACAAAGATCTGGCGC Menura        152 TTTGATTTGCTCGCCTTCATCTGTGGCT-GAGACCTGC------CACAAATATCTGGCGC Sayornis      180 TCTGATTTACTTGCCTTCACCTGCAGCTAGGGACCTGCAACAGGGATAAAAATCTGAAAC Pitta         154 TTTGATTTGCTTGTCTTCAGCTGTGGCT-GGGACCTGCAACAGGGACAAAGATCTGGTGC Acanthisitta  180 TTTGATTTGCTTCCCTTCATCTGCATCT-GGGACCTACAACAGGCACAAAGATCTGGTGC Nestor        179 TTTAATTTGCTTTCCTGCA-----AGCAGCTAATCTGCAACCGAGGGAGAGATCTGATGC   PittSINE        1 ------------------------------------------------------------ TguSINE1        1 ------------------------------------------------------------ Taeniopygia   237 CTGAGGTCTAGAGAAAGGACCAGAATACAACAGGTCCTACACGTCTGTGAAACTTATAAT Pica          237 CTGAGGTCTAGAGAAGGGCCTAAAATACAACAGTTCATACACATCTGTGAAACTTGTAAT Myzomela      235 CTGAGGTCTAGAGAAGGGACCAAAATACAATAGTTCCTACACAGCTGTGAAACTTGTAAT Menura        205 CTGAGGTCTAGAGAAGGGACCAAAATACAACAGTTCCTACACATCTGTAAAACTTGTAAC Sayornis      240 CTGAAATCTAGAGAAGGGTCCAAAACACAACAGTTCATACACATTTGTGAAACTTGTAAC Pitta         213 CTGAGGTCTAGAGAAGGGACCAAAATACTACAGCTCCGACACATCTGTGAAATCTGTAAT Acanthisitta  239 CTGAAGTCTACAGAAGGGACCAAAATACAACAGTTCCGACACCTCTGTGAAACTTGTAAT Nestor        234 CTGAAGTCTAGAGAAAGGACCAAATCACAACAGTGACTACACCTCTGTGAAACTTGTAGT   PittSINE        1 ----------------------------------------------------------AA TguSINE1        1 ------------------------------------------------------------ Taeniopygia   297 AGGCAAGCAGGCAAGGATCTGAGTTTAATTTCTTGTCCCTGATTTTCTGTTGCTTTCACA Pica          297 AGGCAATCGGGCAAGGATCTCAGTTTAATTTCTCATCCCTGGTTTTCTGTTGCTTTCACA Myzomela      295 AGGCAATCAGGCAAGGATCTCAGTTTAATTTCTCTGCCCTGGTTTTCTGTTGCTTTCATA Menura        265 AGACAATCAGGCAAGGATCTCAGTTTAATCCTTCTGCCCTGGTTTCCTGTTGCTTTCACA Sayornis      300 AGACAATCAGACAAGA-CCTCAGTTTAGTCTTTCTGCTCTGGTTTTCTGTTGCTTTCACA Pitta         273 AGACAATCAGGCGAAGGCCTCAGTTTAATCTTTCTGCGCAGGTCTTCTGTTGCTTTCATA Acanthisitta  299 AGACAATCAGGCAAGAGTCTCAATTTAATCTTTCAGCCCTGGTTTTCTCTTGCTTTCATA Nestor        294 AGACAATCTGGCAAGGACCTCAGCTTAATCTTTTTGCCTTGGTTTTCTCTTGCTTTCACA PittSINE        3 AATCCACTTTAGTACAGTGGTGAGTGTCCCCGCCTCTCATGCGGGAGACCGGGGTTCGAT TguSINE1        1 ------------------------------------------------------------ Taeniopygia   357 TTCCCCAGGT-------------------------------------------------- Pica          357 CTCCCCAAGT-------------------------------------------------- Myzomela      355 CTCCCCAAGT-------------------------------------------------- Menura        325 CTCCCCAAGT-------------------------------------------------- Sayornis      359 CTCCCCAAGT-------------------------------------------------- Pitta         333 TTTCCCAAGT---TGATAGTG---TCTCCGCCTCTCATATGGGAAACTGA-GGGTTTGAT Acanthisitta  359 CTCCCTGAGG-------------------------------------------------- Nestor        354 CTCCCCAGGT--------------------------------------------------   PittSINE       63 TCCCGCCAGGGAGGCAGTGGTGCGGTTTAAGAGTTGGACTCGATGATCCTTGTGGGTCCC TguSINE1        1 ------------------------------------------------------------ Taeniopygia   367 ------------------------------------------------------------ Pica          367 ------------------------------------------------------------ Myzomela      365 ------------------------------------------------------------ Menura        335 ------------------------------------------------------------ Sayornis      369 ------------------------------------------------------------ Pitta         386 TCCCGCCAGACAGGCAGTGGTGCTGTTTAAGAGGTGGACTCAATGAGCCTTGTGGGTCCC Acanthisitta  369 ------------------------------------------------------------ Nestor        364 ------------------------------------------------------------   PittSINE      123 TTCCAACTCAGAATATTCTGTG-------------------------------------- TguSINE1        1 ------------------------------------------------------------ Taeniopygia   367 ------------------------------------CA---------ACTTCTCCTTTTA Pica          367 ------------------------------------CAATAAAG---ACTTCTCCTTTTA Myzomela      365 ------------------------------------CAACAGCC---ACTTCTCCCTTTA Menura        335 ------------------------------------CGATAACC---ACTTCTCATTTTT Sayornis      369 ------------------------------------CGATAGTG---ACTCCTCATATTA Pitta         446 TTCCAACTCAGAATATTCTGTGTGACTTCTGTG---TGATAGTG---ACTTTTTATTTTA Acanthisitta  369 ------------------------------------CAACAGTC---ACTTCTCATTTTA Nestor        364 ------------------------------------GGATAGCT---ACTTCTCATTTTA   PittSINE          ------------------------------------------------------------ TguSINE1        1 -------------------------------------------------AGATTAGCTCA Taeniopygia   382 GGAATTTGGGATGAACATGCATT----TCTTGCC---A---GTTCTCACAGATGAGCTCA Pica          388 GGAACTTGGGATGAACATGCATT----TCTTGCC---A---GTTCTCACAGGTGAGCTCA Myzomela      386 GGAATTTGGGATGAACGTGCGTT----TCTTGCC---A---GTTGTCAGAGATGAGCTCA Menura        356 GGAATTTGGGATGAACATGCATTTCTCTCTTGCC---A---GTTCTCGCAGATTGGCTCC Sayornis      390 GGAATTTGGGATGAACATGGAGT----TCTTCCC-------------------------- Pitta         500 GGAATTTGGGATGAACATACATT----TGTTGCT-------------------------- Acanthisitta  390 GAAATTTGAGATGAACATGCATT----TCTTGCC-------------------------- Nestor        385 GGAATTTGGGAAGCACACGCATT----TCTAGCT--------------------------   PittSINE          ------------------------------------------------------------ TguSINE1       12 GTTGGTCAGAGCATGGTGCTAATAACACCAAGGTTATGGGTTTGATCCCCATATGGGCCA Taeniopygia   432 GTTGGTCAAAGCAGGGTGGTAAGAATAAGCAGGTTGTGGGCTCAATCCCCATATGGGCCA Pica          438 GCTGGTCAGAGCATGGTGCTAAGGACACCCAGGTTGTGGGTTTCATCCCTGTATGGGCCA Myzomela      436 GCTGGTCAGAGCATGGTGCTAAGAACACCCAGGTTGTGTGTTCG--------ATGGGCTA Menura        410 ATTAGGTAGAGCATGGTGCTAATAACACCAAGGTTGTGGGCTGGATTCCCATATGGGCCA Sayornis      420 ------------------------------------------------------------ Pitta         530 ------------------------------------------------------------ Acanthisitta  420 ------------------------------------------------------------ Nestor        415 ------------------------------------------------------------   PittSINE          ------------------------------------------------------------ TguSINE1       72 TTCACTTAAGAGTTGGACTCAATGATCCTTGTGG-GTCCCTTCCAACTCAGAATATTCTG Taeniopygia   492 CTGACATTAGAGTTGGACTTGATGATCCTTGTGG-GTCCCTCCCAACTCAGAGTATCCTG Pica          498 TTCACTTAAGAGCTGGACTCGATGATCCTTGTGG-GTCCCTTCCAACTCAGAATATTCTG Myzomela      488 TTCACTGAAGAGCTGGA-TCGCTGGTCCCTGCAG-GTTCCTTCCAACTCAGAATATTCTG Menura        470 TTCATGTAAGTGCTGGACTCAATGATCCTTGTGG-GTCCCTTCCAACTCAGAATATTCTG Sayornis      420 ------------------------------------------------------------ Pitta         530 ------------------------------------------------------------ Acanthisitta  420 ------------------------------------------------------------ Nestor        415 ------------------------------------------------------------ PittSINE          ------------------------------------------------------------ TguSINE1      131 TGATTCT----------------------------------------------------- Taeniopygia   551 TG---A---TGCAGGAATTCAGGCATGTCTGCCACCACCAACATGGGCACAGT--GCCTC Pica          557 TG---A---TGCCAGACTTCAGGCGTGTCTCCCACCACCAGCATGAGCAGAGT--GCCTC Myzomela      546 TG---A---TGCTAAATTTCAGGCATGCCTGCCACCATCAACACGGGCACAGTGAGCCTC Menura        529 TG---C---TTCTGGACTTCAGGCATGTCTGCCACCACCAGAACGGGCACAGTGTGCCTC Sayornis      420 -----A---TGCTGGATTTCAGGCATGCCTGCCACCACCAAAATGGGTTCAGTGCGCCTC Pitta         530 -----A---TGCTGGACTTCAGGTATGTCTGACACCACCAAAACAGGCACCATGTGCCTC Acanthisitta  420 -----A---TGTTGGACTTCAGATATGCCTATCACCACCGAAACAGGTACAGTGTGTCTC Nestor        415 -----T---TGCTGGGATTCAGGCATGCCTGTCACCACCAAAACGGGCACTGTGTGCCTC   PittSINE          ------------------------------------------------------------ TguSINE1          ------------------------------------------------------------ Taeniopygia   603 TTCCACAACATGCAGTGGGAAAACCATTTCAGCAAAATTGCT---CTGACAGGGCTGGGT Pica          609 TTCCACAGCATGCAATGGGAAATCCATTTCAGCAAAATTGCT---CTGCCAGGACTGGGT Myzomela      600 TTCCACAGCATGCAATGGCAAAACCATTTCAGCAAAAATGCT---CTGCCAGGGCTGGGT Menura        583 TTTCACAGCATGCAATGGGAAATCCATTTCAGCAAAATTGCT------------------ Sayornis      472 TTCCATGGGAAACAATGGGAAAACCATTCCAGCAAAGCTGTT---CTGTCAGGGCTGGGT Pitta         582 TTCCATGAATAGCAAAGGGAAAACTATTCCAGCACAGTTATT---CTGCCTGGGCTGGAT Acanthisitta  472 TTCTGTGGTGAGCAATGAGAAAACCCTTCCAGGAAAGCTGTT---CTGCCAGGGCTGGGT Nestor        467 TTCCACAGCAAGCAATGGACAAACTATTCCAACAAAATTCTT---CTGCTAGGGCTGGGT   PittSINE          --------------------------------------------- TguSINE1          --------------------------------------------- Taeniopygia   660 CAT------ACTGCCAGTGAA-CATGGGTTACAGGGAGCTCCTGA Pica          666 CAT---GATACCGTCAGTGAA-CACGGGCTACAGGGAACTCCTGA Myzomela      657 CAT---GATACCGTCGGTGAA-CATGGGCTACAGAGAACTCCTGA Menura            --------------------------------------------- Sayornis      529 CAT---GATACTAGCAGTGAA-CGTGGGCTACAGGGAACACCTGA Pitta         639 CAT---GATACTGGCAATGAA-CACAGGCTCCAG----------- Acanthisitta  529 CAT---GATACTGGCAGTGAATTATGGGCTACAGAGAACTCCTGA Nestor        524 CAC---AACAGCGGCAGTGAA-TATGGTCTACAGAGGGCTCCTGA

# Marker Tgu08
>TguSINE1 
------------------------------------------------------------
------------------------------------------------------------
------------------------------------------------------------
------------------------------------------------------------
------------------------------------------------------------
------------------------------------------------------------
------------------------------------------------------------
------------------------------------------------------------
------------------------------------------------------------
-----------------------------------------------------------A
GATTAGCTCAGTTGGTCAGAGCATGGTGCTAATAACACCAAGGTTATGGGTTTGATCC--
----CCATATGGGCCATTCACTT--AAGAGTTGGACTCAATGATCCTTGTGGGTCCCTTC
CAACTCAGAATATTCTGTGATTCT------------------------------------
------------------------------------------------------------
------------------------------------------------------------
------------------------------------------------------------
------------------------------------------------------------
------------------------------------------------------------
------------------------------------------------------------
------------------------------------------------------------
---------------------------------
>TguLTR5a 
------------------------------------------------------------
------------------------------------------------------------
------------------------------------------------------------
---------------------------------------------------TGTCCTGGT
TTCGGCTGGGATAGAGTTAATTTTCTTCCTAGTAGCTGGT---ACAGTGCTGTGTTTTGG
ATTTAGTATGAGAATAATGTTGATAACACACTGATGTTTTA-GTTGTTGCTAAGCAGTGC
TTACCCTAAGTCAAGGACTTT-TCAGTKTCCCATGCTCTGCCAGCGAGSAGGTGCACAAG
AAGCCGGGAGGGAGCACGGCCAGGACAGCTGACCCGAACTGGCCAAAGGGATATTCCATA
CC----------------------------------------------------------
------------------------------------------------------------
------------------------------------------------------------
------------------------------------------------------------
------------------------------------------------------------
------------------------------------------------------------
------------------------------------------------------------
------------------------------------------------------------
------------------------------------------------------------
------------------------------------------------------------
------------------------------------------------------------
------------------------------------------------------------
---------------------------------
>Taeniopygia guttata 
ATTCTCTCCACCAATGGATTCTGTTTTGT-------------GGGAGCAATCTAT--GGG
AAGAAGGAATCTGAATACAGAAGAAGTGATCATGCACGAGCTGAAGCAGTGTTATTGTCA
GTAATAAATAACACATATCTACAAATCATCAGTGCAGCTGGAAAGATTTTTTAAAAAG--
--------CCAATAAAACAACTCAGAGTGTTTAATTTGGTATCTAAGGTGA---------
------------------------------------------------------------
------------------------------------------------------------
------------------------------------------------------------
------------------------------------------------------------
----AAGAACAGTAACCAC-AGAGGCACTGTGCTGCCTCCTGAGATGCTCCTATCAGCCA
TCTGAAGAGGTTT-ACAGCCACATTTATTCACCTGTGCCATAAAGTTGATTGGCAAAGTT
CACTGAGGGAACAGGTTCTAAAGTTCACAGTGGGTTTGAGG---ACTACT---GGCTT--
----CCTTGTGGGCCATTCACTT--AAAAGCTGGATTCCATGATCCTTGTGGGTCCCTTC
CAGCTCAGAATA--------TTCTGTG---ATTAAT---TTGCCAAGAGAAG-CTCAGGT
AGAGATGAATGGTTAT-----AAATAAGCTGATGATCTCCTTAAGCCCCAAA-CACTCTA
CCCTC-AGCAAAGAAGCCATCTTCTACCAATGC------AATGTTCAGGATATGCATCCT
AAAGTCCACTC-ATTTCCATTCAGAGAGCACAAGACAAAAACTGAGCCCCATCCCAACCA
AAACACTTCAGGAAGGGGGAATTTGTGAAAGGTTTACAGACTCAAGCAGGAAAGTTTAAA
GCAAAGTTT-------AAAAAAAACTCTTGTATGCCACATTAATATGACATTGCTAGAGT
GCAGTATTTCACCCAGCTAGAAAGACCATAACAT----TAGCCTAAAGGGATTAAAATGT
ACATTTTTTCAAACCCATACCTCCATAAATAGAAAAAGCTTGGTCATAGAAAAACCTCCT
TTTGAGTGTGTCTTCCATCTTAACTCTGTCGGC
>Petroica goodenovii
ACTCCCTCCACCAATGGCCTCTGTTTTGTG---GAGATTTTTGTGAGAGCAATCTGTGTG
AAGGAGGAGTCTGAATACAGAAGAAGGGATCATGCACGAGTGCAAGCAGTTTTATTGT--
------------------------------------------------------------
---------CAATAAAACAACCCAGAGTGTTTATTTTAGTCTCTAAGGTGA---------
------------------------------------------------------------
------------------------------------------------------------
------------------------------------------------------------
------------------------------------------------------------
----AAGAGCAGTAACCAC-AGAGGCACTGTGCTGCCTCCTGAGATGCTCGTATCAGC--
------------------CCACATTTATTCACCTGGGCCATAAAGTTCA-TGGCAAAGTT
CACTGGGGGAACAGGTAATAAAGTTCACAGTGGGTTTGAGC---ATTATT---GGTCC--
----CCTTGT-GGCCATTCACTT--AAGAGCTGGACTCGATGCTCCTTGTGGGTCCCTTC
CAGCTCAGAATA--------TTCTGTG---CTTAAT---TTGCCAAGAGAAG-CTCAGAT
GGAGAGGAATGGTTAT-----AAATAAACTGATGATCTCCTTAAGCCCCAAA-CACCCTA
CCCTC-AGCAAAGAAGCCATCTTCTACCAATGT------AACACTCAGGACATGCATTTT
AAAGTA------ATTTACAAAAAAAT---------------TTGAGCCCCATCCCAACCC
AAGAACTTTAGGAATGGGGAATTTTTA-AAGGTTTACAGATCCAAGCAGGAA-GTTTAAA
GCAAACTT---------AAAAAAATTATTGTATGCTGCATTAATGTAATATTGCAAAAGT
GCAGCATTTCATCCAGCTGGAAAGACCAGAACAT----TAGCCTAAAGGAATTAAAATGT
AAATTTCTTCAAACCCATACCTCCATAAATAGAAAAGGCTTGGTCATAGAAAAACCTCCT
TTTGAGAGTGTCTTCCATCTTAACTCTGTCGGC
>Pica pica 
------------------------------------------------------------
------------------AGAAGTGACCATGC--ACGAGCTGAAGCAG-AGTTATTG---
------------------------------------------------------------
--------CCAATAAAACAACCCATAGTG-TTATTTTAGTAGCTAAGGTGA---------
------------------------------------------------------------
------------------------------------------------------------
------------------------------------------------------------
------------------------------------------------------------
----AAGAGCAGTTACC---AGAGGCATTGTG-TGCCTCCTGAGATGCTCATATCAGCCA
TCTGAAGAGGTTTAACAGCCACATTTATTCACCTGTGCCATA-------------AAGTT
CACTGAGGGAACAGGTTCTAAAGCTCACAATGGGTTTGAGC---ACTATT---GGTCC--
----CCTTGTGGACCATTCACTT-AAAGAGCTGGACTCGATGATCCTTGAGGGTTCCTTC
CAGCTCAGAATA--------TTCTGTG---ATTAAT---TTGCCAAAAGAAG-CTCAGAT
AGAGATTAATGGTTAT-----AAATAAGCCGATGATCTCCTTAAGCCCCAAA-CACTCCT
GGGGCAACACTCAGCAAAGAGGCCATCTTCTACTAAAGTAATGCTCAGGACATGCATGCT
AAAGTACACTC-ATTTACATTCAGAGAACACAAGACAAAAATTGAGCCCTATCCCAAGCC
AAACACTTTAGGAAGGAGCAATTTTTAAAAGGTTTACAAATTCAAGCAGGAAAGTTTAAA
GCCAAGTTTTTTAAAAAAACAATAATCTGGTATGCTGCATTAA--TAACATCGCAAGAGT
ACAGCATTTCACCCAGCTAGAAAGACCAGAACAT----TGGCCTAAAGGGATTCAAATGT
AAATTTCTTCAAACCCATACCTCCATAAATAGAAAAGGCTTGGTCATAGAAAAACCTCCT
TTTGAGAGT------------------------
>Malurus cyaneus 
------------------------------------------------------------
------------------AGAAGTGATCATGC--ACAAGCTGAAGCAG-TGTTATTG---
------------------------------------------------------------
--------CCAATAAAACAACCCAGAGTGTTTATTTTAGTATCTAAGGTGA---------
------------------------------------------------------------
------------------------------------------------------------
------------------------------------------------------------
------------------------------------------------------------
----GAGAGCAGTAACCAT-AGAGGCATTGTGCTGCCTCCTGAGATGCTCATATCAGCCA
TCTGAAGAGGTTTAACAGCCACATTTATTCACCTGTGCCATAAAGTTCATTGCCAAAGTT
CACTGAGGAAACAGGCTCTAAAGTTCACAGCGGGGTTGAGC---ATTATT---GGTCC--
----CCTTGTGGGCCATTCACTT--AAGAGCTGGATTCAATGATCCTTATGGGATCCTTC
CACCTCATAATA--------TTCTGTG---ATTATC---TCACCCAGAGAAG-CTCAGGT
AGACATGAATGGTTAT-----AAATAAGCTGATGATCTCCTGAAGACCCAAA-CACCTTA
CCCTC-AGCAAAGAAGCCATCTTCTACCAATAA------GGTGCTCAGGACATGCATCCT
GAAGTCCACTC-ATTTACATTCAGAGAGAACAAGACAAAAATTGAGCCACATCCCAACCC
AAACACTTCAGGAAAGGGTAATTTTTGCAAGGTTTACAGATTCAAGCAGGAAAGTTTAAA
GCAAACTT----AAAAAAAAAAAAACTAGTGTGCTGCCATTAATTTAACATTGCAAGAGT
ACAGCATTTCACCCAGCCACAAAGACCAGAACAT----TAGCTTAAAGGGATTAAAATGT
AAACTACTTCAAACCCATACCTCCATAAATAGAAAAGGCTTGGTCATAGAAAAACCTCCT
TTTGAGGGT------------------------
>Climacteris picumnus 
------------------------------------------------------------
------------------AAAAGTGATTCTGC--ACGAGCTGAAGCAG-TGTTATTGCCA
GTAATAAATAAGACATATCTGCCAATCACCAGTTTAGCCACAAAGATAAAAAAAAG----
--------CCAATAAAA--CCACTCAGTGTTTATTTTACTACCTGAGGTGA---------
------------------------------------------------------------
------------------------------------------------------------
------------------------------------------------------------
------------------------------------------------------------
----AAGAGCAGTAACCAT-AGAGGCATTGTGCTGCCTCCTGAGATGCCCATATCAGCCA
TCTGAAGAGGTGTAACAGCCTCATTTATTCATCTGTACCATAAAGTTCATTGCCCAAGTT
CACTGAGGAAACAGGTTCTAAA-TTCACAGTGGTTTTGAGC---ATTATT---GGTCC--
----CCTTATGGGCCATTCACTT--AAGAGTTGGACTCCACAATCCTTGTGGGTCCCTTC
CAACTC--AATA--------TTCTGTG---ATTAAC---TTGCCAAGAGAAG-CTCAGAT
AGAAATGAATGGCTATGAGG-AAACAAGCTGATTATCTCCTTAAGCCACAAA-CACCCCA
CCCCTAAGCAAAAAAAACATTTCCTACCAAGGC------AATGTTCAGAACATGTATCCT
AAAGTCCACTC-ATTTACATTCAGAAAGCAAGAGACAAAAATTGTGCTCCCTCCCAACCC
AAACACTTCAGGAAGGGGGAACATTTGAAAAGCTT-CAAATTCAAGCAGGAAAGTTTAAA
GCAAACTTT-------AAAAAAATTCTTGTGT-GCTGCATTAATATAGCATTGCAAGAGT
GCAGCATTTCACCCAGCTAGAAAGACCAGAACAG----TAGCCTAAAGGGATTAAAATAT
AAATTTCTTCAAGCCCGTACCTCCATAAATAGAAAAGGCTTGGTCATAG-AAAACCTCCT
TTTGAGGGT------------------------
>Menura novaehollandiae 
ACTCCCTCCACCAATTAATTATATTTTGTG---GAGTTTTGTGGGAGCAATTTCT--CTG
AAGAAGGAATCTGAATCCAAAAGTG-ATCATGCACAAGCCGAAGCAG--TGTTATTGTCA
GCAATAA------------CACATACCTGCCAGTTACCAGTTTATCCACAAAGA--TAAA
AAAAATG-CCAGTAAAACAACCCAGAGTGTTTATTTTAGTATGTAAGGAGA---------
------------------------------------------------------------
------------------------------------------------------------
------------------------------------------------------------
------------------------------------------------------------
----AAGAGCAGTAACCAT-AGAGGCACTGTGCTTCCTCCTGAGATGCTCGTATCAGCCA
TCTGAAGAGGTTTAACAGCCACCTTTATTCCCCTGTGCCATAAAGTTCATTGACAAAGTT
CACTGAGGGAACAGGTTCTAAAGTTCACCGTGGTTTTGAGC---ATTACT---GATCC--
----CCATGTAGGCCATTCACTC--AAGAGCTGGACTCGATGATCCTTGTGGGTCCCTTC
CAGCTCAGAATATTCTGTGATTCTGTG---ATTAAC---TTGCCAAGAGAAG-CTCAGAC
AGAGATGAATGGTTATGAGG-AGATAAGCTGATTACCTCCTGAAGCCACAAA-CACCCTA
CCCCTCAGCAAAGAAGCCATCTTCTACCAATGC------AATGCTCAGAACATGCATCCT
CAAGTCCACTC-CTGTACATTCAGAAAGGAAAAGATAAAAATTGAGCCCCCTCCCAACCC
AAACACTTCAGG-AAGGTGAGCTTTTGACACACTAACAGATTCAAACAGGAAAGTTTAAA
GTAAACTT--------AAAAAATATTCTTGTATGCTGCATTAATATAGCATCTCAAGAGT
ACAGCATTTCACCCAGCTAGAAAGACCACAACAT----TAGCCTAAAGGGATGAAAATGT
AAATTTCTTCAAGACCATACCTCCATAAATAGAAAAGGCTTGGTCGTAGAAAAACCTCCT
TTTGAGAGTATCTTCCATCTTAACCCTGTCGGC
>Sayornis phoebe 
ACTCCCTCCACCAGTGGATTACATTTTGTGAAAGAGTTTTGTGGGAGCGAGCTCT--CCG
AAGGAGGAACCTGAACACAGAAGAAGTGATCATGCACAAGCCAAAATA-TGTTATTGCCA
GTAATAACACAT-----ATCTGCCAATCAGCAGTTTAGCCATGAAAGGGAAAAAAAAAAA
AAAAAAAAGCAATAAAACAACCCAGAGTGTTTATTTTAGTATCTTAGGGGA---------
------------------------------------------------------------
------------------------------------------------------------
------------------------------------------------------------
------------------------------------------------------------
----AAGAGCAATAACCAT-ACAGTCATTGTGCTGTCTCCTGAGATGCTCCTATCAGCCA
TCTGAAGAGATTTAACAGCCACAACTGTTCACCTGTGCCATAAAGTTCATTGACAAAGTT
CACTAGGGTAACAGGTTCTAAAGTTCACAGTGGATTTCAGC---ATTATT---GATCC--
----CCATGTGGGCCATTTA------------GAGCTTGATGAGCCTTGTGGGTCCCTTC
CAACTCAGGATATTCTGTGAATCTGTG---ATTATC---TTGCCAGGAAAAC-CTCAAAG
AGAGATGAATGTTT--GAGG-AAATAAGCTGGTTGCCCCCTTAAATGCCAAAACACCCTA
TCCCTTTGCAAAGTCATCACCTACTAC-AATGA------AATGTTCAGTACATGCATCCT
GAAGTCCACTC-ATTTACATTCAGAAAGGAAAAGACAAAATTTCAGCTC-----------
AAAGACTTCAAAAAGGAGGAACTTTTGAAAGGCTTACAGACTCAAACAAGAAAGTTAAAA
GTCAACTTT--AAAAAAAAAAAAATTCTTTTATGTTGCATTAATATAACATTGCAGGGGT
ACAGCATTTCACCCAGCCAGAAAGACCAGAACAT----CAGCCTAGAGGGAATAAAATGT
AAAACTCTTCAAACTCATACCTCCATAAATAGAAAAGGCTTGATCATAGAAAAACCTCCT
TTTCAGAGTGTCTTCCATCTTAACTCTGTCGGC
>Pitta sordida 
GTTCCCTCTACCGACAGATTGTATTTTGCAGAGTTTCGGGGGGACCAACCTCTCTG-AAG
GAGGAATCTGAACACAGAAAAAGTGACCATGCACGAGCTGAAGCAGTA-TGTTATTGCCA
GTAATAACACCT-----ATCACCAGGTTAGCCACAGAGATTAAAAAAAAAATTAAAAAAG
--------CCAATAAAACAACCCAGAGCGTTTGTTTTAGTATCCAAGGTGA---------
------------------------------------------------------------
------------------------------------------------------------
------------------------------------------------------------
------------------------------------------------------------
----AAGAGCAATAAC---------CATTGTGCTGCCTCCTGAGATGCTCCTATCAGCCA
GGTGGAGAGGTTTAGCAGCCACATTTATTCAGCTGTGCCATAAAGTTCATTGACACAGTT
CACTACGGTCACAGGTTCTAAAGTTCACAGTGGATCTGAGC---ATTATC---AATCCGA
GGAATCATCTGGGCCATTCACTTAAGAGCTAATGGGCTCTTAAGAGCTGTGGGCCCCTTC
CAGCTCGGAATA--------TTCTGTG---ATTACT---TTGCCAAAAAAACCCTCAGAC
AGGCACGAGTGGTTGTGAGG-AAA-----------------------------CAAGC--
-ACCAAACACCTCAGCCCATCTTCTCCAATGC-------ATTGCTCAGAACATGCATCCC
AAAAT-------CCACACTTTCAGGAAGCAAAGGACAAAAATTGAGCCCCCTTC------
---CACCGCAGGAAGGGGGAACTTCTGAAAGACTTACAGTCTCAAAGAAGAAAGTTAAAA
GCCAACTT-----AAAAAAAAAAATCTTTTTATGTTGCATTAATATAACATTGCAT----
--------------------------------------TAGCCTAAAGGGATTAAAATGT
AAACTTCTTCAAGCTCATACCTCCATAAATAGAAAAGGCTTGATCATAGAAAAACCTCCT
TTTCAGGGTGTCTTCCATCTTAACTCTGTCGGC
>Acanthisitta chloris 
ATTCCCTCTACCAGTGGGGTATGTTTTGTG--AAGAGTTTTGTGGGAGCAGTCTAC-TTG
AAGGAGGAATCTGAATAGAGAAGATAA------------ATAAGATAAAGCAGTATGCTA
TTGTCAGTATTAA----CACATTATCTGCCAATCACCAAAGACTGAAAAAAAGGAAATAA
AAAG----CCAATAAAACCACCCAGAGTGTTTATTTTAGTATCTAAGGTGA---------
------------------------------------------------------------
------------------------------------------------------------
------------------------------------------------------------
------------------------------------------------------------
----AAGAGCAGTAACCAC-ACAGGCATTATGCTGCCTCCTGAGATGCTCATATCAGCCA
CCCAAAGAGGTTTAACAGCCACATTTGTTTACCTGTGCCATAAAGTTCATTGACAAAGTT
CACCAAGGTAACAGGTTCTAAAGTTCACAGTCATTTTGAGC-------------------
------------------------------------------------------------
------------------------------ATTACC---TTGCCAAGAAAAT-CTCAGAT
AGAGATGAAGAGGCATGAGG-AAATATACTGATTGCTCCCTGACACCTCCAA-CACCCTA
CCCCTCTGCAAAGAAACCATCTTCTGC-AAAGC------AATGCTCAGAAAATGCATCCT
TACGCCCACTCAATTTACATTCAGAAAGCAAAACACAAAGATTGAGCCCACTCCCAACCC
AAAGACTTTAGGAAGGGGGAACTCTTGAAGAGCTTACAGACTCAAACAAGAAAGTCAAAA
GCCAACTTT-------AAAAAAATTCTTATTACGTCGCATTAGTACAACATTGCAAGAGT
TCAGCAATTCACAGAGCCAGAAAAACCAGAACATTAGCTAGCCTAAAGGGATCAAAACAT
AAATTTTGTCAAGCCCATACCTCCATAAATAGAAAAGGCTTGGTCATAGAAGAACCTCCT
TTTCAGAGTGTCTTCCATTTTACCTCTGTCGGC
>Nestor notabilis 
ACTCCCTCCACCAATGGATTTTGTTTTGTG--------------GGAGCGATCTAT-CCA
AAGGAGGAATCTCAATACAAGAGAGAT-----AAGGCATAGGCCAAAGCAGTATGTTATT
GTCAGTAATAACACGT-ATCTGCCAATCACCAATTTAGGCACAAAGATGAAAGGAAAGAA
AAAT----CCAACAAAACAACCTAGAGTTTTTATTTTAGCATCTTAGGTGATGTCCTGGG
TTCAGCT--ACAGCAGTCATTTTTCTCCTTCTTAGTAGCTGGTGCAGTGCTGTGTTTTTG
ACTTTCAGCCTGGGAACAACGCTGGTAACACCAATGTTTTAAGCTGTTGCTAAGTAATGT
TTACGCCAA-CCAAGGACTTTCTCAGTCTCATG--------CTCTGCCAGGGAGGAGGGG
AAGCCGGGAGGAAGCAGAGACAGGACACCTGACCCAAACTGGCCAAAGGGGTATTCCATA
CCCCAAGC--AGTAACCACATAGGTATTGTGCTGCATTCCTGAGATGCTCAAATCAGCTA
TCTGAAGAGGTTTAACAGCCACATCTGTTCATCTGCACCACAAAGTTCACTAAA------
-------GTAACAGGTTCTAAAGTTCATAGTAGTTTTGACC-------------------
------------------------------------------------------------
------------------------------ATTACT---GTGCAAACAGAAG-CTCAGAT
AGAGATAAAATGGTCACAAGGATATAAGCTGATCACCCCCTTAAATGCCAAAACACTCTA
CCCTTCCACAAAGAAACCTTCTTCTGC-AATGT------TATGAACAGAACATGCATCGT
AAAGTCCTCTC-ATTTACATTCAGAAAGCAGAAGACTAAATTTGAACTCCCTCCCCCCTG
AAACACTTTAGGAAGGGAGAACTTTCGAAGGGCCTATAGGCTGAAGCAGAAAAGTTTGAA
GCCAACTTT--AAAAAAAAACCCCTACTTTTATGTTGCATTAATATAACATTTCAAGAAC
ACAGCATTTCACACAGCTAGAGAGACCAGAACAT----TAGCCTAAGGGGATTAAAATGT
AAATTTCTTCAAAGCCGTACCTCCATAAATAGAAAAGGCTTGATCATAGAAAAACCTCCT
TTTCAGAGTGTCTTCCATTTTAACTCTGTCGGC

# Marker Tgu08
TguSINE1        1 ------------------------------------------------------------ TguLTR5a        1 ------------------------------------------------------------ Taeniopygia     1 ATTCTCTCCACCAATGGATTCTGTTTTGT-------------GGGAGCAATCTAT--GGG Petroica        1 ACTCCCTCCACCAATGGCCTCTGTTTTGTG---GAGATTTTTGTGAGAGCAATCTGTGTG Pica            1 ------------------------------------------------------------ Malurus         1 ------------------------------------------------------------ Climacteris     1 ------------------------------------------------------------ Menura          1 ACTCCCTCCACCAATTAATTATATTTTGTG---GAGTTTTGTGGGAGCAATTTCT--CTG Sayornis        1 ACTCCCTCCACCAGTGGATTACATTTTGTGAAAGAGTTTTGTGGGAGCGAGCTCT--CCG Pitta           1 GTTCCCTCTACCGACAGATTGTATTTTGCAGAGTTTCGGGGGGACCAACCTCTCTG-AAG Acanthisitta    1 ATTCCCTCTACCAGTGGGGTATGTTTTGTG--AAGAGTTTTGTGGGAGCAGTCTAC-TTG Nestor          1 ACTCCCTCCACCAATGGATTTTGTTTTGTG--------------GGAGCGATCTAT-CCA   TguSINE1        1 ------------------------------------------------------------ TguLTR5a        1 ------------------------------------------------------------ Taeniopygia    46 AAGAAGGAATCTGAATACAGAAGAAGTGATCATGCACGAGCTGAAGCAGTGTTATTGTCA Petroica       58 AAGGAGGAGTCTGAATACAGAAGAAGGGATCATGCACGAGTGCAAGCAGTTTTATTGT-- Pica            1 ------------------AGAAGTGACCATGC--ACGAGCTGAAGCAG-AGTTATTG--- Malurus         1 ------------------AGAAGTGATCATGC--ACAAGCTGAAGCAG-TGTTATTG--- Climacteris     1 ------------------AAAAGTGATTCTGC--ACGAGCTGAAGCAG-TGTTATTGCCA Menura         56 AAGAAGGAATCTGAATCCAAAAGTG-ATCATGCACAAGCCGAAGCAG--TGTTATTGTCA Sayornis       59 AAGGAGGAACCTGAACACAGAAGAAGTGATCATGCACAAGCCAAAATA-TGTTATTGCCA Pitta          60 GAGGAATCTGAACACAGAAAAAGTGACCATGCACGAGCTGAAGCAGTA-TGTTATTGCCA Acanthisitta   58 AAGGAGGAATCTGAATAGAGAAGATAA------------ATAAGATAAAGCAGTATGCTA Nestor         46 AAGGAGGAATCTCAATACAAGAGAGAT-----AAGGCATAGGCCAAAGCAGTATGTTATT   TguSINE1        1 ------------------------------------------------------------ TguLTR5a        1 ------------------------------------------------------------ Taeniopygia   106 GTAATAAATAACACATATCTACAAATCATCAGTGCAGCTGGAAAGATTTTTTAAAAAG-- Petroica      116 ------------------------------------------------------------ Pica           37 ------------------------------------------------------------ Malurus        37 ------------------------------------------------------------ Climacteris    40 GTAATAAATAAGACATATCTGCCAATCACCAGTTTAGCCACAAAGATAAAAAAAAG---- Menura        113 GCAATAA------------CACATACCTGCCAGTTACCAGTTTATCCACAAAGA--TAAA Sayornis      118 GTAATAACACAT-----ATCTGCCAATCAGCAGTTTAGCCATGAAAGGGAAAAAAAAAAA Pitta         119 GTAATAACACCT-----ATCACCAGGTTAGCCACAGAGATTAAAAAAAAAATTAAAAAAG Acanthisitta  106 TTGTCAGTATTAA----CACATTATCTGCCAATCACCAAAGACTGAAAAAAAGGAAATAA Nestor        101 GTCAGTAATAACACGT-ATCTGCCAATCACCAATTTAGGCACAAAGATGAAAGGAAAGAA   TguSINE1        1 ------------------------------------------------------------ TguLTR5a        1 ---------------------------------------------------TGTCCTGGT Taeniopygia   164 --------CCAATAAAACAACTCAGAGTGTTTAATTTGGTATCTAAGGTGA--------- Petroica      116 ---------CAATAAAACAACCCAGAGTGTTTATTTTAGTCTCTAAGGTGA--------- Pica           37 --------CCAATAAAACAACCCATAGTG-TTATTTTAGTAGCTAAGGTGA--------- Malurus        37 --------CCAATAAAACAACCCAGAGTGTTTATTTTAGTATCTAAGGTGA--------- Climacteris    96 --------CCAATAAAA--CCACTCAGTGTTTATTTTACTACCTGAGGTGA--------- Menura        159 AAAAATG-CCAGTAAAACAACCCAGAGTGTTTATTTTAGTATGTAAGGAGA--------- Sayornis      173 AAAAAAAAGCAATAAAACAACCCAGAGTGTTTATTTTAGTATCTTAGGGGA--------- Pitta         174 --------CCAATAAAACAACCCAGAGCGTTTGTTTTAGTATCCAAGGTGA--------- Acanthisitta  162 AAAG----CCAATAAAACCACCCAGAGTGTTTATTTTAGTATCTAAGGTGA--------- Nestor        160 AAAT----CCAACAAAACAACCTAGAGTTTTTATTTTAGCATCTTAGGTGATGTCCTGGG   TguSINE1        1 ------------------------------------------------------------ TguLTR5a       10 TTCGGCTGGGATAGAGTTAATTTTCTTCCTAGTAGCTGGT---ACAGTGCTGTGTTTTGG Taeniopygia   207 ------------------------------------------------------------ Petroica      158 ------------------------------------------------------------ Pica           79 ------------------------------------------------------------ Malurus        80 ------------------------------------------------------------ Climacteris   137 ------------------------------------------------------------ Menura        209 ------------------------------------------------------------ Sayornis      224 ------------------------------------------------------------ Pitta         217 ------------------------------------------------------------ Acanthisitta  209 ------------------------------------------------------------ Nestor        216 TTCAGCT--ACAGCAGTCATTTTTCTCCTTCTTAGTAGCTGGTGCAGTGCTGTGTTTTTG TguSINE1        1 ------------------------------------------------------------ TguLTR5a       67 ATTTAGTATGAGAATAATGTTGATAACACACTGATGTTTTA-GTTGTTGCTAAGCAGTGC Taeniopygia   207 ------------------------------------------------------------ Petroica      158 ------------------------------------------------------------ Pica           79 ------------------------------------------------------------ Malurus        80 ------------------------------------------------------------ Climacteris   137 ------------------------------------------------------------ Menura        209 ------------------------------------------------------------ Sayornis      224 ------------------------------------------------------------ Pitta         217 ------------------------------------------------------------ Acanthisitta  209 ------------------------------------------------------------ Nestor        274 ACTTTCAGCCTGGGAACAACGCTGGTAACACCAATGTTTTAAGCTGTTGCTAAGTAATGT   TguSINE1        1 ------------------------------------------------------------ TguLTR5a      126 TTACCCTAAGTCAAGGACTTT-TCAGTKTCCCATGCTCTGCCAGCGAGSAGGTGCACAAG Taeniopygia   207 ------------------------------------------------------------ Petroica      158 ------------------------------------------------------------ Pica           79 ------------------------------------------------------------ Malurus        80 ------------------------------------------------------------ Climacteris   137 ------------------------------------------------------------ Menura        209 ------------------------------------------------------------ Sayornis      224 ------------------------------------------------------------ Pitta         217 ------------------------------------------------------------ Acanthisitta  209 ------------------------------------------------------------ Nestor        334 TTACGCCAA-CCAAGGACTTTCTCAGTCTCATG--------CTCTGCCAGGGAGGAGGGG   TguSINE1        1 ------------------------------------------------------------ TguLTR5a      185 AAGCCGGGAGGGAGCACGGCCAGGACAGCTGACCCGAACTGGCCAAAGGGATATTCCATA Taeniopygia   207 ------------------------------------------------------------ Petroica      158 ------------------------------------------------------------ Pica           79 ------------------------------------------------------------ Malurus        80 ------------------------------------------------------------ Climacteris   137 ------------------------------------------------------------ Menura        209 ------------------------------------------------------------ Sayornis      224 ------------------------------------------------------------ Pitta         217 ------------------------------------------------------------ Acanthisitta  209 ------------------------------------------------------------ Nestor        385 AAGCCGGGAGGAAGCAGAGACAGGACACCTGACCCAAACTGGCCAAAGGGGTATTCCATA   TguSINE1        1 ------------------------------------------------------------ TguLTR5a      245 CC---------------------------------------------------------- Taeniopygia   207 ----AAGAACAGTAACCAC-AGAGGCACTGTGCTGCCTCCTGAGATGCTCCTATCAGCCA Petroica      158 ----AAGAGCAGTAACCAC-AGAGGCACTGTGCTGCCTCCTGAGATGCTCGTATCAGC-- Pica           79 ----AAGAGCAGTTACC---AGAGGCATTGTG-TGCCTCCTGAGATGCTCATATCAGCCA Malurus        80 ----GAGAGCAGTAACCAT-AGAGGCATTGTGCTGCCTCCTGAGATGCTCATATCAGCCA Climacteris   137 ----AAGAGCAGTAACCAT-AGAGGCATTGTGCTGCCTCCTGAGATGCCCATATCAGCCA Menura        209 ----AAGAGCAGTAACCAT-AGAGGCACTGTGCTTCCTCCTGAGATGCTCGTATCAGCCA Sayornis      224 ----AAGAGCAATAACCAT-ACAGTCATTGTGCTGTCTCCTGAGATGCTCCTATCAGCCA Pitta         217 ----AAGAGCAATAAC---------CATTGTGCTGCCTCCTGAGATGCTCCTATCAGCCA Acanthisitta  209 ----AAGAGCAGTAACCAC-ACAGGCATTATGCTGCCTCCTGAGATGCTCATATCAGCCA Nestor        445 CCCCAAGC--AGTAACCACATAGGTATTGTGCTGCATTCCTGAGATGCTCAAATCAGCTA   TguSINE1        1 -----------------------------------------------------------A TguLTR5a          ------------------------------------------------------------ Taeniopygia   262 TCTGAAGAGGTTT-ACAGCCACATTTATTCACCTGTGCCATAAAGTTGATTGGCAAAGTT Petroica      211 ------------------CCACATTTATTCACCTGGGCCATAAAGTTCA-TGGCAAAGTT Pica          131 TCTGAAGAGGTTTAACAGCCACATTTATTCACCTGTGCCATA-------------AAGTT Malurus       135 TCTGAAGAGGTTTAACAGCCACATTTATTCACCTGTGCCATAAAGTTCATTGCCAAAGTT Climacteris   192 TCTGAAGAGGTGTAACAGCCTCATTTATTCATCTGTACCATAAAGTTCATTGCCCAAGTT Menura        264 TCTGAAGAGGTTTAACAGCCACCTTTATTCCCCTGTGCCATAAAGTTCATTGACAAAGTT Sayornis      279 TCTGAAGAGATTTAACAGCCACAACTGTTCACCTGTGCCATAAAGTTCATTGACAAAGTT Pitta         264 GGTGGAGAGGTTTAGCAGCCACATTTATTCAGCTGTGCCATAAAGTTCATTGACACAGTT Acanthisitta  264 CCCAAAGAGGTTTAACAGCCACATTTGTTTACCTGTGCCATAAAGTTCATTGACAAAGTT Nestor        503 TCTGAAGAGGTTTAACAGCCACATCTGTTCATCTGCACCACAAAGTTCACTAAA------ TguSINE1        2 GATTAGCTCAGTTGGTCAGAGCATGGTGCTAATAACACCAAGGTTATGGGTTTGATCC-- TguLTR5a          ------------------------------------------------------------ Taeniopygia   321 CACTGAGGGAACAGGTTCTAAAGTTCACAGTGGGTTTGAGG---ACTACT---GGCTT-- Petroica      252 CACTGGGGGAACAGGTAATAAAGTTCACAGTGGGTTTGAGC---ATTATT---GGTCC-- Pica          178 CACTGAGGGAACAGGTTCTAAAGCTCACAATGGGTTTGAGC---ACTATT---GGTCC-- Malurus       195 CACTGAGGAAACAGGCTCTAAAGTTCACAGCGGGGTTGAGC---ATTATT---GGTCC-- Climacteris   252 CACTGAGGAAACAGGTTCTAAA-TTCACAGTGGTTTTGAGC---ATTATT---GGTCC-- Menura        324 CACTGAGGGAACAGGTTCTAAAGTTCACCGTGGTTTTGAGC---ATTACT---GATCC-- Sayornis      339 CACTAGGGTAACAGGTTCTAAAGTTCACAGTGGATTTCAGC---ATTATT---GATCC-- Pitta         324 CACTACGGTCACAGGTTCTAAAGTTCACAGTGGATCTGAGC---ATTATC---AATCCGA Acanthisitta  324 CACCAAGGTAACAGGTTCTAAAGTTCACAGTCATTTTGAGC------------------- Nestor        557 -------GTAACAGGTTCTAAAGTTCATAGTAGTTTTGACC-------------------   TguSINE1       60 ----CCATATGGGCCATTCACTT--AAGAGTTGGACTCAATGATCCTTGTGGGTCCCTTC TguLTR5a          ------------------------------------------------------------ Taeniopygia   373 ----CCTTGTGGGCCATTCACTT--AAAAGCTGGATTCCATGATCCTTGTGGGTCCCTTC Petroica      304 ----CCTTGT-GGCCATTCACTT--AAGAGCTGGACTCGATGCTCCTTGTGGGTCCCTTC Pica          230 ----CCTTGTGGACCATTCACTT-AAAGAGCTGGACTCGATGATCCTTGAGGGTTCCTTC Malurus       247 ----CCTTGTGGGCCATTCACTT--AAGAGCTGGATTCAATGATCCTTATGGGATCCTTC Climacteris   303 ----CCTTATGGGCCATTCACTT--AAGAGTTGGACTCCACAATCCTTGTGGGTCCCTTC Menura        376 ----CCATGTAGGCCATTCACTC--AAGAGCTGGACTCGATGATCCTTGTGGGTCCCTTC Sayornis      391 ----CCATGTGGGCCATTTA------------GAGCTTGATGAGCCTTGTGGGTCCCTTC Pitta         378 GGAATCATCTGGGCCATTCACTTAAGAGCTAATGGGCTCTTAAGAGCTGTGGGCCCCTTC Acanthisitta  365 ------------------------------------------------------------ Nestor        591 ------------------------------------------------------------   TguSINE1      114 CAACTCAGAATATTCTGTGATTCT------------------------------------ TguLTR5a          ------------------------------------------------------------ Taeniopygia   427 CAGCTCAGAATA--------TTCTGTG---ATTAAT---TTGCCAAGAGAAG-CTCAGGT Petroica      357 CAGCTCAGAATA--------TTCTGTG---CTTAAT---TTGCCAAGAGAAG-CTCAGAT Pica          285 CAGCTCAGAATA--------TTCTGTG---ATTAAT---TTGCCAAAAGAAG-CTCAGAT Malurus       301 CACCTCATAATA--------TTCTGTG---ATTATC---TCACCCAGAGAAG-CTCAGGT Climacteris   357 CAACTC--AATA--------TTCTGTG---ATTAAC---TTGCCAAGAGAAG-CTCAGAT Menura        430 CAGCTCAGAATATTCTGTGATTCTGTG---ATTAAC---TTGCCAAGAGAAG-CTCAGAC Sayornis      435 CAACTCAGGATATTCTGTGAATCTGTG---ATTATC---TTGCCAGGAAAAC-CTCAAAG Pitta         438 CAGCTCGGAATA--------TTCTGTG---ATTACT---TTGCCAAAAAAACCCTCAGAC Acanthisitta  365 ------------------------------ATTACC---TTGCCAAGAAAAT-CTCAGAT Nestor        591 ------------------------------ATTACT---GTGCAAACAGAAG-CTCAGAT   TguSINE1          ------------------------------------------------------------ TguLTR5a          ------------------------------------------------------------ Taeniopygia   472 AGAGATGAATGGTTAT-----AAATAAGCTGATGATCTCCTTAAGCCCCAAA-CACTCTA Petroica      402 GGAGAGGAATGGTTAT-----AAATAAACTGATGATCTCCTTAAGCCCCAAA-CACCCTA Pica          330 AGAGATTAATGGTTAT-----AAATAAGCCGATGATCTCCTTAAGCCCCAAA-CACTCCT Malurus       346 AGACATGAATGGTTAT-----AAATAAGCTGATGATCTCCTGAAGACCCAAA-CACCTTA Climacteris   400 AGAAATGAATGGCTATGAGG-AAACAAGCTGATTATCTCCTTAAGCCACAAA-CACCCCA Menura        483 AGAGATGAATGGTTATGAGG-AGATAAGCTGATTACCTCCTGAAGCCACAAA-CACCCTA Sayornis      488 AGAGATGAATGTTT--GAGG-AAATAAGCTGGTTGCCCCCTTAAATGCCAAAACACCCTA Pitta         484 AGGCACGAGTGGTTGTGAGG-AAA-----------------------------CAAGC-- Acanthisitta  391 AGAGATGAAGAGGCATGAGG-AAATATACTGATTGCTCCCTGACACCTCCAA-CACCCTA Nestor        617 AGAGATAAAATGGTCACAAGGATATAAGCTGATCACCCCCTTAAATGCCAAAACACTCTA   TguSINE1          ------------------------------------------------------------ TguLTR5a          ------------------------------------------------------------ Taeniopygia   526 CCCTC-AGCAAAGAAGCCATCTTCTACCAATGC------AATGTTCAGGATATGCATCCT Petroica      456 CCCTC-AGCAAAGAAGCCATCTTCTACCAATGT------AACACTCAGGACATGCATTTT Pica          384 GGGGCAACACTCAGCAAAGAGGCCATCTTCTACTAAAGTAATGCTCAGGACATGCATGCT Malurus       400 CCCTC-AGCAAAGAAGCCATCTTCTACCAATAA------GGTGCTCAGGACATGCATCCT Climacteris   458 CCCCTAAGCAAAAAAAACATTTCCTACCAAGGC------AATGTTCAGAACATGTATCCT Menura        541 CCCCTCAGCAAAGAAGCCATCTTCTACCAATGC------AATGCTCAGAACATGCATCCT Sayornis      545 TCCCTTTGCAAAGTCATCACCTACTAC-AATGA------AATGTTCAGTACATGCATCCT Pitta         512 -ACCAAACACCTCAGCCCATCTTCTCCAATGC-------ATTGCTCAGAACATGCATCCC Acanthisitta  449 CCCCTCTGCAAAGAAACCATCTTCTGC-AAAGC------AATGCTCAGAAAATGCATCCT Nestor        677 CCCTTCCACAAAGAAACCTTCTTCTGC-AATGT------TATGAACAGAACATGCATCGT TguSINE1          ------------------------------------------------------------ TguLTR5a          ------------------------------------------------------------ Taeniopygia   579 AAAGTCCACTC-ATTTCCATTCAGAGAGCACAAGACAAAAACTGAGCCCCATCCCAACCA Petroica      509 AAAGTA------ATTTACAAAAAAAT---------------TTGAGCCCCATCCCAACCC Pica          444 AAAGTACACTC-ATTTACATTCAGAGAACACAAGACAAAAATTGAGCCCTATCCCAAGCC Malurus       453 GAAGTCCACTC-ATTTACATTCAGAGAGAACAAGACAAAAATTGAGCCACATCCCAACCC Climacteris   512 AAAGTCCACTC-ATTTACATTCAGAAAGCAAGAGACAAAAATTGTGCTCCCTCCCAACCC Menura        595 CAAGTCCACTC-CTGTACATTCAGAAAGGAAAAGATAAAAATTGAGCCCCCTCCCAACCC Sayornis      598 GAAGTCCACTC-ATTTACATTCAGAAAGGAAAAGACAAAATTTCAGCTC----------- Pitta         564 AAAAT-------CCACACTTTCAGGAAGCAAAGGACAAAAATTGAGCCCCCTTC------ Acanthisitta  502 TACGCCCACTCAATTTACATTCAGAAAGCAAAACACAAAGATTGAGCCCACTCCCAACCC Nestor        730 AAAGTCCTCTC-ATTTACATTCAGAAAGCAGAAGACTAAATTTGAACTCCCTCCCCCCTG   TguSINE1          ------------------------------------------------------------ TguLTR5a          ------------------------------------------------------------ Taeniopygia   638 AAACACTTCAGGAAGGGGGAATTTGTGAAAGGTTTACAGACTCAAGCAGGAAAGTTTAAA Petroica      548 AAGAACTTTAGGAATGGGGAATTTTTA-AAGGTTTACAGATCCAAGCAGGAA-GTTTAAA Pica          503 AAACACTTTAGGAAGGAGCAATTTTTAAAAGGTTTACAAATTCAAGCAGGAAAGTTTAAA Malurus       512 AAACACTTCAGGAAAGGGTAATTTTTGCAAGGTTTACAGATTCAAGCAGGAAAGTTTAAA Climacteris   571 AAACACTTCAGGAAGGGGGAACATTTGAAAAGCTT-CAAATTCAAGCAGGAAAGTTTAAA Menura        654 AAACACTTCAGG-AAGGTGAGCTTTTGACACACTAACAGATTCAAACAGGAAAGTTTAAA Sayornis      646 AAAGACTTCAAAAAGGAGGAACTTTTGAAAGGCTTACAGACTCAAACAAGAAAGTTAAAA Pitta         611 ---CACCGCAGGAAGGGGGAACTTCTGAAAGACTTACAGTCTCAAAGAAGAAAGTTAAAA Acanthisitta  562 AAAGACTTTAGGAAGGGGGAACTCTTGAAGAGCTTACAGACTCAAACAAGAAAGTCAAAA Nestor        789 AAACACTTTAGGAAGGGAGAACTTTCGAAGGGCCTATAGGCTGAAGCAGAAAAGTTTGAA   TguSINE1          ------------------------------------------------------------ TguLTR5a          ------------------------------------------------------------ Taeniopygia   698 GCAAAGTTT-------AAAAAAAACTCTTGTATGCCACATTAATATGACATTGCTAGAGT Petroica      606 GCAAACTT---------AAAAAAATTATTGTATGCTGCATTAATGTAATATTGCAAAAGT Pica          563 GCCAAGTTTTTTAAAAAAACAATAATCTGGTATGCTGCATTAA--TAACATCGCAAGAGT Malurus       572 GCAAACTT----AAAAAAAAAAAAACTAGTGTGCTGCCATTAATTTAACATTGCAAGAGT Climacteris   630 GCAAACTTT-------AAAAAAATTCTTGTGT-GCTGCATTAATATAGCATTGCAAGAGT Menura        713 GTAAACTT--------AAAAAATATTCTTGTATGCTGCATTAATATAGCATCTCAAGAGT Sayornis      706 GTCAACTTT--AAAAAAAAAAAAATTCTTTTATGTTGCATTAATATAACATTGCAGGGGT Pitta         668 GCCAACTT-----AAAAAAAAAAATCTTTTTATGTTGCATTAATATAACATTGCAT---- Acanthisitta  622 GCCAACTTT-------AAAAAAATTCTTATTACGTCGCATTAGTACAACATTGCAAGAGT Nestor        849 GCCAACTTT--AAAAAAAAACCCCTACTTTTATGTTGCATTAATATAACATTTCAAGAAC   TguSINE1          ------------------------------------------------------------ TguLTR5a          ------------------------------------------------------------ Taeniopygia   751 GCAGTATTTCACCCAGCTAGAAAGACCATAACAT----TAGCCTAAAGGGATTAAAATGT Petroica      657 GCAGCATTTCATCCAGCTGGAAAGACCAGAACAT----TAGCCTAAAGGAATTAAAATGT Pica          621 ACAGCATTTCACCCAGCTAGAAAGACCAGAACAT----TGGCCTAAAGGGATTCAAATGT Malurus       628 ACAGCATTTCACCCAGCCACAAAGACCAGAACAT----TAGCTTAAAGGGATTAAAATGT Climacteris   682 GCAGCATTTCACCCAGCTAGAAAGACCAGAACAG----TAGCCTAAAGGGATTAAAATAT Menura        765 ACAGCATTTCACCCAGCTAGAAAGACCACAACAT----TAGCCTAAAGGGATGAAAATGT Sayornis      764 ACAGCATTTCACCCAGCCAGAAAGACCAGAACAT----CAGCCTAGAGGGAATAAAATGT Pitta         719 --------------------------------------TAGCCTAAAGGGATTAAAATGT Acanthisitta  675 TCAGCAATTCACAGAGCCAGAAAAACCAGAACATTAGCTAGCCTAAAGGGATCAAAACAT Nestor        907 ACAGCATTTCACACAGCTAGAGAGACCAGAACAT----TAGCCTAAGGGGATTAAAATGT   TguSINE1          ------------------------------------------------------------ TguLTR5a          ------------------------------------------------------------ Taeniopygia   807 ACATTTTTTCAAACCCATACCTCCATAAATAGAAAAAGCTTGGTCATAGAAAAACCTCCT Petroica      713 AAATTTCTTCAAACCCATACCTCCATAAATAGAAAAGGCTTGGTCATAGAAAAACCTCCT Pica          677 AAATTTCTTCAAACCCATACCTCCATAAATAGAAAAGGCTTGGTCATAGAAAAACCTCCT Malurus       684 AAACTACTTCAAACCCATACCTCCATAAATAGAAAAGGCTTGGTCATAGAAAAACCTCCT Climacteris   738 AAATTTCTTCAAGCCCGTACCTCCATAAATAGAAAAGGCTTGGTCATAG-AAAACCTCCT Menura        821 AAATTTCTTCAAGACCATACCTCCATAAATAGAAAAGGCTTGGTCGTAGAAAAACCTCCT Sayornis      820 AAAACTCTTCAAACTCATACCTCCATAAATAGAAAAGGCTTGATCATAGAAAAACCTCCT Pitta         741 AAACTTCTTCAAGCTCATACCTCCATAAATAGAAAAGGCTTGATCATAGAAAAACCTCCT Acanthisitta  735 AAATTTTGTCAAGCCCATACCTCCATAAATAGAAAAGGCTTGGTCATAGAAGAACCTCCT Nestor        963 AAATTTCTTCAAAGCCGTACCTCCATAAATAGAAAAGGCTTGATCATAGAAAAACCTCCT TguSINE1          --------------------------------- TguLTR5a          --------------------------------- Taeniopygia   867 TTTGAGTGTGTCTTCCATCTTAACTCTGTCGGC Petroica      773 TTTGAGAGTGTCTTCCATCTTAACTCTGTCGGC Pica          737 TTTGAGAGT------------------------ Malurus       744 TTTGAGGGT------------------------ Climacteris   797 TTTGAGGGT------------------------ Menura        881 TTTGAGAGTATCTTCCATCTTAACCCTGTCGGC Sayornis      880 TTTCAGAGTGTCTTCCATCTTAACTCTGTCGGC Pitta         801 TTTCAGGGTGTCTTCCATCTTAACTCTGTCGGC Acanthisitta  795 TTTCAGAGTGTCTTCCATTTTACCTCTGTCGGC Nestor       1023 TTTCAGAGTGTCTTCCATTTTAACTCTGTCGGC

# Marker Tgu09
>TguSINE1
------------------------------------------------------------
------------------------------------------------------------
--------------------AGATTAGCTCAGTTGGTCAGAGCATGGTGCTAATAACACC
AAGGTTATGGGTTTGATCCCCATATGGGCCATTCACTTAAGAGTTGGACTCAATGATCCT
TGTGGGTCCCTTCCAACTCAGAATATTCTGTGATTCT-----------------------
------------------------------------------------------------
------------------------------------------------------------
------------------------------------------------------------
------------------------------------------------------------
------------------------------------------------------------
------------------------------------------------------------
------------------------------------------------------------
------------------------------------------------------------
------------------------------------------------------------
------------------------------------------------------------
---------------------
>Taeniopygia guttata 
TGTAATACATGTGATAAGTCAAATATTTACACTGTATGTTATTTTATTATACAATATTTT
AAAGAAAACATAAATATTATATCAAAAAA-----TTAAATAATGCAATAATTTTTAAACT
AATAC---AA---TACCCTGAAATTAGCTTAGTTGGCTAGAGCATAGTGCTAATAATGGC
AAAACTGTGGGTTCAACCCCTGTACAGGCCATTTACTTAAAAGTTGGGCTTGATGATTCT
TGTGGGTCCCTTCCAATTCAGAACATTCTGTGAATCAGT---GA---AATTAACTCTACA
AAGTTAATTTTTCAAATAAATATTTGACTGAAAATGTAGTGCATGCATCCTCAAAATA--
CACAAATCATAAGATTTCAAC-AAACTCAAATGCTGTGTCTTCAGTTTTAAAAATATGAA
GCAAAATGTACCTGAAATGT-ATGTAAAAACAAATCTGAAAAGGAGCTAATCAATATAAG
TGGTTTAAGTTACTGTCAGCTTTTTGTGGAAAAATCCATGGCCAGTTTCTTCAGATTGTG
TTTTGTCA----GTATTCCACTGACCAAGTGGAATAC-TGGTGATCTACTG---------
--------ACCCCTCCAATTGTGCCTCAGAA----CTTCAGACCAACCAGAGCTCCACTG
CCCACAGTCTGCTGGGAAATGCTAAAATCAAGAATCTGATGTCAAGAGGGAC----ACGA
TGCTAGAAGAATGGG-TTCTTTGATGTCTTAGGAGCTAAAATCGTGAAGTTCAAGCAGGG
AGAGAAAAGAGCAATACTTTCAGGTCACAGCTACACTCGGGTGTGCAAAAGTAAC-TGTA
AAAGTTATTTTGAAAGAACAAACTAAATCTGATTCCATTTAGATCAGCTCTTGCTGCTAG
AAGTCTGACATCATTTAAATA
>Pica pica 
TGCAATACATGTGATAAGTCAAATATTTACACTGTATGTTATTTTATGATACAATATTTT
AAAGAAAATATAAATATTACATCAAAAATA----TTAAATATAGCAGTAATTTTTAAACT
AATAA---AT---TACCCCGAAATTAGCTTAGTTAGCTAGAGCGTGGTGCCAATAATGGC
AAAGATGTGGGTTCAACCCCTGTAAAGGCCATTTACTTAAGAGTAGGACTTGATGATCCT
TGTGGGTCCCTTCCAACTCAGAACATTCTGTGAATCTGT---AA---AATTAACTCTACA
AAGTTCATTCTTCAAATAACTATTTGACTGAAAATGTATCGCATGCATCCTCAAAATACA
CTCAGATCATAAGATTTCAACAAAACTCAAATGCTGTATCTTCAGTTTTACAAACTTGAA
GCGAAATGTACCTGAAATGT-ATGTAAAAACAAATCTGGAAATGAGCTAATCAATATAAG
TGGTATGAGCTACAGTCAGCTTTTTGTGGAAAAAGCCACGCTCAGTTTCTTCAGATTATG
CTTTGTTGC-----TGTACACTGACCAAGTGGAATACTTGGTGATCTACTGACCAACAGT
CCAGACTAACCCATCCGATTGTGCCTCA----GAACTTCAGACCAACCAG--CTCCATTG
GCCACAGTCTGCTGGGAAATGCTAGTATCAGGAATCTGATGTCAAGAGGGAC----ACTG
TGCTAGAAGAATGAGCTTCTTTGATGTCTTATGAGCTAAAATCATGAAGTTCAAGCAGGG
AGAGAAA-GAGCAATACTTTCAGGTCACAGCTACACTCAGGCATGCAAAAGCAAC-CATG
AAAGTTATTTCAAAAGAGCAAAGTAATTCTGATTCCATTTAGATCAGCTCTTGATATTAC
AAGTCTGATATCATTTAAATA
>Climacteris picumnus 
TGCAATATGTGTGATAAGTCAAATATTTACACTGTATGTTATTTTATGATACAATATTTT
AAAGAAAATATAAATATTACATTAAAAA------TTAAATAATGCAGTAATTTTTAAATT
-ATAC---AA---TACCCTGAAATTAGCTTAGTTGGTTAGAGCCTGGTGCTAATCATGCC
AAGGTCATGGGTTCAACCCCTATACAGGCCATTTACTAAAGAGTTGGACTTGATGATCCT
TGAGGCTCTCTTCAAACCCAGAATATTCTGTGAATCTGT---AA---AATTAACTCTTCA
AAGTTCATTTTTCAAATAACTATTTGACTGAAAATGTACTGTGTGCATCCTAAAAATACA
CACAAATCATAAGATTTC-ACAAAACTCAAATGCCGTATCTTCAGTTTTACAAATTTGAA
ATGAAATGTACCTGAAATGT-ATGTAAAAACAAATCTGAAAACTAGCTAACCAGTATAAG
TGGTATAATCTACAGTCAGCTTTTCTCGGAAAAAGCCATGCTCAATTTCTCCCAATCATG
TTCTGCCGC-----TGTACACTGACCAGGTGGAATTCACTGTGATCTCCTGACCAACAGC
CCAGATGAACCCATCCAACTGTGCCTCAGAAGGAACTTCAGGCCAACCAG--CTCCACTG
CCCAGTCTGCTGGGA--GATGCTAAT-TCAAGAGCATGATGTTAGGAGGGACACATCACT
AACTAGAAGAATGAGCTTCTTCGATGTCTTATGAGCTAAAACTATGAAGTTCAAGCAGGG
AGAGAAA-GAGCGATACTTTCAGGT----------CCCAGGCATGTAAAAGTAAC-TGTA
AAAGTTATTTCAAAAGAGCAAACTAAATCTGATTCAATTTAGATCAGCTTCTGCTGTCAG
AAGTCTGATATAATTTAAATA
>Menura novaehollandiae 
TGCAATACATATGATAAGTCAAATATTTACCCTGTATGTTATTTTATGATACAATATTTT
AAAGAAAATATAAATATTACCTTAAAAATA--TATTATATAATGCAGTAATTTTTAAACT
AAGGC---AA---TACTCTGAAATTACCTTATTTGGTTAGGGCATGGGGCTAATAATGCC
AAGGTTGTGGGTTCAATCCCAGTACAGGCCGTTTACTTAAAAGTTGGACTTGGTGATCCT
TGTGGGTTCCTTCCAACTCAAAACATTCTGTGAATCTGT---AA---AACTAACTCTGCA
AAGTTCATTTTTCAAATAACTATTTGACTGACAACGTAGTATGTGCATCCTCAAAATACA
CACAAATAATAAAATTTTAACAAAACTCAAATGCTGTATCTTCAGTTTTACAAATTAGAA
GTAAAATGTACTTGAAATAT-ATGTAAAAGCAAATCT-AAAACCTGCTAATCAATATAAG
TGGTATAAGCTACAGACAGCTTTCCATGGAAAAAGTCAAGATCAATTTCTTCAAATTGTG
TTTTGATGC-----TGTACATTGAGCAGGTGGAATCGATTGTGATCTACTGACCAACAGC
CCAGATTAACCCATCTGACTGTGCCTCAGAAGTAACTTCAGACCAACCAA--CTCCACTG
CCCACAGTCTGCTAGCAGATGCTAATATCAAGAATATGATGTCAAGAGGGACACGGTACT
AACTAGGAGAATAGGCTTCTTTGATGCCTTATGAGCTAAAATCATGAGGTTCAGGCAGGG
AGAGAAA-AAGCAATACTTTCAGGTCACACCTACACCCAGGCACACAAAAGTAAC-CGGA
AAAGTCATTTCAAAAGAGCAAACTAAATCTGATTCAATTTAGATCAGCTCTTGCTGTTAG
AAGTCTGATATAATTTAAATA
>Pitta sordida 
TACAACATATGTGATAAGTCAAATATTTACATTCTGTGTTGTTTTAT-----AATATTTC
AAAGAAAATATAAATATTACATCACAAAATTGTATTAAATAATGCAGTCATTTTT-----
AATAC-------------------------------------------------------
------------------------------------------------------------
------------------------------------------AA---AATTAACCCTACA
AGGTTCACTTTTCAAGAAACTATTTGACTGAAA-------ATGTGCATCTTCAAAATCCA
TACAGATCATAAAACTCAAACAAAACTCAAACGCTGTATGTTCGGTTTTAGAAATCTGCA
GTGAAACGTATATGAAATGT-ATGTAAAACCAAATCAGAAGACTATCTAATCAGTAAAAG
GGGTATAAGCTACAGTCAGCTTCTCATGGAAAAAGCCATACTCATGTTCTTCAAACTGTG
CTTTG----------GTACACTGGCCAAGTGGAACACATCGTGAGCTACTCACTACCAGC
CCCGATTAATCCGTCTGACTGTGCCTCACAAGTGACTTCAGAACAACCAA--CTCAACTG
CCTACAGTGTGCTAGGAGATGTTAATATCAAGCATATGATGTCAAGAGGGATATGGGACT
AACCAGAAGAATGGGTTTCCTTGACGCCTTATGAGCTAAAATCACGAAGTTCAAGCACGG
AGAGAAA-GAGCAATGCTTTAAGGCCACAGCTACACCCAGGCGTGCAAAAGTAAC-TGTA
AAAGTTATTTTAAAGGAGTAAACTAAATCTGATTTGATTTAGATCAGGTCTTGCTTTTAG
AAGTCTGATATCATTTAAATA
>Acanthisitta chloris 
TTCAATATATATGATAAGTCAAATATTTACACTGTATGTTGTTTTATGATACAATATTTT
AAAGAAAACACAAATGTTACATCACAAAATTATATTTAATCCTTTAGAAATTTTTAAGG-
AATAC-------------------------------------------------------
------------------------------------------------------------
------------------------------------------AA---AACTAACCTCTCA
AGGTTCACTTTTCAAATAACTATTTGACAGGAAACGTAGCACGTGCATCCTCAAAACACA
CAAA------------TAAACAAAACTCAAATGCTGCATCTTCAGTCTTACAAATTTGAA
ATTAAATGTACCTGAAACAT-ATCTGAAAACCAATCTGAGAACTAGCTAATCGATATAAG
TGGTATAAGCTG----CAGCTTTTCATGGGAAAAGCTATACTTGATTTCCCCAAATCGTG
TTCTGATGC-----TGTGCACTGCCCAAGTGCAAGACATCATGGGCTACTGACCAACAGC
CCAGATTAACCCATCCAACTGCACCTCAGCAGCAACTTCAGAGTACCCAA--CTCCATTG
CCTACAACCTGCTAGGAGATGCCAACATCAAGAACGTGATGTCGAGAGGGACAAGGTACT
AACTAGAAGATTGAGTTTCTTTAATGCCTTATGAGCTGAAATCATGAAGTTCCAGCAGGG
AGAGAAA-GAGCAATTCTTTAAGGTCACAGCTACATCTTGGCATGCAAAAGAAACTTGCA
AAAGTTATTTTAAAAGAGCAAACTGAATCTGATTCAATTTAGATCAGCTCTTGCTGTTAG
AAGTCTGATATCATTTAAATA
>Nestor notabilis 
TCCAATACATGTGATAAGCCAAATATTTACACTGTATGTTATTTTGT-----AATATTTT
AAAGATAATAAAACTATTACTTCATAAAATAATAATAAATAATGCAATAATTTTTAAACT
AATAC-------------------------------------------------------
------------------------------------------------------------
------------------------------------------AC---AATTAA-CCCTCC
AGGCTCACTTTTCAAATAACTATTTGACTAAAAATTTAA-GTGTGCATCCTCCAAATA--
CACAAATACTAAAATTTCAACAAAACCCAAATACTGTATCTTCA---TTACAAATCTGAA
ATTAAATGTACCTGAAACGT-ATCTGAAAATAAACCTGAAAACTAGCTCGT--GCGTAAG
AGGTATAAGCTATGTTCAGCTTTTTGTGGAATAAGACACACTTGATGTCTTCAAATTGTA
TTTTGATGC-----TGTACACTGACCAAGTGGAATACGTCATGTACTGCTGACCAACAGT
CCAGATTAATCCATCCAACCTTGCCTCAGAAGCAGCTTCGGAGCAACCAA--CTCAATTG
CCTANAGTCTGCTAGGAAATGCTAATATCA-GGAAAATCATGTCAAGAGGGACAGGATAC
TTCTGTAAGAAAGGGTTTCTTTGATGCCTTCTGAGCTGAAATCATGAAGTTCAAG-----
---ACAA-AGAGCAGTACTTTAAGGTTACAGATACATCCGGGCATGCAAAAGTAACCATA
AAAGTTATTTTAAAAGAGCAAACTAACTCTGATTCAATTCAGATCAGTTCTTGCTGATGC
AAGTCTGATATTGTTTAAATA

# Marker Tgu09

TguSINE1        1 ------------------------------------------------------------ Taeniopygia     1 TGTAATACATGTGATAAGTCAAATATTTACACTGTATGTTATTTTATTATACAATATTTT Pica            1 TGCAATACATGTGATAAGTCAAATATTTACACTGTATGTTATTTTATGATACAATATTTT Climacteris     1 TGCAATATGTGTGATAAGTCAAATATTTACACTGTATGTTATTTTATGATACAATATTTT Menura          1 TGCAATACATATGATAAGTCAAATATTTACCCTGTATGTTATTTTATGATACAATATTTT Pitta           1 TACAACATATGTGATAAGTCAAATATTTACATTCTGTGTTGTTTTAT-----AATATTTC Acanthisitta    1 TTCAATATATATGATAAGTCAAATATTTACACTGTATGTTGTTTTATGATACAATATTTT Nestor          1 TCCAATACATGTGATAAGCCAAATATTTACACTGTATGTTATTTTGT-----AATATTTT   TguSINE1        1 ------------------------------------------------------------ Taeniopygia    61 AAAGAAAACATAAATATTATATCAAAAAA-----TTAAATAATGCAATAATTTTTAAACT Pica           61 AAAGAAAATATAAATATTACATCAAAAATA----TTAAATATAGCAGTAATTTTTAAACT Climacteris    61 AAAGAAAATATAAATATTACATTAAAAA------TTAAATAATGCAGTAATTTTTAAATT Menura         61 AAAGAAAATATAAATATTACCTTAAAAATA--TATTATATAATGCAGTAATTTTTAAACT Pitta          56 AAAGAAAATATAAATATTACATCACAAAATTGTATTAAATAATGCAGTCATTTTT----- Acanthisitta   61 AAAGAAAACACAAATGTTACATCACAAAATTATATTTAATCCTTTAGAAATTTTTAAGG- Nestor         56 AAAGATAATAAAACTATTACTTCATAAAATAATAATAAATAATGCAATAATTTTTAAACT   TguSINE1        1 --------------------AGATTAGCTCAGTTGGTCAGAGCATGGTGCTAATAACACC Taeniopygia   116 AATAC---AA---TACCCTGAAATTAGCTTAGTTGGCTAGAGCATAGTGCTAATAATGGC Pica          117 AATAA---AT---TACCCCGAAATTAGCTTAGTTAGCTAGAGCGTGGTGCCAATAATGGC Climacteris   115 -ATAC---AA---TACCCTGAAATTAGCTTAGTTGGTTAGAGCCTGGTGCTAATCATGCC Menura        119 AAGGC---AA---TACTCTGAAATTACCTTATTTGGTTAGGGCATGGGGCTAATAATGCC Pitta         111 AATAC------------------------------------------------------- Acanthisitta  120 AATAC------------------------------------------------------- Nestor        116 AATAC-------------------------------------------------------   TguSINE1       41 AAGGTTATGGGTTTGATCCCCATATGGGCCATTCACTTAAGAGTTGGACTCAATGATCCT Taeniopygia   170 AAAACTGTGGGTTCAACCCCTGTACAGGCCATTTACTTAAAAGTTGGGCTTGATGATTCT Pica          171 AAAGATGTGGGTTCAACCCCTGTAAAGGCCATTTACTTAAGAGTAGGACTTGATGATCCT Climacteris   168 AAGGTCATGGGTTCAACCCCTATACAGGCCATTTACTAAAGAGTTGGACTTGATGATCCT Menura        173 AAGGTTGTGGGTTCAATCCCAGTACAGGCCGTTTACTTAAAAGTTGGACTTGGTGATCCT Pitta         116 ------------------------------------------------------------ Acanthisitta  125 ------------------------------------------------------------ Nestor        121 ------------------------------------------------------------   TguSINE1      101 TGTGGGTCCCTTCCAACTCAGAATATTCTGTGATTCT----------------------- Taeniopygia   230 TGTGGGTCCCTTCCAATTCAGAACATTCTGTGAATCAGT---GA---AATTAACTCTACA Pica          231 TGTGGGTCCCTTCCAACTCAGAACATTCTGTGAATCTGT---AA---AATTAACTCTACA Climacteris   228 TGAGGCTCTCTTCAAACCCAGAATATTCTGTGAATCTGT---AA---AATTAACTCTTCA Menura        233 TGTGGGTTCCTTCCAACTCAAAACATTCTGTGAATCTGT---AA---AACTAACTCTGCA Pitta         116 ------------------------------------------AA---AATTAACCCTACA Acanthisitta  125 ------------------------------------------AA---AACTAACCTCTCA Nestor        121 ------------------------------------------AC---AATTAA-CCCTCC   TguSINE1          ------------------------------------------------------------ Taeniopygia   284 AAGTTAATTTTTCAAATAAATATTTGACTGAAAATGTAGTGCATGCATCCTCAAAATA-- Pica          285 AAGTTCATTCTTCAAATAACTATTTGACTGAAAATGTATCGCATGCATCCTCAAAATACA Climacteris   282 AAGTTCATTTTTCAAATAACTATTTGACTGAAAATGTACTGTGTGCATCCTAAAAATACA Menura        287 AAGTTCATTTTTCAAATAACTATTTGACTGACAACGTAGTATGTGCATCCTCAAAATACA Pitta         131 AGGTTCACTTTTCAAGAAACTATTTGACTGAAA-------ATGTGCATCTTCAAAATCCA Acanthisitta  140 AGGTTCACTTTTCAAATAACTATTTGACAGGAAACGTAGCACGTGCATCCTCAAAACACA Nestor        135 AGGCTCACTTTTCAAATAACTATTTGACTAAAAATTTAA-GTGTGCATCCTCCAAATA--   TguSINE1          ------------------------------------------------------------ Taeniopygia   342 CACAAATCATAAGATTTCAAC-AAACTCAAATGCTGTGTCTTCAGTTTTAAAAATATGAA Pica          345 CTCAGATCATAAGATTTCAACAAAACTCAAATGCTGTATCTTCAGTTTTACAAACTTGAA Climacteris   342 CACAAATCATAAGATTTC-ACAAAACTCAAATGCCGTATCTTCAGTTTTACAAATTTGAA Menura        347 CACAAATAATAAAATTTTAACAAAACTCAAATGCTGTATCTTCAGTTTTACAAATTAGAA Pitta         184 TACAGATCATAAAACTCAAACAAAACTCAAACGCTGTATGTTCGGTTTTAGAAATCTGCA Acanthisitta  200 CAAA------------TAAACAAAACTCAAATGCTGCATCTTCAGTCTTACAAATTTGAA Nestor        192 CACAAATACTAAAATTTCAACAAAACCCAAATACTGTATCTTCA---TTACAAATCTGAA TguSINE1          ------------------------------------------------------------ Taeniopygia   401 GCAAAATGTACCTGAAATGT-ATGTAAAAACAAATCTGAAAAGGAGCTAATCAATATAAG Pica          405 GCGAAATGTACCTGAAATGT-ATGTAAAAACAAATCTGGAAATGAGCTAATCAATATAAG Climacteris   401 ATGAAATGTACCTGAAATGT-ATGTAAAAACAAATCTGAAAACTAGCTAACCAGTATAAG Menura        407 GTAAAATGTACTTGAAATAT-ATGTAAAAGCAAATCT-AAAACCTGCTAATCAATATAAG Pitta         244 GTGAAACGTATATGAAATGT-ATGTAAAACCAAATCAGAAGACTATCTAATCAGTAAAAG Acanthisitta  248 ATTAAATGTACCTGAAACAT-ATCTGAAAACCAATCTGAGAACTAGCTAATCGATATAAG Nestor        249 ATTAAATGTACCTGAAACGT-ATCTGAAAATAAACCTGAAAACTAGCTCGT--GCGTAAG   TguSINE1          ------------------------------------------------------------ Taeniopygia   460 TGGTTTAAGTTACTGTCAGCTTTTTGTGGAAAAATCCATGGCCAGTTTCTTCAGATTGTG Pica          464 TGGTATGAGCTACAGTCAGCTTTTTGTGGAAAAAGCCACGCTCAGTTTCTTCAGATTATG Climacteris   460 TGGTATAATCTACAGTCAGCTTTTCTCGGAAAAAGCCATGCTCAATTTCTCCCAATCATG Menura        465 TGGTATAAGCTACAGACAGCTTTCCATGGAAAAAGTCAAGATCAATTTCTTCAAATTGTG Pitta         303 GGGTATAAGCTACAGTCAGCTTCTCATGGAAAAAGCCATACTCATGTTCTTCAAACTGTG Acanthisitta  307 TGGTATAAGCTG----CAGCTTTTCATGGGAAAAGCTATACTTGATTTCCCCAAATCGTG Nestor        306 AGGTATAAGCTATGTTCAGCTTTTTGTGGAATAAGACACACTTGATGTCTTCAAATTGTA   TguSINE1          ------------------------------------------------------------ Taeniopygia   520 TTTTGTCA----GTATTCCACTGACCAAGTGGAATAC-TGGTGATCTACTG--------- Pica          524 CTTTGTTGC-----TGTACACTGACCAAGTGGAATACTTGGTGATCTACTGACCAACAGT Climacteris   520 TTCTGCCGC-----TGTACACTGACCAGGTGGAATTCACTGTGATCTCCTGACCAACAGC Menura        525 TTTTGATGC-----TGTACATTGAGCAGGTGGAATCGATTGTGATCTACTGACCAACAGC Pitta         363 CTTTG----------GTACACTGGCCAAGTGGAACACATCGTGAGCTACTCACTACCAGC Acanthisitta  363 TTCTGATGC-----TGTGCACTGCCCAAGTGCAAGACATCATGGGCTACTGACCAACAGC Nestor        366 TTTTGATGC-----TGTACACTGACCAAGTGGAATACGTCATGTACTGCTGACCAACAGT   TguSINE1          ------------------------------------------------------------ Taeniopygia   566 --------ACCCCTCCAATTGTGCCTCAGAA----CTTCAGACCAACCAGAGCTCCACTG Pica          579 CCAGACTAACCCATCCGATTGTGCCTCA----GAACTTCAGACCAACCAG--CTCCATTG Climacteris   575 CCAGATGAACCCATCCAACTGTGCCTCAGAAGGAACTTCAGGCCAACCAG--CTCCACTG Menura        580 CCAGATTAACCCATCTGACTGTGCCTCAGAAGTAACTTCAGACCAACCAA--CTCCACTG Pitta         413 CCCGATTAATCCGTCTGACTGTGCCTCACAAGTGACTTCAGAACAACCAA--CTCAACTG Acanthisitta  418 CCAGATTAACCCATCCAACTGCACCTCAGCAGCAACTTCAGAGTACCCAA--CTCCATTG Nestor        421 CCAGATTAATCCATCCAACCTTGCCTCAGAAGCAGCTTCGGAGCAACCAA--CTCAATTG   TguSINE1          ------------------------------------------------------------ Taeniopygia   614 CCCACAGTCTGCTGGGAAATGCTAAAATCAAGAATCTGATGTCAAGAGGGAC----ACGA Pica          633 GCCACAGTCTGCTGGGAAATGCTAGTATCAGGAATCTGATGTCAAGAGGGAC----ACTG Climacteris   633 CCCAGTCTGCTGGGA--GATGCTAAT-TCAAGAGCATGATGTTAGGAGGGACACATCACT Menura        638 CCCACAGTCTGCTAGCAGATGCTAATATCAAGAATATGATGTCAAGAGGGACACGGTACT Pitta         471 CCTACAGTGTGCTAGGAGATGTTAATATCAAGCATATGATGTCAAGAGGGATATGGGACT Acanthisitta  476 CCTACAACCTGCTAGGAGATGCCAACATCAAGAACGTGATGTCGAGAGGGACAAGGTACT Nestor        479 CCTANAGTCTGCTAGGAAATGCTAATATCA-GGAAAATCATGTCAAGAGGGACAGGATAC   TguSINE1          ------------------------------------------------------------ Taeniopygia   670 TGCTAGAAGAATGGG-TTCTTTGATGTCTTAGGAGCTAAAATCGTGAAGTTCAAGCAGGG Pica          689 TGCTAGAAGAATGAGCTTCTTTGATGTCTTATGAGCTAAAATCATGAAGTTCAAGCAGGG Climacteris   690 AACTAGAAGAATGAGCTTCTTCGATGTCTTATGAGCTAAAACTATGAAGTTCAAGCAGGG Menura        698 AACTAGGAGAATAGGCTTCTTTGATGCCTTATGAGCTAAAATCATGAGGTTCAGGCAGGG Pitta         531 AACCAGAAGAATGGGTTTCCTTGACGCCTTATGAGCTAAAATCACGAAGTTCAAGCACGG Acanthisitta  536 AACTAGAAGATTGAGTTTCTTTAATGCCTTATGAGCTGAAATCATGAAGTTCCAGCAGGG Nestor        538 TTCTGTAAGAAAGGGTTTCTTTGATGCCTTCTGAGCTGAAATCATGAAGTTCAAG-----   TguSINE1          ------------------------------------------------------------ Taeniopygia   729 AGAGAAAAGAGCAATACTTTCAGGTCACAGCTACACTCGGGTGTGCAAAAGTAAC-TGTA Pica          749 AGAGAAA-GAGCAATACTTTCAGGTCACAGCTACACTCAGGCATGCAAAAGCAAC-CATG Climacteris   750 AGAGAAA-GAGCGATACTTTCAGGT----------CCCAGGCATGTAAAAGTAAC-TGTA Menura        758 AGAGAAA-AAGCAATACTTTCAGGTCACACCTACACCCAGGCACACAAAAGTAAC-CGGA Pitta         591 AGAGAAA-GAGCAATGCTTTAAGGCCACAGCTACACCCAGGCGTGCAAAAGTAAC-TGTA Acanthisitta  596 AGAGAAA-GAGCAATTCTTTAAGGTCACAGCTACATCTTGGCATGCAAAAGAAACTTGCA Nestor        593 ---ACAA-AGAGCAGTACTTTAAGGTTACAGATACATCCGGGCATGCAAAAGTAACCATA TguSINE1          ------------------------------------------------------------ Taeniopygia   788 AAAGTTATTTTGAAAGAACAAACTAAATCTGATTCCATTTAGATCAGCTCTTGCTGCTAG Pica          807 AAAGTTATTTCAAAAGAGCAAAGTAATTCTGATTCCATTTAGATCAGCTCTTGATATTAC Climacteris   798 AAAGTTATTTCAAAAGAGCAAACTAAATCTGATTCAATTTAGATCAGCTTCTGCTGTCAG Menura        816 AAAGTCATTTCAAAAGAGCAAACTAAATCTGATTCAATTTAGATCAGCTCTTGCTGTTAG Pitta         649 AAAGTTATTTTAAAGGAGTAAACTAAATCTGATTTGATTTAGATCAGGTCTTGCTTTTAG Acanthisitta  655 AAAGTTATTTTAAAAGAGCAAACTGAATCTGATTCAATTTAGATCAGCTCTTGCTGTTAG Nestor        649 AAAGTTATTTTAAAAGAGCAAACTAACTCTGATTCAATTCAGATCAGTTCTTGCTGATGC   TguSINE1          --------------------- Taeniopygia   848 AAGTCTGACATCATTTAAATA Pica          867 AAGTCTGATATCATTTAAATA Climacteris   858 AAGTCTGATATAATTTAAATA Menura        876 AAGTCTGATATAATTTAAATA Pitta         709 AAGTCTGATATCATTTAAATA Acanthisitta  715 AAGTCTGATATCATTTAAATA Nestor        709 AAGTCTGATATTGTTTAAATA

# Marker Tgu10
>TguSINE1
------------------------------------------------------------
------------------------------------------------------------
-------------------------------------TCAGTTGGTCAGAGCATGGTGCT
AATAACACCAAGGTTATGGGTTTGATCCCCATATGGGCCATTCACTTAAGAGTTGGACTC
AATGATCCTTGTGGGTCCCTTCCAACTCAGAATATTCTGTGATTCT--------------
------------------------------------------------------------
-------------------------
>Taeniopygia guttata 
TTCCCTGTTCGTTACTGCTTAATTAATCAGTCCTGTTTCCATCTAAATGAAAAGTTT--T
CTCTCCTCCCTATCATCTCTAATATCTCATTTCAGGCAGCATATCAAGTTAATCTTGCTT
ACATTAGCAACTTATTTCTAATGGCTCAGTTCAATTATTTGGT---TGGAGCATGGTGTT
AATAATGCCAAGGTTGTGGGTTCAATCCCTGTATGGGCCATTTACTTAAGAGCTGGACTT
CACGATCCTTATGGATCCCTTCCAGC---------TCTGTG---ATAATACATCTTATCC
CAGTTTGCAGATGAATTCTGCTTGGTCTC--TGCTTTGTTTTGGGCAGCCTGGAGTCAAC
GGTAAAACTGCAATTGCAAGAGTGA
>Pica pica 
-----------------CTTAATTAATCAGTCCTGTTTCCATCTAAATGAAAAGTTT--T
CTCTCTTCCCTATCATCTCTAATATCTCATTTCAGGCAGCTCATCAAGTTAATCTTGCTT
ACATTAGCAACTTATTTCTAATGGCTCAGTTCAATTATTTGGT---TGGAGCACAGTGCT
AATAACACCAAGGTTGTGGGTTCAATCCCTGTACGGGCCATTCACTTAAGAGCTAGACTT
GAAGATCCTTATGGATTCCTTCCAACTCAGAATATTCTGTG---ATAATTTATCTTATCC
CAGTTTGCAGATGAATCCTGCTTGGTCTCTTTGCTTCGTTTTGGGAAGCTGGAAGTCAAT
TGTAAAACAACTATT----------
>Myzomela eques 
TTCCCTGTTCGTTACTGCTTAATTAATCAGTCCTGTTTCCATCTAAATGAAAAGTTT--T
CTCTCTTCCCTATCATCTCTAATATCTCATTTCAGGCAGCACATCAAGTTAATCTTGCTT
ACATTAGCAACTTATTTTTAATGGCTCTGTTCAATCATTTGGT---TGGAGCATGGTGCT
AATAATGCCAAGGTTGTGGGTTCAATCCCTGTATAGGCCATTCGCTTAAGAGTTGGACTC
GATGATCCTTATGGATCCCTTCCAACTCAAAATATTCTGTG---ATAATTCATCCTATCA
CAGCTTGAAGATGAATCCCGCTTGATCTCTTTGCTTTGTTTTGGAAAGTC-AGAGTCAAT
GGTAAAACAGCAATTGCAAGAGCAA
>Menura novaehollandiae 
TTCTCTGTTCGTTGCTGCTTAATTAATCAGTCCCGTTTCCATCTAAATGAAAAGTTTTCT
CTCTCTTCCCTATCATCTCTAATATCTCATTTCAGGCAGCACATCAAGTTAATCTTGCTT
ATATTAGCAACGTACTTCTAATGGCTCAGTTCAATTATTTGGT---TGGAGCATGGTGCT
AATAACACCAAGGTTCTGGGTTCAATCCCTGTATGGGCCGTTCATTTAAGAGTTGGACTT
GATGATCCTTATGGATCTCTTCCAAATCAGAATAATCTGTG---ATAATTCATCCTATCC
CAGTTTGCAGAGGAATCCTGCTTGGTCTCTTTGCTTTGTTTTGGGCAGCTGGGAGTTGAT
GGTAAAACAGCAATTGCAAGAGCAA
>Pitta sordida 
-----------------CTTAATTAATTAGTCCTGTTTCCATCTAAATGAAAAGTTT--T
CTCTCTTCCCTATCATCTCTAATATCTCATTTCAGGCAGCTCATCAAGTTAATCTTGCTT
ACATTAGCAACTTATTTCTAATGGCTCAGTTCAATTATTTGGT---TGGAACATGGTGCT
AATAACGCCAAGGTTGTGGGTTCAATCCGTGTATGAGCCATTCACTTAAGACCTGGACTT
GAAGATCCTTATGGATTCCTTCCGACTCAGAATATTCTGTG---ATAATTCATGCTATCC
CAGTTTGCAGATGAATCCTGCTTGGTCTCGTTTCTTTGTTTTGGGCAGCTGGAAGTCGAC
TGTAGAACAGCAATT----------
>Acanthisitta chloris 
TTCCCTGTTCGTTACTGCTTAATTAATCAGTCCTGTTTCCATGTAAATGAAAAGTTTTCT
CTCTCTTCCCTATCATCTCTAATATCTCATTTCAGGCAACACATCAAGTTAATCTTGCTT
GCATTAGCAACTTATTTCTAATGGCTCAGCTCAGTTATTTACA-----------------
------------------------------------------------------------
--------------------------------------------ATAATTCATCCTACCC
CAGCTTGCAGCTGATTCCTGCTTGGTCTCTTTGCTTTGTT--TGGACAGTCAGAATCGAT
GGTAAAGCAGCAAATGC-AGAGCGA
>Nestor notabilis 
-----------------CTTAATTAATCAGTCCTGTTTCCATCTAACTGAAAAGTTTTCT
CTCTCTCCCCTATCATCTCTAATATCTCATTTCAGGCGGCACATCAAGTTAATCTTGCTT
ACATTAGCAACTTATCTCTAATGGCTCAGCTCAGTTATTTACA-----------------
------------------------------------------------------------
--------------------------------------------ATAACTCATCCTATCC
CAGCCTGCAGCTGAATCCTGCTTGGTCTCATTGCTCTGTT--GGG-----CAGAGGCAAT
GGTAAATCAGCAAGTGT-AGAGCGA

# Marker Tgu10

TguSINE1        1 ------------------------------------------------------------ Taeniopygia     1 TTCCCTGTTCGTTACTGCTTAATTAATCAGTCCTGTTTCCATCTAAATGAAAAGTTT--T Pica            1 -----------------CTTAATTAATCAGTCCTGTTTCCATCTAAATGAAAAGTTT--T Myzomela        1 TTCCCTGTTCGTTACTGCTTAATTAATCAGTCCTGTTTCCATCTAAATGAAAAGTTT--T Menura          1 TTCTCTGTTCGTTGCTGCTTAATTAATCAGTCCCGTTTCCATCTAAATGAAAAGTTTTCT Pitta           1 -----------------CTTAATTAATTAGTCCTGTTTCCATCTAAATGAAAAGTTT--T Acanthisitta    1 TTCCCTGTTCGTTACTGCTTAATTAATCAGTCCTGTTTCCATGTAAATGAAAAGTTTTCT Nestor          1 -----------------CTTAATTAATCAGTCCTGTTTCCATCTAACTGAAAAGTTTTCT   TguSINE1        1 ------------------------------------------------------------ Taeniopygia    59 CTCTCCTCCCTATCATCTCTAATATCTCATTTCAGGCAGCATATCAAGTTAATCTTGCTT Pica           42 CTCTCTTCCCTATCATCTCTAATATCTCATTTCAGGCAGCTCATCAAGTTAATCTTGCTT Myzomela       59 CTCTCTTCCCTATCATCTCTAATATCTCATTTCAGGCAGCACATCAAGTTAATCTTGCTT Menura         61 CTCTCTTCCCTATCATCTCTAATATCTCATTTCAGGCAGCACATCAAGTTAATCTTGCTT Pitta          42 CTCTCTTCCCTATCATCTCTAATATCTCATTTCAGGCAGCTCATCAAGTTAATCTTGCTT Acanthisitta   61 CTCTCTTCCCTATCATCTCTAATATCTCATTTCAGGCAACACATCAAGTTAATCTTGCTT Nestor         44 CTCTCTCCCCTATCATCTCTAATATCTCATTTCAGGCGGCACATCAAGTTAATCTTGCTT   TguSINE1        1 -------------------------------------TCAGTTGGTCAGAGCATGGTGCT Taeniopygia   119 ACATTAGCAACTTATTTCTAATGGCTCAGTTCAATTATTTGGT---TGGAGCATGGTGTT Pica          102 ACATTAGCAACTTATTTCTAATGGCTCAGTTCAATTATTTGGT---TGGAGCACAGTGCT Myzomela      119 ACATTAGCAACTTATTTTTAATGGCTCTGTTCAATCATTTGGT---TGGAGCATGGTGCT Menura        121 ATATTAGCAACGTACTTCTAATGGCTCAGTTCAATTATTTGGT---TGGAGCATGGTGCT Pitta         102 ACATTAGCAACTTATTTCTAATGGCTCAGTTCAATTATTTGGT---TGGAACATGGTGCT Acanthisitta  121 GCATTAGCAACTTATTTCTAATGGCTCAGCTCAGTTATTTACA----------------- Nestor        104 ACATTAGCAACTTATCTCTAATGGCTCAGCTCAGTTATTTACA-----------------   TguSINE1       24 AATAACACCAAGGTTATGGGTTTGATCCCCATATGGGCCATTCACTTAAGAGTTGGACTC Taeniopygia   176 AATAATGCCAAGGTTGTGGGTTCAATCCCTGTATGGGCCATTTACTTAAGAGCTGGACTT Pica          159 AATAACACCAAGGTTGTGGGTTCAATCCCTGTACGGGCCATTCACTTAAGAGCTAGACTT Myzomela      176 AATAATGCCAAGGTTGTGGGTTCAATCCCTGTATAGGCCATTCGCTTAAGAGTTGGACTC Menura        178 AATAACACCAAGGTTCTGGGTTCAATCCCTGTATGGGCCGTTCATTTAAGAGTTGGACTT Pitta         159 AATAACGCCAAGGTTGTGGGTTCAATCCGTGTATGAGCCATTCACTTAAGACCTGGACTT Acanthisitta  164 ------------------------------------------------------------ Nestor        147 ------------------------------------------------------------   TguSINE1       84 AATGATCCTTGTGGGTCCCTTCCAACTCAGAATATTCTGTGATTCT-------------- Taeniopygia   236 CACGATCCTTATGGATCCCTTCCAGC---------TCTGTG---ATAATACATCTTATCC Pica          219 GAAGATCCTTATGGATTCCTTCCAACTCAGAATATTCTGTG---ATAATTTATCTTATCC Myzomela      236 GATGATCCTTATGGATCCCTTCCAACTCAAAATATTCTGTG---ATAATTCATCCTATCA Menura        238 GATGATCCTTATGGATCTCTTCCAAATCAGAATAATCTGTG---ATAATTCATCCTATCC Pitta         219 GAAGATCCTTATGGATTCCTTCCGACTCAGAATATTCTGTG---ATAATTCATGCTATCC Acanthisitta  164 --------------------------------------------ATAATTCATCCTACCC Nestor        147 --------------------------------------------ATAACTCATCCTATCC   TguSINE1          ------------------------------------------------------------ Taeniopygia   284 CAGTTTGCAGATGAATTCTGCTTGGTCTC--TGCTTTGTTTTGGGCAGCCTGGAGTCAAC Pica          276 CAGTTTGCAGATGAATCCTGCTTGGTCTCTTTGCTTCGTTTTGGGAAGCTGGAAGTCAAT Myzomela      293 CAGCTTGAAGATGAATCCCGCTTGATCTCTTTGCTTTGTTTTGGAAAGTC-AGAGTCAAT Menura        295 CAGTTTGCAGAGGAATCCTGCTTGGTCTCTTTGCTTTGTTTTGGGCAGCTGGGAGTTGAT Pitta         276 CAGTTTGCAGATGAATCCTGCTTGGTCTCGTTTCTTTGTTTTGGGCAGCTGGAAGTCGAC Acanthisitta  180 CAGCTTGCAGCTGATTCCTGCTTGGTCTCTTTGCTTTGTT--TGGACAGTCAGAATCGAT Nestor        163 CAGCCTGCAGCTGAATCCTGCTTGGTCTCATTGCTCTGTT--GGG-----CAGAGGCAAT   TguSINE1          ------------------------- Taeniopygia   342 GGTAAAACTGCAATTGCAAGAGTGA Pica          336 TGTAAAACAACTATT---------- Myzomela      352 GGTAAAACAGCAATTGCAAGAGCAA Menura        355 GGTAAAACAGCAATTGCAAGAGCAA Pitta         336 TGTAGAACAGCAATT---------- Acanthisitta  238 GGTAAAGCAGCAAATGC-AGAGCGA Nestor        216 GGTAAATCAGCAAGTGT-AGAGCGA 

# Marker Tgu13
>TguSINE1 
------------------------------------------------------------
------------------------------------------------------------
------------------------------------------------------------
------------------------------------------------------------
------------------------------------------------------------
------------------------------------------------------------
------------------------------------------------------------
-----------------------------------------------AGATTAGCTCAGT
TGGTCAGAGCATGGTGCTAATAACACCAAGGTTATGGGTTTGATCCCCATATGGGCCATT
CACTTAAGAGTTGGACTCAATGATCCTTGTGGGTCCCTTCCAACTCAGAATATTCTGTGA
TTCT--------------------------------------------------------
------------------------------------------------------------
------------------------------------------------------------
------------------------------------------------------------
------------------------------------------------------------
------------------------------------------------------------
----------
>Taeniopygia guttata 
AGCTATACACAGTCCAAAAGACAAAAACATCCTGGAAAGTTGCAGAAGTGGAGATTTTAA
GCTCTTCCCCTTATTTTTCTTGGTTTTTCAAATACTACAGTTTTGTCTGGAGTTAACAAA
TTAAAA-----ATTCATTTTGCCCACCTTCATACTCTGGAGAATATTTGGAAATATAAAT
CTACTGCTGGAATTACTCTTTTTATAACATTTTACAAAAGTGGTTGCCAAAGAAGACCCA
GTAAAACTGTCTCCTCTCCTCATCCCTCTTCCTGTCAACAGGGTGTTGATATCACCATTT
AA-----ATGGGGTCATTTAAATGCTAGGATTCCCAAACACAGGCAAAGTTAAAAAAAAA
TCAAGCCTGGAGAAATAGCATTTAGGATGG-AAGG-ACCAGCAACTTTCCCTCTCTTCCC
TCCAAA-ATGTGATCTTTGACAGTTCCACCTTCAGATGA---CCTTGGGATTGGCTCAGT
TAGTTAAAGCACGGGGTTAATAACACAGAGGCTGTGGGTTCAATCTCTGTAGGGGCCATT
CACTCAAGAGTTGGACTCAATGATCCTTCTGGGTCCCTTCCAAGTGAGACGATTTTG---
TGATTTTTATCTAAAGCCC-ACAGTGTGTGCTTTGCATATGTAAAA---------GATGT
AAGAAAAATTGTACTTGTGTGTGCTGAGAGGGAGGGTGTAATCCAAGCCTGAAGACTGAT
GGGGAAACAAACCCAAAATAGAACAAGCAGGAGAAAAGTAAACCAACAAAAAAAAGCCAC
TCCAGAAAAAAA-TCCTACACCTCCTTATTTCTTT-ATGGAAACTGCACGGAAAGATGAA
GCTGCAGCCCTTTCTCATTCTCCTGCCATTACCATCTCCACAGTGGTATAGT--------
------------------------------AGGATTACCTGATTTTATACACTCCTTTGG
ATTTTTGCCT
>Pica pica 
------------------------------------------------------------
--TCTTCCCCTTCTTTCTGTTGGTTTCTCAAATACTACAATTTTGTCTGGAGCTAACAAA
AAATAAA--AAATTCAGTTTGCCCACCTTTGTACTCTGGAGAATATTTGGAAATACAAGT
CCACTGCTGGAGTTACTCTTTTTCTAACATTTTACAAAAGGGGTTGCAAAACAAAACCCA
GTAAAACTGTCTCCTCTCTTCATCCCTGTTCCAGTCAACGGGGTGTTGATGTCACCATTT
AA-----AAAGAGTCATTTAAATGTTAATATTCTCAAACACAGGCAAAGCAAGAAGACCA
AGCCTG---GAGAAATAGCATTTAGGATGGGG-GG-ACCAGCAACTCTCCCTCTCTTCCC
TCCAAAGATGTGATCTTTGACAGTTCCACCTTCAGATGA---CCTTGAGATTGGCTCAGT
TGGTTAAAGCATGGTGTTAATAACACCAAGGTTGTGGTGTTGATCCCTGTAGGGGCCATG
CACTCAAGAGTTGGACTCAATGATCCTTCTGGGTCCCTTCCAAGTGAGATGATTCTG---
TGATTTT-ATCTAAAGCCT-ACAGTGTGTGCTTTGAATATGTAAAG---------AATAT
AAGAAAAATTGTACTTGTGTGTGCTGAGAGGGAGGGTGTAATCCAAGCCTGAAGACTGAT
GGGGAAACAAACCCAAAATAGAGCAAGCGGGAGAAAAGTAAACCAACAAAAAAAAGCCAC
TCCAGAAAAAAAATCCTACTCCACCTTCTTTTTTTAATGGAAAATGCACTGAAAGATGGG
GCTGCAGCCCTTTCTCATTCTCCTGCCATTATCACCTCCACAGTAGTATAGT--------
------------------------------AGGATTACCTGATTTTATATACTCCTTTGG
ATTTCTG---
>Menura novaehollandiae 
------------------------------------------------------------
--TCTTCCCCTTATTTTTGCTGTTTGCTCAAATACTACATTTTTTTCTGGAGTTAAAAAA
AAAAAGAA-AAATTAGTTTAGCCCACCTT-------------ATACTTGGAAAT-TTAAT
CTACTGCTGGAATTACTG-TTTTACCACATTTTACAAAAGTGGTTGTCAAACAAAACCTA
GTAAAAGTGTCTCCTCTCCTTGTCCCTGTTGCTGTCAACAGGATATTGATATCACCACTT
AG-----TAAGGGTCATTTAAATGTTAATATTCTCAAAAACGGGCAAAGTAAGAAAAACA
ACCCTG---GTGAAAGAGCATTTATGATGGGG-GG-AACAGCACCTCTCTGTCTCTTCCC
TCCAAAGAAGTGATCTTTGGCATTTCCAAGTTCAAATGA---CCCTGAAATGGGCTCAAT
TGGTTAAAGCATGGTGTTAATAACACCAAGGTTGTGGGTTCAACCCCCGTATGGGCCACT
CACTTAAGGGTTGGACTCAATGATCCTTCTGGGTCCTTTCCAACTCAGACAAATTTG---
TGATTTT-ATCTAAAGCAA-ACAGTCTGTGCGCTGCATATGTAAAG---------CATAT
AAGAAAAATTGTACTTGTGTGTGCTGAGAGGGAGGGTGTAATCCAAGCCTGAACACTGAT
GGGGAAACAAACCCAAAATAGAGCAAGCAGGAGAAAAGTAAACCAAC-AAAAAAAGCCAC
TCCAGAAAGAAAATC-TACTCCACTTTCTTCCTTT-ATGGAAGCTGAACTGAAAGATGGG
GCTGCAGCCCTTTCTTTTTCTCCTGCCATTACCATCTCCAAAGTGGTATAATAGGACCAC
CTATAAATAATAAAATAAAATATAAATAAAAGGATTACCTGATTTTATATATTCTTTTGG
ATTTTTG---
>Sayornis phoebe 
------------------------------------------------------------
--TCTTCCCCTTATTTTTGCCGGTTTTTTAAATACTACACTTTTGCCTAGATTTAACAAA
AACAAAAA-AAATTGGTTTTGTCCACCTTGGTATTCTGGAGAATATTTGGAAATATAAAT
TCACGGCTGGAATTACTCTTTTTATTACATTTTACAGAAGTGGTTGCCAAACAAAACCCA
GT-AAACTGTCTTCTCTCCTAGTTCCCTTTCCTGTCAACAGGGTTTTGATATCACCACTT
AA-----CAGGAGTCATTTAGATGTTAATATTCCCAAACACAGACAAAGCAAGGAAAACA
ACCCTA---GAGAAAAAGCATTTAGGGTGGGGGGAGTGCAGGAAGCAGCAGCCCGCCCTC
TCCAAAGATGTGATCTTTGACGGCTCAATCTT-AGATGA---------------------
------------------------------------------------------------
------------------------------------------------------------
GGCTTTT-ATCTAAAACATAACAGTGTGTGCTATGTATATGTAAAG---------GATAT
--GAGAAATTACTCTTCTGTGTGCTGAGAGGGAGGGTACAATCCAAGTTTGAAGACTGAT
GGGGAAACAAAGCCAAAACAGAGCAAGCTGGAGAAAAGTAAACCAAC-AAAAAAAGCCAC
TCCAAGATGAAAA-CTTACTCCACTTGCTTCCTTT-ATGGAAGCTGCACTGAAAGATGGG
GTTGCAGCCTTTTCTCATTATCCTACCCTTACTATCTCCACAGT----------------
------------------------------AGCATTACCTGATTTTATATACTCTTTTGG
ATTTTTG---
>Acanthisitta chloris 
------------------------------------------------------------
--TCTACTCCTTATTTTTGCTGATTTCTCAAATACTACACTTCTGTCTGGAATTAACAAC
AACAACAAAAAATTAGGTTTGTCCAGCTTGGTACTCTGGAGAACATTGGGAAATATAAAT
CCACTGCTGGACTTACTC--TTTATCACACTTTACAAAAGTGGTTACCAAACAAAACCCA
GTAAAACTGTCTCCTCTCCTCGACCCTGTTCCTGTCAACAAGGTGTTAATATCACCACTT
AAATGACCAGGGGTTATTTAAATGTTATTATTCTTAAACTCAGGCAAAGTAAGAAAAACA
ACACTG---GGGATAAAGCATTTAGGATGGGGGGAGTGCAGGGAGCTTCCTTTC-TTTCC
TCCAAAGACATTATTTGTGACAGTTCAGTCTTCAAATGA---------------------
------------------------------------------------------------
------------------------------------------------------------
GGCTTTT-ATTGAAAGCAT-ACAGTGTGCACTGCACATATATAAAG---------GATAT
AAGAGAAATTGTACTTGTCTGCACTGAGAGGGAGAGTGGAATCCAAGTCTGAAGACTTCT
GTGAAAACAAACCCAAAATAGAGCAAGCAGGAGAAAAGTAAACCAAC-----GAAGCCAG
TCCAGAAAGAAAA-CGTAGTTCACTTTCTTCCTTT-ACAAGAACTGCACTTAAAGATGGG
ACTACAGACTGTTCTCAATCTCTTACCATTACCATCTCCACAGTACAATAAT--------
------------------------------AGGATTACCTGATCTTATATACTTTTTTGG
ATTTTTG---

# Marker Tgu13

TguSINE1        1 ------------------------------------------------------------ Taeniopygia     1 AGCTATACACAGTCCAAAAGACAAAAACATCCTGGAAAGTTGCAGAAGTGGAGATTTTAA Pica            1 ------------------------------------------------------------ Menura          1 ------------------------------------------------------------ Sayornis        1 ------------------------------------------------------------ Acanthisitta    1 ------------------------------------------------------------   TguSINE1        1 ------------------------------------------------------------ Taeniopygia    61 GCTCTTCCCCTTATTTTTCTTGGTTTTTCAAATACTACAGTTTTGTCTGGAGTTAACAAA Pica            1 --TCTTCCCCTTCTTTCTGTTGGTTTCTCAAATACTACAATTTTGTCTGGAGCTAACAAA Menura          1 --TCTTCCCCTTATTTTTGCTGTTTGCTCAAATACTACATTTTTTTCTGGAGTTAAAAAA Sayornis        1 --TCTTCCCCTTATTTTTGCCGGTTTTTTAAATACTACACTTTTGCCTAGATTTAACAAA Acanthisitta    1 --TCTACTCCTTATTTTTGCTGATTTCTCAAATACTACACTTCTGTCTGGAATTAACAAC   TguSINE1        1 ------------------------------------------------------------ Taeniopygia   121 TTAAAA-----ATTCATTTTGCCCACCTTCATACTCTGGAGAATATTTGGAAATATAAAT Pica           59 AAATAAA--AAATTCAGTTTGCCCACCTTTGTACTCTGGAGAATATTTGGAAATACAAGT Menura         59 AAAAAGAA-AAATTAGTTTAGCCCACCTT-------------ATACTTGGAAAT-TTAAT Sayornis       59 AACAAAAA-AAATTGGTTTTGTCCACCTTGGTATTCTGGAGAATATTTGGAAATATAAAT Acanthisitta   59 AACAACAAAAAATTAGGTTTGTCCAGCTTGGTACTCTGGAGAACATTGGGAAATATAAAT   TguSINE1        1 ------------------------------------------------------------ Taeniopygia   176 CTACTGCTGGAATTACTCTTTTTATAACATTTTACAAAAGTGGTTGCCAAAGAAGACCCA Pica          117 CCACTGCTGGAGTTACTCTTTTTCTAACATTTTACAAAAGGGGTTGCAAAACAAAACCCA Menura        104 CTACTGCTGGAATTACTG-TTTTACCACATTTTACAAAAGTGGTTGTCAAACAAAACCTA Sayornis      118 TCACGGCTGGAATTACTCTTTTTATTACATTTTACAGAAGTGGTTGCCAAACAAAACCCA Acanthisitta  119 CCACTGCTGGACTTACTC--TTTATCACACTTTACAAAAGTGGTTACCAAACAAAACCCA   TguSINE1        1 ------------------------------------------------------------ Taeniopygia   236 GTAAAACTGTCTCCTCTCCTCATCCCTCTTCCTGTCAACAGGGTGTTGATATCACCATTT Pica          177 GTAAAACTGTCTCCTCTCTTCATCCCTGTTCCAGTCAACGGGGTGTTGATGTCACCATTT Menura        163 GTAAAAGTGTCTCCTCTCCTTGTCCCTGTTGCTGTCAACAGGATATTGATATCACCACTT Sayornis      178 GT-AAACTGTCTTCTCTCCTAGTTCCCTTTCCTGTCAACAGGGTTTTGATATCACCACTT Acanthisitta  177 GTAAAACTGTCTCCTCTCCTCGACCCTGTTCCTGTCAACAAGGTGTTAATATCACCACTT   TguSINE1        1 ------------------------------------------------------------ Taeniopygia   296 AA-----ATGGGGTCATTTAAATGCTAGGATTCCCAAACACAGGCAAAGTTAAAAAAAAA Pica          237 AA-----AAAGAGTCATTTAAATGTTAATATTCTCAAACACAGGCAAAGCAAGAAGACCA Menura        223 AG-----TAAGGGTCATTTAAATGTTAATATTCTCAAAAACGGGCAAAGTAAGAAAAACA Sayornis      237 AA-----CAGGAGTCATTTAGATGTTAATATTCCCAAACACAGACAAAGCAAGGAAAACA Acanthisitta  237 AAATGACCAGGGGTTATTTAAATGTTATTATTCTTAAACTCAGGCAAAGTAAGAAAAACA   TguSINE1        1 ------------------------------------------------------------ Taeniopygia   351 TCAAGCCTGGAGAAATAGCATTTAGGATGG-AAGG-ACCAGCAACTTTCCCTCTCTTCCC Pica          292 AGCCTG---GAGAAATAGCATTTAGGATGGGG-GG-ACCAGCAACTCTCCCTCTCTTCCC Menura        278 ACCCTG---GTGAAAGAGCATTTATGATGGGG-GG-AACAGCACCTCTCTGTCTCTTCCC Sayornis      292 ACCCTA---GAGAAAAAGCATTTAGGGTGGGGGGAGTGCAGGAAGCAGCAGCCCGCCCTC Acanthisitta  297 ACACTG---GGGATAAAGCATTTAGGATGGGGGGAGTGCAGGGAGCTTCCTTTC-TTTCC   TguSINE1        1 -----------------------------------------------AGATTAGCTCAGT Taeniopygia   409 TCCAAA-ATGTGATCTTTGACAGTTCCACCTTCAGATGA---CCTTGGGATTGGCTCAGT Pica          347 TCCAAAGATGTGATCTTTGACAGTTCCACCTTCAGATGA---CCTTGAGATTGGCTCAGT Menura        333 TCCAAAGAAGTGATCTTTGGCATTTCCAAGTTCAAATGA---CCCTGAAATGGGCTCAAT Sayornis      349 TCCAAAGATGTGATCTTTGACGGCTCAATCTT-AGATGA--------------------- Acanthisitta  353 TCCAAAGACATTATTTGTGACAGTTCAGTCTTCAAATGA---------------------   TguSINE1       14 TGGTCAGAGCATGGTGCTAATAACACCAAGGTTATGGGTTTGATCCCCATATGGGCCATT Taeniopygia   465 TAGTTAAAGCACGGGGTTAATAACACAGAGGCTGTGGGTTCAATCTCTGTAGGGGCCATT Pica          404 TGGTTAAAGCATGGTGTTAATAACACCAAGGTTGTGGTGTTGATCCCTGTAGGGGCCATG Menura        390 TGGTTAAAGCATGGTGTTAATAACACCAAGGTTGTGGGTTCAACCCCCGTATGGGCCACT Sayornis      387 ------------------------------------------------------------ Acanthisitta  392 ------------------------------------------------------------ TguSINE1       74 CACTTAAGAGTTGGACTCAATGATCCTTGTGGGTCCCTTCCAACTCAGAATATTCTGTGA Taeniopygia   525 CACTCAAGAGTTGGACTCAATGATCCTTCTGGGTCCCTTCCAAGTGAGACGATTTTG--- Pica          464 CACTCAAGAGTTGGACTCAATGATCCTTCTGGGTCCCTTCCAAGTGAGATGATTCTG--- Menura        450 CACTTAAGGGTTGGACTCAATGATCCTTCTGGGTCCTTTCCAACTCAGACAAATTTG--- Sayornis      387 ------------------------------------------------------------ Acanthisitta  392 ------------------------------------------------------------   TguSINE1      134 TTCT-------------------------------------------------------- Taeniopygia   582 TGATTTTTATCTAAAGCCC-ACAGTGTGTGCTTTGCATATGTAAAA---------GATGT Pica          521 TGATTTT-ATCTAAAGCCT-ACAGTGTGTGCTTTGAATATGTAAAG---------AATAT Menura        507 TGATTTT-ATCTAAAGCAA-ACAGTCTGTGCGCTGCATATGTAAAG---------CATAT Sayornis      387 GGCTTTT-ATCTAAAACATAACAGTGTGTGCTATGTATATGTAAAG---------GATAT Acanthisitta  392 GGCTTTT-ATTGAAAGCAT-ACAGTGTGCACTGCACATATATAAAG---------GATAT   TguSINE1          ------------------------------------------------------------ Taeniopygia   632 AAGAAAAATTGTACTTGTGTGTGCTGAGAGGGAGGGTGTAATCCAAGCCTGAAGACTGAT Pica          570 AAGAAAAATTGTACTTGTGTGTGCTGAGAGGGAGGGTGTAATCCAAGCCTGAAGACTGAT Menura        556 AAGAAAAATTGTACTTGTGTGTGCTGAGAGGGAGGGTGTAATCCAAGCCTGAACACTGAT Sayornis      437 --GAGAAATTACTCTTCTGTGTGCTGAGAGGGAGGGTACAATCCAAGTTTGAAGACTGAT Acanthisitta  441 AAGAGAAATTGTACTTGTCTGCACTGAGAGGGAGAGTGGAATCCAAGTCTGAAGACTTCT   TguSINE1          ------------------------------------------------------------ Taeniopygia   692 GGGGAAACAAACCCAAAATAGAACAAGCAGGAGAAAAGTAAACCAACAAAAAAAAGCCAC Pica          630 GGGGAAACAAACCCAAAATAGAGCAAGCGGGAGAAAAGTAAACCAACAAAAAAAAGCCAC Menura        616 GGGGAAACAAACCCAAAATAGAGCAAGCAGGAGAAAAGTAAACCAAC-AAAAAAAGCCAC Sayornis      495 GGGGAAACAAAGCCAAAACAGAGCAAGCTGGAGAAAAGTAAACCAAC-AAAAAAAGCCAC Acanthisitta  501 GTGAAAACAAACCCAAAATAGAGCAAGCAGGAGAAAAGTAAACCAAC-----GAAGCCAG   TguSINE1          ------------------------------------------------------------ Taeniopygia   752 TCCAGAAAAAAA-TCCTACACCTCCTTATTTCTTT-ATGGAAACTGCACGGAAAGATGAA Pica          690 TCCAGAAAAAAAATCCTACTCCACCTTCTTTTTTTAATGGAAAATGCACTGAAAGATGGG Menura        675 TCCAGAAAGAAAATC-TACTCCACTTTCTTCCTTT-ATGGAAGCTGAACTGAAAGATGGG Sayornis      554 TCCAAGATGAAAA-CTTACTCCACTTGCTTCCTTT-ATGGAAGCTGCACTGAAAGATGGG Acanthisitta  556 TCCAGAAAGAAAA-CGTAGTTCACTTTCTTCCTTT-ACAAGAACTGCACTTAAAGATGGG   TguSINE1          ------------------------------------------------------------ Taeniopygia   810 GCTGCAGCCCTTTCTCATTCTCCTGCCATTACCATCTCCACAGTGGTATAGT-------- Pica          750 GCTGCAGCCCTTTCTCATTCTCCTGCCATTATCACCTCCACAGTAGTATAGT-------- Menura        733 GCTGCAGCCCTTTCTTTTTCTCCTGCCATTACCATCTCCAAAGTGGTATAATAGGACCAC Sayornis      612 GTTGCAGCCTTTTCTCATTATCCTACCCTTACTATCTCCACAGT---------------- Acanthisitta  614 ACTACAGACTGTTCTCAATCTCTTACCATTACCATCTCCACAGTACAATAAT--------   TguSINE1          ------------------------------------------------------------ Taeniopygia   862 ------------------------------AGGATTACCTGATTTTATACACTCCTTTGG Pica          802 ------------------------------AGGATTACCTGATTTTATATACTCCTTTGG Menura        793 CTATAAATAATAAAATAAAATATAAATAAAAGGATTACCTGATTTTATATATTCTTTTGG Sayornis      656 ------------------------------AGCATTACCTGATTTTATATACTCTTTTGG Acanthisitta  666 ------------------------------AGGATTACCTGATCTTATATACTTTTTTGG   TguSINE1          ---------- Taeniopygia   892 ATTTTTGCCT Pica          832 ATTTCTG--- Menura        853 ATTTTTG--- Sayornis      686 ATTTTTG--- Acanthisitta  696 ATTTTTG--- 

# Marker Tgu14
>TguSINE1
------------------------------------------------------------
------------------------------------------------------------
------------------------------------------------------------
------------------------------------------------------------
------------------------AGA-TTAGCTCAGTTGGTCAGAGCATGGTGCTAATA
ACACCAAGGTTATGGGTTTGATCCCCATATGGGCCATTCACTTAAGAGTTGGACTCAATG
ATCCTTGTGGGTCCCTTCCAACTCAGAATATTCTGTGATTCT------------------
------------------------------------------------------------
------------------------------------------------------------
------------------------------------------------------------
------------------------------------------------------------
------------------------------------------------------------
------------------------------------------------------------
------------------------------------------------------------
-----------------------------------------------
>Taeniopygia guttata 
ATTGGATATAAAAGTGAGAAACACAGAAAACTCACACCCTGTCAAGCCAAAATATATCAT
CCCTTTTTGGCCAAATATCCTCTTTCCCCTGCCTATTTTGTGCAGTTCAGAGGCTGGTTC
AGAAGCCAATGCCCCCTGTTAATAAGGAGCAGC----------AAG--ACCACATTTTAT
TGCCACTCAGCTACTTT-GGGGTGTCTGAGCAATGAGGCACCTTCTTTCTTTCTCTGTGT
GTTTCAAATC-AC---TGAGGAG---A-TCAGTTCAGTTGGTCAGAGTGTGATGCTAATA
ATGCCAAGGTCACAGGTTCAATGCCTGCATGGGCCATTCACTGAAAAATTGGACTAGATG
ACCCTTGTGGGTCCCTTCCAACTCAGAATATTCTGCGGTTCTG---TGAGGA------AG
TCTGC-TGTTCCTCTTCTAGATTCATTTTGGGCCATTTAGTTTCCT-GGCTTTCTGCTTC
CGTGATTTCCCCTGTTTCCTTGCAGACAACCTGCCAGCCAGCCCTGCCTGCAGCACACAT
GGGACAGCGTTGTTGCTCTGCCCCATCTACCTGCTGTTTGCCTCAAAAGCACCTGCAAGC
CTTGTTTGC-----TGTTTAGACACCGAGCAGTGCACCTCTTTGTCTGCC-AAGTGTGCT
TGGTAAAA---------CCATTCATTTAAATACTTGTTAAACAGGAAGCTGCTGCTGGAA
AGTTGAGTGCTGGTTTATATTTGAACAAATAGTGGGAATTGGCATGAGTGTCATTTTGTG
ATGTAGTGGAAATTTTGAATGACTTGCATTATCCCACAAGTAACCCCTTGAAAACATATC
TGAGAGGCTGCTAAGGACCCTGCTCAAACCTGTAA---GCTTTTGCA
>Pica pica 
------------------------------------------------------------
--------------------------------------------------AGGCTGGTTT
GGAAGCCAATGCCCCCTCTTAATAGGGAGCAGCAAGAT----AAAGG-GCTGCATTTTAT
TCCCACTCAGCTACTTG-GGGGTGTCTGAGCAATGAGGTACCTTCTTTCTTTGGCTGTG-
--------------------------------------TTATCAGAGCACAGTGCTGATA
ATG-CAAGGTCATGGGTTCAATGCCTGTATGGGACATTCACTAAAAAGTTGGACTAGATG
ACCCTTGTGGGTCCCTTCCAACTCAGAATACTCTGTGGTTCTG---TGAGGAG---AAAG
TCTGCTGTTC-CCCTTCTAGATTCATTTTGGGCCATTTAACCTCCCTGGCTTTCTGCTTC
TGTGATTTCCTCCATTTCCTTGCAGACAACCTCCCAGCAAGCCCTGCCTGCAGCACACAT
GGGAC--------------------------------CTGCCTCAACAGCACCTGCAAAC
ACTGTTTGC-----TGTTTAGACATCGAGCGGTGAACCTCTAGGGCTGCCAAAGTGTTCT
TGGTAGAATCTACTCAGCCATTCATTTAAATACTTGCTAAACAGGAAGCTGCTGCTGGAA
AGTTGAGTGCTGGTTTATATTTAAACAAACAGTGGGAACAAGCATGAGTGTCATTTTGTG
ATGTAGTGGAAAATTTGAATGACTTGCATTATCCCACAAGTATTCCCTTCAAAACAAACC
TGAGAGGCTGTTAAGGACCCTGCTCAAACCTGTAA------------
>Pomatostomus superciliosus 
ACTGGATATAAAAGCGAGAAACACAGAAAACCCATGCCCTGT-AAGCCAAAATGTACCAT
-CCTTTTTGGCCAAAGGACCACTTTCCCCTGCCTATTTAGTGTAGTTCAGAGGCTGGTTT
GGAAACCAACGCCCTCCATTAATAGGGAGCAGCAAGAT----AAAGG-GCCACATTTTGT
TCTCACTCAGCTACTTT-GGGGTGTCTGAGCAATGAGGTACCTTCTTTCTTTGGCTGTGT
GTTTCAAATCGAT---GGAGGAG---A-TCATTTCAGGTGGTCAGAGCATGGTGCTAATA
ATGCCAAGGCCATGGGTTCAATGCCTGTATGGGCCATTCACTAAAAACCTGGACTAGATG
ACCTTTGTGGATCCCTTCCAACTCAGAAT--------GTTCTG---TGAGGAG---TAAG
TCCGCTGTTT-CTTTTCTAGATTAATTTCAGGCCATTTAGCCTCCCTGGCTTTCTGCTTC
TGTGATTTCCTCTGTTTCCTTGCAGACAACCTGCCAGCAAGCCCTGCCTGCAGCACTCAT
GGGACAGCATCATCACTCTGCCCCATCTACCTGCTGTTTCCCTCAACAGCACCTGCAAGC
CCTGTTTGC-----TGTTTAGACACTGAGCTGTGCACCTCTAGGGCTGCC-AAATGTGCT
TGGTAAAACCTACTCAGCCATTCATTTAAATACTTGTTAAACAGGAAGCTGCTGCTGGAA
A-TTGAGTCCTGGTTTATATTTAAACAAATAGTGGGAACAGGCATGAGTGTCATTTTGTG
ATGTAGTGGAAAATTTGAATGACTTGAGTTATCCCACAAGTATCCCCTTGAAAACAAACC
TGCATGTCTGTTAAGGACCCTGCTCAAACCTCTAA---GCTTTTGGA
>Myzomela eques 
ATTGTATATAAAAGTGAAAAACACAGAAAACTCACACTGTGTCAAGCCAAAATGTATCGT
-CCCTTTTGGCCAAAGGTCCACCTCCCGATGCCTATTTAGTGCAGTTTGGAGGCCAGTTT
GGATTCCACTGCCCCCTGCTAATAGGGGGCAGCAAGGT----AAAGG-GCAGCATCTTAT
TCCCACTCAGCTACTTC-AGGGTGTCTGAGTGATGAGGTACCTCCTTTCTTTGGCTGTGT
ATTTCAAATCAAC---TGAGGAG---A-TCAGTTCAGTTGGTCAGAGCTTGGCGTTATTA
ATGCCAAGGTCATGGGTTCAATGTCTGTATGGGCTATTCACTAAAAAGCTGGACTAGATG
ACCCCTGTGGGTCACTTCCAACTCAGAATATTCTGTGGTTCTG---TGAGGAT---GAAG
TCCACTGCTT-CTCTTCTAGATTCATTTTGGTCCATTTAGCCTCCTTGGCTTTCAAGTTC
TGTGATTTCCTCTCTTTTCTTGCAGACAACCTGTCAGCAAGCCCTGCCTGCAGCATGCAT
GGGACAGTATTGTCACCCTGCCCCATCTACCTGCTGTTTGCCTCAACAGCGCCTGCAAGC
TCTGTTTGC-----TGTTTAGACACCGAGCTGTGCACCTCTGGGGCTGCC-AAGTGTGCT
TGGTAAAACCTACTCAGCCATTCATTTAAATACTTGTTTAACAGGAAGCTGCTGCTGGAA
AGTTAAGCACTGGTTTATATTTAAACAAATAGTGGGAACAGGCATGAGTGTCATTTTGTG
ATGTAGTGGAAAATTTGAATGACTTGCTTTATCCCACAAGTATCCCCCTGAAAACAAACC
TTAGAGGCTGTTAAGGACCCGGCTCAAACCTGTAA---ACTTTTGCA
>Climacteris picumnus 
------------------------------------------------------------
--------------------------------------------------AGGCCAGTTC
AGAAGCCAATGTCCCCCGTTAGTAGGGAGCAGCAAGAT----AAAGG-GC-TCAGC----
TCCCCCCCAGCTACTTT-GGGGTGTTTGAGCAATGAGGTACCTTCTTTCTTTGGCTGTGT
GTTTCAAATAGAC---TGAGGAG---G-TTAGTTCAGTTGGTTGGAGCATGGTGCTAATA
ATAACAAGGTAATGGATTCAATGCCTGTATGGGCCATTCACTAAAAAGCTGGACTAGATG
ATCCTTGTGGGTCCCTTCCAACTCAGAATATTCTGTGGTTCTG---TGGGGAG---GAAG
TCTGCTGTGA-CTCTTCCAGACTCCTTTTTGCCCATTTAGCCTCCCTGGCTTTCTGCTTC
TGTGATTT-CTCTGTTTCCTTGCAGACAACCCTCCAGCAAGCCCTGCCTGAGGTACACAT
GAGAGAGCACTGTCACCCTGTCCCATCTGCCTGCTGATTGCCTCAGCAGCACCTGCAAGC
CCTGTTTGCTTGCTTGTTTAGACACCAAGTTGTGCACCTCTAGGGCTGCC-GAGTGTGCT
TAGTAAAACATACTCAGCCATTCATTTAAATACTTGTTAAACAGGAAGCTGCTGCTGGAA
AGTTGAGCGCTGGTTTATATTTAAACAAATAGTGGGAACAGGCATGAGTGTCATTTTGTG
ATGTAGTGGAAAATTTGAATGATTTGCATTGTTCCATAAGTATCCCCTTGAAAACAAACC
TGAAAGGCTGTTAAGGACCCTGCTCAAACCTGTAA------------
>Menura novaehollandiae 
ATTGGATATAAAAGTGAGAAACACAGAAAACTCACATTCTGACAAGCCAAA---------
---------------GGTCTACCTCCCCCTGCCTATTTAGTGCAGTTCAGAGGCCAGTTT
GGAAGCCAATGCCCCCCATTAATAGGGAGTAATAAGAT----AAAGG-GCCACATTTTAT
TCCCACTCAGCTACTTT-GAGGTGTCTCAGCAATGAGGTACCTCCTTTCTTTGGTTGTGT
GTTCCAAATAGAG---TGAGGAG---A-TGAGCTCAATTGGTTAGAGCATTGTTCTAATC
ATGCCAAGGTCATGGGTTCAATACCTGTATGGGCCATTCACTAAGAAGTTGGACTAGATG
ATCCTTGTGGGTCCCTTCCAACTCAGAATATTCTGTGGTTCTG---TGAAGAG---GAAG
TTTGCTGTTC-CTCTTCTAGATACATTTTGGGCCATCTGGCCTCCCTGGCTTTATGCTTC
TGCGATTTCCTCTGCTTCCTTGCAGACAACCTGCCAGCAAGCCCTGCCTGCATCACACAG
GGGACAGAATCATCACCCTGCCCCGTCTACCTGCTGTTTGCCTCAATAGCACCTGCAAGC
CCTGTTTGC-----TGTTTAGACACTGAGCTGCGCACCTCTAGTGCTGCC-AAGTGTGCT
TGGTAAAACCTACTCAGCCATTCATTTAAATACTTGTTAAACAGGAAGCTGCTGCTGGAA
AGTTGAGCGCTGGTTTATATTTAAACAAATAGTGGGACCAGGCATGTGTGTCATTTTGTG
ATGTAGTGGAAAATTTGAATGACTTGCATTATCCCACAAGCATCCCCTTGAAAACAAACC
TGAAAGGCTGCTAAGGACCCTGCTCAAACCTGTAA---ACTTTTGCA
>Sayornis phoebe 
ATTGGATATAAAAGTGAGAAACATGGAAAACTCTCACCCTGAAAAGCCAAAATCAT----
-CCCTTTTGGCCAAAGGCCAGTCTACCCCTTCCTATTTAGTTCAGTTCAGAGACCAGTTT
GGAAGCCCATTAATGCTGAAGATAAAGGACAGCATTTAAGCTAAAGGATAAGCATTTCAT
TCCCGCTCATCTACTTC-ATGGTGTCTGAGCAATGAGGTAGCTTCTTTCTTTGGCTGCAC
ATTTCAAAAAGAC---TGAGGAG---A-TTAGCTCAGTTGGTACAAACACGGTGCTAATA
ATGCCAAGACCATGGGTTTAATCCCCATATGGGCCATTCACTTAAGAGTTGGACTAGATG
GTC----------CTTTCCAACTCAGAATAACGTGGAATTCTG---TGAGGAG---GAAG
TCTGTGAGTTGCTCTTCTAGATTT-TTTGGGGCCATTTGGCTTCCTTGGCTTTATCCTTC
TGTGATTTC--CTGTTTCCTTGCAGACAACCTGGCAGCAAGCCCTGCCTGCAGCACTCAT
GGGACGGCATCGTCACCCTGCCCAATCTACCTGCTGTTTGTCTCATCAACACCCTCGAGC
CCTGTTTGC-----TGTTTAGACACAGAGCTGCACACC-TCCAGTGCTGCCAAGTGGGCT
TGGTAAAACCTACTCAGCCATTCATTTAAATACTTGTTAAACAGGAAGCTGCTGCTGGAA
AGTTGAGTGCTGGTTTATATTTAAACAAATAGTGGGAACAGGCATGAGTGTCATTTTGTG
AGGTAGTGGAAAATTTGAATGACTTGCATTATCCCACAAGTACCCCCTTGAAAACAAACC
TGAAAAGCTGTTATGAACCCTGCTCAAACCTGTAA---GCTTTTGCA
>Pitta sordida 
------------------------------------------------------------
--------------------------------------------------AGGCCAGTTT
GGAAGCCAATGTCTCCCATTAATATGGAGCAGGAAGATA---AAAGG-GCACCATTTTAT
CCCTACTCATCTACTCT-GGGGTATCTGAGCAACGTGGTATCTTCTTTCTTCGTCTGGGT
GAGCCAAAAATTG---TGAGGAG---ATTTGGCTCATTTGGTTAAAGCGTGGTGCTAACA
ATGTCAAGGTTGCGGCTTTAATCTCTGCATGGAGCATTCACTTAAGAGATGGACTTCATG
ATCCTTGTGAGTCCTCTCCAACTCAGAATAATGTGAGATTCTG---TAAGGAG---GAAG
TCTGCTGT-------------------------------------------TTACGCTTC
TGCGATTTC--CTGTTTCCTTGCAGACAA-------------CCTGCCTGCAGCACTTAC
AGGACAGCGTTGTCACCTTGCGCTGTCTACCTGCTTTCTGTCTCATCAGCACCTGCAAGC
CATGTTTGC-----TGCTTAGAAGTGGAGCTGCACACCTCTAGTGTTGCT-AAGTGGGCT
TGGTAAAACCTACTCAGCCATTCATTTAAATACTTGTTAAACAGGAAGCTGCCACTGGGA
GGTTGAGTGCTGGTTTGTATTTAAACAAACAGTGGGAAC-GGCGTGAGTGTCATTTTGTG
ATGCAGTGGAAAATTTGAATGACTTGCATTATCCCACAATTATCCCCTTGAAAACAAACC
AGAAAAGCTGTCAAAGACCCTGCTCAAACCTGGAA---GATTTTGTA
>Acanthisitta chloris 
ATTGGATATAAAAGTGAGAAACATGGAAAACTCTCACCCTGACAAGCCAAAATTTATCAT
-CCCTTTTGGCTGAAGGTTCCTCTCC-CCTGCCTATTCAGTGCAGTTGAGAGGCCAGTTT
GGACGCCACTGCCTCCCGTTAGTAAGGAGTAGCAGGAT----AAGGG-GCAGCATTTTAT
CCCCACTCAGCTACTTC-AGGGTATCTGAGCAATGAGG----------------CTATGT
GTTTCAAAAAGAG-----------------------------------------------
------------------------------------------------------------
----------------------------------------------TGAGGAT---GAAG
TCTGCTGTTC-CTCTTCTAGATTAATTTTGGACCATTTAGCCTCCCTGGCTTTATGCTTC
TGTGCTTTCCTCTGTTTCCTTTCAGACGACCAGCCAGCAAGCCCTGCTTATGGCATGCAT
GGGACGGCAGCGTCACCCTGCCGCGTCTACCTGCTGCTGGCCTCATCAGCACCCACAAGC
CCTGTTTGC-----TGTTTGGATGCCAAGCTGCACACCTCTAGTGCTGCC-AAGTGTGCT
TGGTAAAACTTACTCAGCCATTCATTTAAATACTTGTTAAACAGGAAGCTGCTGCTGGAA
AGTTGAGCACTAGTTTATATTTAAGCAAATAGTGGGAACAGGCATGAATGTCATTTTGTG
ATGTAGTGGAAAATTTGAATGACTTGCATTATCCCACAAGTATCCTCTTGAAAACAAACC
TGAAAGAGTGTTAAGGACCCCTCT-TCTCAAACCT---GCTTTTGTG
>Nestor notabilis 
------------------------------------------------------------
--------------------------------------------------AGGCTAGTTG
GAAAGCCAGTGCCCCCAGTTAATACAGAGCAGCAAGAT----AAAGG-GTAGCATTTTAT
TCTCACTCAGCTGCTTC-TGGGTGCCTGAGCAATGAAATA----GCTTCTTTATCTGTTT
GTTTCAAAAAGAG-----------------------------------------------
------------------------------------------------------------
----------------------------------------------TGAGGAG---GAAA
ATTTCTGTTC-CTATCCTAGATTCATTTTGGGCCATATATTCTCCATGGATTTATGCTCC
TGCACGTTCC----TCTCGTTTCTGACAACCTGCCAGCAAGCCCCATCGGCAGCACGCAT
GGGATGGCAGCATCACCCTGCTCTATCTACCTGCTGTTTGCCCCATCAGGACCCACAAGT
GCTGTTTGC-----TGTTTAGACACCGAGCTGCACACCTCTGGTGCTGCC-AAGTGTGCT
TACTAAAACCTACTGAGCCATTCATTTAAATACTTGTTAAACAGGAAGCTGCTGCTGGAA
AGTTGTGTGTTGTTTTATACTTAAACAAATCGTAGGAACAGGCACGAGTGTCATTTTGTG
ATGGAGTGGAAAATCTGAATGACTTGTATTATCCCACATCTATTCCCCTGAAAACAAACC
TGAAAGGCCATTAAGGACCCTGCTCAAATCTGTAA------------

# Marker Tgu14

TguSINE1        1 ------------------------------------------------------------ Taeniopygia     1 ATTGGATATAAAAGTGAGAAACACAGAAAACTCACACCCTGTCAAGCCAAAATATATCAT Pica            1 ------------------------------------------------------------ Pomatostomus    1 ACTGGATATAAAAGCGAGAAACACAGAAAACCCATGCCCTGT-AAGCCAAAATGTACCAT Myzomela        1 ATTGTATATAAAAGTGAAAAACACAGAAAACTCACACTGTGTCAAGCCAAAATGTATCGT Climacteris     1 ------------------------------------------------------------ Menura          1 ATTGGATATAAAAGTGAGAAACACAGAAAACTCACATTCTGACAAGCCAAA--------- Sayornis        1 ATTGGATATAAAAGTGAGAAACATGGAAAACTCTCACCCTGAAAAGCCAAAATCAT---- Pitta           1 ------------------------------------------------------------ Acanthisitta    1 ATTGGATATAAAAGTGAGAAACATGGAAAACTCTCACCCTGACAAGCCAAAATTTATCAT Nestor          1 ------------------------------------------------------------   TguSINE1        1 ------------------------------------------------------------ Taeniopygia    61 CCCTTTTTGGCCAAATATCCTCTTTCCCCTGCCTATTTTGTGCAGTTCAGAGGCTGGTTC Pica            1 --------------------------------------------------AGGCTGGTTT Pomatostomus   60 -CCTTTTTGGCCAAAGGACCACTTTCCCCTGCCTATTTAGTGTAGTTCAGAGGCTGGTTT Myzomela       61 -CCCTTTTGGCCAAAGGTCCACCTCCCGATGCCTATTTAGTGCAGTTTGGAGGCCAGTTT Climacteris     1 --------------------------------------------------AGGCCAGTTC Menura         52 ---------------GGTCTACCTCCCCCTGCCTATTTAGTGCAGTTCAGAGGCCAGTTT Sayornis       57 -CCCTTTTGGCCAAAGGCCAGTCTACCCCTTCCTATTTAGTTCAGTTCAGAGACCAGTTT Pitta           1 --------------------------------------------------AGGCCAGTTT Acanthisitta   61 -CCCTTTTGGCTGAAGGTTCCTCTCC-CCTGCCTATTCAGTGCAGTTGAGAGGCCAGTTT Nestor          1 --------------------------------------------------AGGCTAGTTG   TguSINE1        1 ------------------------------------------------------------ Taeniopygia   121 AGAAGCCAATGCCCCCTGTTAATAAGGAGCAGC----------AAG--ACCACATTTTAT Pica           11 GGAAGCCAATGCCCCCTCTTAATAGGGAGCAGCAAGAT----AAAGG-GCTGCATTTTAT Pomatostomus  119 GGAAACCAACGCCCTCCATTAATAGGGAGCAGCAAGAT----AAAGG-GCCACATTTTGT Myzomela      120 GGATTCCACTGCCCCCTGCTAATAGGGGGCAGCAAGGT----AAAGG-GCAGCATCTTAT Climacteris    11 AGAAGCCAATGTCCCCCGTTAGTAGGGAGCAGCAAGAT----AAAGG-GC-TCAGC---- Menura         97 GGAAGCCAATGCCCCCCATTAATAGGGAGTAATAAGAT----AAAGG-GCCACATTTTAT Sayornis      116 GGAAGCCCATTAATGCTGAAGATAAAGGACAGCATTTAAGCTAAAGGATAAGCATTTCAT Pitta          11 GGAAGCCAATGTCTCCCATTAATATGGAGCAGGAAGATA---AAAGG-GCACCATTTTAT Acanthisitta  119 GGACGCCACTGCCTCCCGTTAGTAAGGAGTAGCAGGAT----AAGGG-GCAGCATTTTAT Nestor         11 GAAAGCCAGTGCCCCCAGTTAATACAGAGCAGCAAGAT----AAAGG-GTAGCATTTTAT   TguSINE1        1 ------------------------------------------------------------ Taeniopygia   169 TGCCACTCAGCTACTTT-GGGGTGTCTGAGCAATGAGGCACCTTCTTTCTTTCTCTGTGT Pica           66 TCCCACTCAGCTACTTG-GGGGTGTCTGAGCAATGAGGTACCTTCTTTCTTTGGCTGTG- Pomatostomus  174 TCTCACTCAGCTACTTT-GGGGTGTCTGAGCAATGAGGTACCTTCTTTCTTTGGCTGTGT Myzomela      175 TCCCACTCAGCTACTTC-AGGGTGTCTGAGTGATGAGGTACCTCCTTTCTTTGGCTGTGT Climacteris    61 TCCCCCCCAGCTACTTT-GGGGTGTTTGAGCAATGAGGTACCTTCTTTCTTTGGCTGTGT Menura        152 TCCCACTCAGCTACTTT-GAGGTGTCTCAGCAATGAGGTACCTCCTTTCTTTGGTTGTGT Sayornis      176 TCCCGCTCATCTACTTC-ATGGTGTCTGAGCAATGAGGTAGCTTCTTTCTTTGGCTGCAC Pitta          67 CCCTACTCATCTACTCT-GGGGTATCTGAGCAACGTGGTATCTTCTTTCTTCGTCTGGGT Acanthisitta  174 CCCCACTCAGCTACTTC-AGGGTATCTGAGCAATGAGG----------------CTATGT Nestor         66 TCTCACTCAGCTGCTTC-TGGGTGCCTGAGCAATGAAATA----GCTTCTTTATCTGTTT   TguSINE1        1 ------------------------AGA-TTAGCTCAGTTGGTCAGAGCATGGTGCTAATA Taeniopygia   228 GTTTCAAATC-AC---TGAGGAG---A-TCAGTTCAGTTGGTCAGAGTGTGATGCTAATA Pica          124 --------------------------------------TTATCAGAGCACAGTGCTGATA Pomatostomus  233 GTTTCAAATCGAT---GGAGGAG---A-TCATTTCAGGTGGTCAGAGCATGGTGCTAATA Myzomela      234 ATTTCAAATCAAC---TGAGGAG---A-TCAGTTCAGTTGGTCAGAGCTTGGCGTTATTA Climacteris   120 GTTTCAAATAGAC---TGAGGAG---G-TTAGTTCAGTTGGTTGGAGCATGGTGCTAATA Menura        211 GTTCCAAATAGAG---TGAGGAG---A-TGAGCTCAATTGGTTAGAGCATTGTTCTAATC Sayornis      235 ATTTCAAAAAGAC---TGAGGAG---A-TTAGCTCAGTTGGTACAAACACGGTGCTAATA Pitta         126 GAGCCAAAAATTG---TGAGGAG---ATTTGGCTCATTTGGTTAAAGCGTGGTGCTAACA Acanthisitta  217 GTTTCAAAAAGAG----------------------------------------------- Nestor        121 GTTTCAAAAAGAG----------------------------------------------- TguSINE1       36 ACACCAAGGTTATGGGTTTGATCCCCATATGGGCCATTCACTTAAGAGTTGGACTCAATG Taeniopygia   280 ATGCCAAGGTCACAGGTTCAATGCCTGCATGGGCCATTCACTGAAAAATTGGACTAGATG Pica          146 ATG-CAAGGTCATGGGTTCAATGCCTGTATGGGACATTCACTAAAAAGTTGGACTAGATG Pomatostomus  286 ATGCCAAGGCCATGGGTTCAATGCCTGTATGGGCCATTCACTAAAAACCTGGACTAGATG Myzomela      287 ATGCCAAGGTCATGGGTTCAATGTCTGTATGGGCTATTCACTAAAAAGCTGGACTAGATG Climacteris   173 ATAACAAGGTAATGGATTCAATGCCTGTATGGGCCATTCACTAAAAAGCTGGACTAGATG Menura        264 ATGCCAAGGTCATGGGTTCAATACCTGTATGGGCCATTCACTAAGAAGTTGGACTAGATG Sayornis      288 ATGCCAAGACCATGGGTTTAATCCCCATATGGGCCATTCACTTAAGAGTTGGACTAGATG Pitta         180 ATGTCAAGGTTGCGGCTTTAATCTCTGCATGGAGCATTCACTTAAGAGATGGACTTCATG Acanthisitta  230 ------------------------------------------------------------ Nestor        134 ------------------------------------------------------------   TguSINE1       96 ATCCTTGTGGGTCCCTTCCAACTCAGAATATTCTGTGATTCT------------------ Taeniopygia   340 ACCCTTGTGGGTCCCTTCCAACTCAGAATATTCTGCGGTTCTG---TGAGGA------AG Pica          205 ACCCTTGTGGGTCCCTTCCAACTCAGAATACTCTGTGGTTCTG---TGAGGAG---AAAG Pomatostomus  346 ACCTTTGTGGATCCCTTCCAACTCAGAAT--------GTTCTG---TGAGGAG---TAAG Myzomela      347 ACCCCTGTGGGTCACTTCCAACTCAGAATATTCTGTGGTTCTG---TGAGGAT---GAAG Climacteris   233 ATCCTTGTGGGTCCCTTCCAACTCAGAATATTCTGTGGTTCTG---TGGGGAG---GAAG Menura        324 ATCCTTGTGGGTCCCTTCCAACTCAGAATATTCTGTGGTTCTG---TGAAGAG---GAAG Sayornis      348 GTC----------CTTTCCAACTCAGAATAACGTGGAATTCTG---TGAGGAG---GAAG Pitta         240 ATCCTTGTGAGTCCTCTCCAACTCAGAATAATGTGAGATTCTG---TAAGGAG---GAAG Acanthisitta  230 ----------------------------------------------TGAGGAT---GAAG Nestor        134 ----------------------------------------------TGAGGAG---GAAA   TguSINE1          ------------------------------------------------------------ Taeniopygia   391 TCTGC-TGTTCCTCTTCTAGATTCATTTTGGGCCATTTAGTTTCCT-GGCTTTCTGCTTC Pica          259 TCTGCTGTTC-CCCTTCTAGATTCATTTTGGGCCATTTAACCTCCCTGGCTTTCTGCTTC Pomatostomus  392 TCCGCTGTTT-CTTTTCTAGATTAATTTCAGGCCATTTAGCCTCCCTGGCTTTCTGCTTC Myzomela      401 TCCACTGCTT-CTCTTCTAGATTCATTTTGGTCCATTTAGCCTCCTTGGCTTTCAAGTTC Climacteris   287 TCTGCTGTGA-CTCTTCCAGACTCCTTTTTGCCCATTTAGCCTCCCTGGCTTTCTGCTTC Menura        378 TTTGCTGTTC-CTCTTCTAGATACATTTTGGGCCATCTGGCCTCCCTGGCTTTATGCTTC Sayornis      392 TCTGTGAGTTGCTCTTCTAGATTT-TTTGGGGCCATTTGGCTTCCTTGGCTTTATCCTTC Pitta         294 TCTGCTGT-------------------------------------------TTACGCTTC Acanthisitta  241 TCTGCTGTTC-CTCTTCTAGATTAATTTTGGACCATTTAGCCTCCCTGGCTTTATGCTTC Nestor        145 ATTTCTGTTC-CTATCCTAGATTCATTTTGGGCCATATATTCTCCATGGATTTATGCTCC   TguSINE1          ------------------------------------------------------------ Taeniopygia   449 CGTGATTTCCCCTGTTTCCTTGCAGACAACCTGCCAGCCAGCCCTGCCTGCAGCACACAT Pica          318 TGTGATTTCCTCCATTTCCTTGCAGACAACCTCCCAGCAAGCCCTGCCTGCAGCACACAT Pomatostomus  451 TGTGATTTCCTCTGTTTCCTTGCAGACAACCTGCCAGCAAGCCCTGCCTGCAGCACTCAT Myzomela      460 TGTGATTTCCTCTCTTTTCTTGCAGACAACCTGTCAGCAAGCCCTGCCTGCAGCATGCAT Climacteris   346 TGTGATTT-CTCTGTTTCCTTGCAGACAACCCTCCAGCAAGCCCTGCCTGAGGTACACAT Menura        437 TGCGATTTCCTCTGCTTCCTTGCAGACAACCTGCCAGCAAGCCCTGCCTGCATCACACAG Sayornis      451 TGTGATTTC--CTGTTTCCTTGCAGACAACCTGGCAGCAAGCCCTGCCTGCAGCACTCAT Pitta         311 TGCGATTTC--CTGTTTCCTTGCAGACAA-------------CCTGCCTGCAGCACTTAC Acanthisitta  300 TGTGCTTTCCTCTGTTTCCTTTCAGACGACCAGCCAGCAAGCCCTGCTTATGGCATGCAT Nestor        204 TGCACGTTCC----TCTCGTTTCTGACAACCTGCCAGCAAGCCCCATCGGCAGCACGCAT   TguSINE1          ------------------------------------------------------------ Taeniopygia   509 GGGACAGCGTTGTTGCTCTGCCCCATCTACCTGCTGTTTGCCTCAAAAGCACCTGCAAGC Pica          378 GGGAC--------------------------------CTGCCTCAACAGCACCTGCAAAC Pomatostomus  511 GGGACAGCATCATCACTCTGCCCCATCTACCTGCTGTTTCCCTCAACAGCACCTGCAAGC Myzomela      520 GGGACAGTATTGTCACCCTGCCCCATCTACCTGCTGTTTGCCTCAACAGCGCCTGCAAGC Climacteris   405 GAGAGAGCACTGTCACCCTGTCCCATCTGCCTGCTGATTGCCTCAGCAGCACCTGCAAGC Menura        497 GGGACAGAATCATCACCCTGCCCCGTCTACCTGCTGTTTGCCTCAATAGCACCTGCAAGC Sayornis      509 GGGACGGCATCGTCACCCTGCCCAATCTACCTGCTGTTTGTCTCATCAACACCCTCGAGC Pitta         356 AGGACAGCGTTGTCACCTTGCGCTGTCTACCTGCTTTCTGTCTCATCAGCACCTGCAAGC Acanthisitta  360 GGGACGGCAGCGTCACCCTGCCGCGTCTACCTGCTGCTGGCCTCATCAGCACCCACAAGC Nestor        260 GGGATGGCAGCATCACCCTGCTCTATCTACCTGCTGTTTGCCCCATCAGGACCCACAAGT TguSINE1          ------------------------------------------------------------ Taeniopygia   569 CTTGTTTGC-----TGTTTAGACACCGAGCAGTGCACCTCTTTGTCTGCC-AAGTGTGCT Pica          406 ACTGTTTGC-----TGTTTAGACATCGAGCGGTGAACCTCTAGGGCTGCCAAAGTGTTCT Pomatostomus  571 CCTGTTTGC-----TGTTTAGACACTGAGCTGTGCACCTCTAGGGCTGCC-AAATGTGCT Myzomela      580 TCTGTTTGC-----TGTTTAGACACCGAGCTGTGCACCTCTGGGGCTGCC-AAGTGTGCT Climacteris   465 CCTGTTTGCTTGCTTGTTTAGACACCAAGTTGTGCACCTCTAGGGCTGCC-GAGTGTGCT Menura        557 CCTGTTTGC-----TGTTTAGACACTGAGCTGCGCACCTCTAGTGCTGCC-AAGTGTGCT Sayornis      569 CCTGTTTGC-----TGTTTAGACACAGAGCTGCACACC-TCCAGTGCTGCCAAGTGGGCT Pitta         416 CATGTTTGC-----TGCTTAGAAGTGGAGCTGCACACCTCTAGTGTTGCT-AAGTGGGCT Acanthisitta  420 CCTGTTTGC-----TGTTTGGATGCCAAGCTGCACACCTCTAGTGCTGCC-AAGTGTGCT Nestor        320 GCTGTTTGC-----TGTTTAGACACCGAGCTGCACACCTCTGGTGCTGCC-AAGTGTGCT   TguSINE1          ------------------------------------------------------------ Taeniopygia   623 TGGTAAAA---------CCATTCATTTAAATACTTGTTAAACAGGAAGCTGCTGCTGGAA Pica          461 TGGTAGAATCTACTCAGCCATTCATTTAAATACTTGCTAAACAGGAAGCTGCTGCTGGAA Pomatostomus  625 TGGTAAAACCTACTCAGCCATTCATTTAAATACTTGTTAAACAGGAAGCTGCTGCTGGAA Myzomela      634 TGGTAAAACCTACTCAGCCATTCATTTAAATACTTGTTTAACAGGAAGCTGCTGCTGGAA Climacteris   524 TAGTAAAACATACTCAGCCATTCATTTAAATACTTGTTAAACAGGAAGCTGCTGCTGGAA Menura        611 TGGTAAAACCTACTCAGCCATTCATTTAAATACTTGTTAAACAGGAAGCTGCTGCTGGAA Sayornis      623 TGGTAAAACCTACTCAGCCATTCATTTAAATACTTGTTAAACAGGAAGCTGCTGCTGGAA Pitta         470 TGGTAAAACCTACTCAGCCATTCATTTAAATACTTGTTAAACAGGAAGCTGCCACTGGGA Acanthisitta  474 TGGTAAAACTTACTCAGCCATTCATTTAAATACTTGTTAAACAGGAAGCTGCTGCTGGAA Nestor        374 TACTAAAACCTACTGAGCCATTCATTTAAATACTTGTTAAACAGGAAGCTGCTGCTGGAA   TguSINE1          ------------------------------------------------------------ Taeniopygia   674 AGTTGAGTGCTGGTTTATATTTGAACAAATAGTGGGAATTGGCATGAGTGTCATTTTGTG Pica          521 AGTTGAGTGCTGGTTTATATTTAAACAAACAGTGGGAACAAGCATGAGTGTCATTTTGTG Pomatostomus  685 A-TTGAGTCCTGGTTTATATTTAAACAAATAGTGGGAACAGGCATGAGTGTCATTTTGTG Myzomela      694 AGTTAAGCACTGGTTTATATTTAAACAAATAGTGGGAACAGGCATGAGTGTCATTTTGTG Climacteris   584 AGTTGAGCGCTGGTTTATATTTAAACAAATAGTGGGAACAGGCATGAGTGTCATTTTGTG Menura        671 AGTTGAGCGCTGGTTTATATTTAAACAAATAGTGGGACCAGGCATGTGTGTCATTTTGTG Sayornis      683 AGTTGAGTGCTGGTTTATATTTAAACAAATAGTGGGAACAGGCATGAGTGTCATTTTGTG Pitta         530 GGTTGAGTGCTGGTTTGTATTTAAACAAACAGTGGGAAC-GGCGTGAGTGTCATTTTGTG Acanthisitta  534 AGTTGAGCACTAGTTTATATTTAAGCAAATAGTGGGAACAGGCATGAATGTCATTTTGTG Nestor        434 AGTTGTGTGTTGTTTTATACTTAAACAAATCGTAGGAACAGGCACGAGTGTCATTTTGTG   TguSINE1          ------------------------------------------------------------ Taeniopygia   734 ATGTAGTGGAAATTTTGAATGACTTGCATTATCCCACAAGTAACCCCTTGAAAACATATC Pica          581 ATGTAGTGGAAAATTTGAATGACTTGCATTATCCCACAAGTATTCCCTTCAAAACAAACC Pomatostomus  744 ATGTAGTGGAAAATTTGAATGACTTGAGTTATCCCACAAGTATCCCCTTGAAAACAAACC Myzomela      754 ATGTAGTGGAAAATTTGAATGACTTGCTTTATCCCACAAGTATCCCCCTGAAAACAAACC Climacteris   644 ATGTAGTGGAAAATTTGAATGATTTGCATTGTTCCATAAGTATCCCCTTGAAAACAAACC Menura        731 ATGTAGTGGAAAATTTGAATGACTTGCATTATCCCACAAGCATCCCCTTGAAAACAAACC Sayornis      743 AGGTAGTGGAAAATTTGAATGACTTGCATTATCCCACAAGTACCCCCTTGAAAACAAACC Pitta         589 ATGCAGTGGAAAATTTGAATGACTTGCATTATCCCACAATTATCCCCTTGAAAACAAACC Acanthisitta  594 ATGTAGTGGAAAATTTGAATGACTTGCATTATCCCACAAGTATCCTCTTGAAAACAAACC Nestor        494 ATGGAGTGGAAAATCTGAATGACTTGTATTATCCCACATCTATTCCCCTGAAAACAAACC   TguSINE1          ----------------------------------------------- Taeniopygia   794 TGAGAGGCTGCTAAGGACCCTGCTCAAACCTGTAA---GCTTTTGCA Pica          641 TGAGAGGCTGTTAAGGACCCTGCTCAAACCTGTAA------------ Pomatostomus  804 TGCATGTCTGTTAAGGACCCTGCTCAAACCTCTAA---GCTTTTGGA Myzomela      814 TTAGAGGCTGTTAAGGACCCGGCTCAAACCTGTAA---ACTTTTGCA Climacteris   704 TGAAAGGCTGTTAAGGACCCTGCTCAAACCTGTAA------------ Menura        791 TGAAAGGCTGCTAAGGACCCTGCTCAAACCTGTAA---ACTTTTGCA Sayornis      803 TGAAAAGCTGTTATGAACCCTGCTCAAACCTGTAA---GCTTTTGCA Pitta         649 AGAAAAGCTGTCAAAGACCCTGCTCAAACCTGGAA---GATTTTGTA Acanthisitta  654 TGAAAGAGTGTTAAGGACCCCTCT-TCTCAAACCT---GCTTTTGTG Nestor        554 TGAAAGGCCATTAAGGACCCTGCTCAAATCTGTAA------------

# Marker Tgu17
>CR1-I_Tgu 
------------------------------------------------------------
------------------------------------------------------------
------------------------------------------------------------
-------AC---CTCATCGCTCTCTACAACTNCCTGAAAGGAGGTTGTAGTGAGGTGGGG
GCCGGTCTCTTCTGCCGTGCCTGCAGTGAGAG----GACCAGAGGAAATGGCCTTAAGCT
GAGACAGGGGAGATTCAGATTAGATATTAGAAAAAAANTTTTCACTGTTA-GGGTGGTCA
GGCATTGGAATAGGTTGCCCAGGGAGGTGGTGGAGTCACCATCCCTGGAGGTGTTTAAGA
GGCGTCTGGATCTGGCGCTGGGTGATGTGGTTTAGTGGTTTAGGGGTTACAGTGGTAGTG
CTGGGTGGACGGTTGGACTNGATGATCTTAAAGGTCTCTTCCAACCTTGATGATTCTATG
ATTC--------------------------------------------------------
------------------------------------------------------------
------------------------------------------------------------
------------------------------------------------------------
------------------------------------------------------------
------------------------------------------------------------
------------------------------------------------------------
------------------------------------------------------------
------------------------------------------------------------
------------------------------------------------------------
------------------------------------------------------------
------------------------------------------------------------
--------------------------------------------
>Taeniopygia guttata
TTAATTATCAAGAAAAGCTTTAGACCGAGTAGAAAGATTCCCTCT--CTTGGTGCTTTTC
AATTTTATGACAGGAATTTGCTTAGAATGTGTGAATTGTGACCTACCTTTGGAATTGGCA
GCAGGTTTGGTGCAGAAATACCCTCATGAGAAGCACAGCTGTGTCATTCTTGTTACTCA-
---T---AC---CACATGGCTCTCTACTCCCATCTGAAAGGAGGTTGCAGTGAGGTAGGG
GCCATTTTCTTCTACTGTGACAGCAGTGAGAGAGAGGGCAAGAGGAAATGGCCTTAAA--
-----ATGGGAAGATCAGATTAGATAGTAGAAAAC--TATTTCACCAATA-TGGTGGATA
GGTATTGGAATAGGTTGCCCAAGGAGGTGGTGGAGTCACCCCCT-----GATGTTGGAGG
CACCTGGATCTGGTGCTGGGTGTTATGTTTTAGTG--GTTAAGGGGTTATCATGGTAGTG
CTGCATGGACAGTCGGACTGGATCTTTT-AAAGGTCTCTTTATACATTGATGATCCTATG
ATTC---AC---TTTGTGCA--TTTGATTTTGGAGAACTTTGCTGCAGCTAATCAAATGC
TGATTTGTTGCTGTGGATTTGTGGCCATTCTCTGCA-GCAGCAGAGTCCCATTGGTGTAC
ATGCCCTTGAGCACTTTGGTGCAAACCAGATGGATTTTCATCAGTCCTTTATCATCCATC
CCCTTTTTCTT-CCTTAGCATGTGTGCAATGG----------------------------
------------------------------------------------------------
------------------------------------------------------------
-----------------------------------------------------------T
CAGCTTTGCTCTTTCTCTTGGAAAGTTGCCTTAGGACATCAGTCCTTTGACGATGAGAAA
CCTTTTAACTTCCAGACCCA-TTTATTCTTGGCCAGCTTGTTCTCATGCACTGTTGTCAC
TGTGCTGAAATAA-----CTTTT----CCTGTTGGAAGTTGAAATGATGCAGGTTTTTGT
AAAAGTCTTGTTGTATGTTTTCTTTCAGAAGTTATGGTTTGAGCAACAGTATTATTTTTG
CTTTGTTTGCCCTAAATCTTAGGCTGATTTTTTATGAGTACTTTAAGCAGCCATGTCTTT
AAGTAAACCATTTGTTTAGTCTTTGTGTGATCACTCCTGCAAGT
>Pica pica 
--------------------------------------------TTTCTTGGTGCTTTTC
AGTTTTATGACAGTAATTTGCTCAGAATCTGTGAATTCTGATCTATCTTTGGAAATGGCA
AAAGGCTTGGTGCAGAAATACTCTCATGAGAGACACAGCTGTGTCTTTCTTGTTACTCA-
---T---AC---CTCATCTCTCTCTACAAGTATCTGAAAGGAGGTTGCAGTGAGGTAGGG
GCCATTCTCTTCTACTCTGACAGAACTTAGAA----GACCAGAGGAAATGGCCTTAAA--
-----CTGGGAGATTCAGGTTAGATACTAGAAAACAATTTTTCACTGTTA-GGGTGGCCA
GGCATTGGAATAGGTTGCTCAGGGAGGTGGTGGAGTCACCACCCCTATATGTGTTCAAGA
TGCCTGGAGCTGATGCTGGGTTTTGTG----------GTTTAGGGGTTCCCATGGTAGTG
CTGGGTGGACAGTTGAACTGGATCTTTT-AAAGGTCTTTTCCAACCTTGATGATTTTATG
ATTC---AC---TTCACGCG--TGTGATTTTGGAGAACTTTCCTACAGCTAGTCAAGTGC
TGATTTGCTGCTGGGGACTTGCGGCCATTCTCTGCAGGCAGCAAAGCCCCGTTGCTATGT
GTGCCCTTGAGCACTCTGGTGCAAAACTGATGGATTTTCATCAGTCCTTTATCATCCCTC
CCCTTTTTCCTTCCCTAGCTTATGTGCAACAGGCGAAAACAAGCTAGCTGTTCTGGCCAA
GAGGCTGAAACAGTGGCTGTTGTTAGAGAAAACATTTTT-GTCTGAAATTCATTAAGAAC
TTCCATAGCTCCCAAAAGAGGCACTANCCCTTTGGGTTATTGACACGCCTGCATAATATT
AGATGAAATTTCATAAAACTTACTGAATGAAACTAGCTGGGGCTTTTGTCTGTGGTTTTT
CAACTTTGCTCTTTCC-TTGGAAAGTTGCCTTAGGACATCAGTCCTTTGACAGTCAGAAA
CCTTTTAACTTCCAGTCTCATTTTATTCTCAGCCAGCTTGTTCTCATGCACTGCTGTTGC
TGTGCTGAAATAGCTTTTCTTTT----CCTGTTGAAAGTTCAAATGATGCAGGTTCTTGT
AAAAGCCTTGTTGCATGCTTTCTTTCAGAAGTTACGGTTTGAACAACAGT----ATTTTG
TTTTGTTTGCCCTAAATCTTAAGCTGAATTTTTATGAGTGCTTTAAACAGCTGTGTCTTT
AAGCAAA-------------------------------------
>Myzomela eques 
TTAATTAACAGGAACAGCTTCAGTCCAAGTAGAAAGATTCCCTCTTTCTTGGTGCTTTTC
AATTTTATGACAGTAATTTGCTCAGAAACTGTGAATTCTGATCTGTCTTTGGAAATGGCA
GAAGGTTTGGTGCAGAAATACCGTCATGACAGACCCAGCTGTGTCATTCTTGTTACTCAC
TTGT---AC---CTCATAGCTCTCTACAACTATCTGAAAGGAGGTTGCAGTGAGGTGGGA
GCCATTCTCTTCTATTGTGACACCAGCAAGAG----GACAAGAGGAAATGGCCTTAAG--
-----ATGGGAGATTCAGATTAGATACTTGAAAAAAA-TTTTCACTATTA-GGATGGTCA
GGCATTGGAATAGGTTGCCCAGGGAGGTGGTGGAGTTACCATCCCTGTAGGTGTTCGAGA
CACCTGTATCTGGTGCTAGATGTTATGTTTTAGTG--GTTTTGGGGTTACCATGGTAGTG
CTGGGTGGACAGTTTCACTGGATCATTT-AAAGATGTCTTCCAGCCTTGATGATTCTGTG
ATTC---AC---TTCATGTG--TATGATTTTGGAGAACTTTCCTACAGCTAATCAAGTGC
TGATTTGCTGCTGAGGATTTGTGGCCATTCTTTGCAGGCAGCAGAGCGCCATTGCTATGC
ATGCCCTTGAGCACTTTGGTGCAAAACTGATGGATTTTCATCAGTCCTTTATCATCTCCC
CCTTTTTTCCTTCCCTAGCATATGTGCAACAGGCAAAAGCAAGCTACCTCTTCTGGCCAA
GAGGCTGAAACAGTGGCTGTTGTTAGAGAAAACATTTTT-GTCTTAAATTCATTAAGAAC
TTCCATAGCTCTCAAAAGTGGCAATAGCCCTTTGGGTCATTGACAAGCCTGCATAATATT
AGATAAAATTTCATAAAACTTACTGAATGAAACTAGCTGGGCCTTTTGTCTGTGGTTTTT
CAACTTTGCTCTTTCTCTTGGAAAGTTGCCCTGGGACATCAGTCCTTTGACGGCCAGAAA
TCTTTTAACTTCCAGTCTCATTTTATTCTTGGCCAGCTTGTTCTCATGCACTGCTGTCGC
TGTGCTGAAATAGCTTTTCTTTT----CCTGTTGGAAGTTTATATGATGCAGGTTTTTGT
AAAAGTCTTGTTGCATGCTTTCTTTCAGAAGTTATGGTCTGAACAACACTATTAGTTTTG
TTTTGTTTGCCCTAAATCTTGGGCTGAATTTTTATGAGTGCTTTAAACAACTGTGTCTTT
AAGCAAACCGGTTGTTTAGTCTTTGTGTGAGCACTCCTGCAGGT
>Menura novaehollandiae 
TTAATTACCGGGGAAAGCTTCAAACCAAGTAGAAAGATTCCCTCTTTCTTGGTGCTTTTC
AGTTTTATGAGAGTAATTTGCTCAGAATCCATGAATTCTGATGTATCTTTGGAAAT-GCA
GAAAGTTTGATGCAGAAATACCCTCATAAGAGACACAGCTATGTCATTCTTGTTATTCAC
TCAT---AC---CTCATTGCTCTCTACAACTATCTGAAAGGAGGTTGTAGTTAGGTGGGG
GCTGGTCTCTTCTACGGTGCCAGAAGTGAGAG----GACAAGAGAAAATGGCCTTAAG--
CTGAGACGGGAGATTCAGATTAGATATTAGAAAAAAAATTTTCACTGTTAACAGTGGTCA
GGCATTGGAATAGGTTGCCTGAGGAGGTGGTGGAGTCACCATCCCTGGAGGTGTTCAAGA
GGCACCCCGATCTGGTGCTGGGTATTATGTTTTGGTGGTTTGGGGG-TATAGTGATAGTG
CTGGGTGGACAGTTGGACTGGATGATTTTAAAGGTCTCTTCCAACCTTGACTATTCTATG
ATTC---AC---TTTTTGCA--TATGATTTTGGAGAACTTTCATACAGCTGATCAAGCAC
TGATTTCCTGCTGGGGATTTATGGCCATTTTCTGCAGGCAGCAGTGCCCCATTGCT--GT
GTGCCTGCATGCACTTTGGTGCAAAAGTGATGGATTTTCTTCAGTCCTTTATCCTCCCTC
CTCTTTTTCCTTCCCTAGCACATGCGCAATGGGAAAAAGCAAGCTAGCTGTTCTAGCCAA
GAGACTGAAACAGTGGCTGTTGTTAGAGAAAACATTTTT-GACTTAAATTCATGAAGAAC
TTTCATAGCTTCCAAAACAGGCAATAGCC-TTTGGGTCATTGACAAGCCTGCATACTATT
AGATAAAAATTCATAAAATTTACTGAATGAAATTAGCTGGGACTTTCGTCTGTGGTTTTT
CAGCTTTGCTCTTTCTCTTGGAAAGTTGCCTTAGGACATCAGTCCTTTGACGGTCAGAAA
CCTTTTAACATCCAGTCTCATTTTATTCTTGGCCAGCTTGTTCTCATGCACTGCTGTTGC
TGTGCTGAAATAG-----CTTTT----CCTGTTGGAAGTTCAAATGATGCTGGTTTCTAT
AAAAGCCTTGTTGCGTGCTTTCTTCCAGAATTTATGGTTTAAACAACACTATTAGTTTTG
TCTTGTTTGCCCTAAATCTCGGGCTGAATTTTTATGAGTGCTTTAAACAGCCATGTCTTC
AAACAAACCAGTTGTTTAGTCTTTGTGTGTGCACTCCTGCAGGT
>Sayornis phoebe 
TTAATTACTAGGAAAAGCTTCAGACCAA-TAGAAAGATTCCCTCTGCCTTAGTGCTTTTC
AGTTTTATGATAGTAATCTGCTCAGAATCTGTGAATTCTGATCTATCTTTGGAAATGGCA
GAAAGTTTGGTGCAGAAATACCCTCATATAAGGC--------TGTGTCATTCTTATTCAC
TTGA--------------------------------------------------------
------------------------------------------------------------
------------------------------------------------------------
------------------------------------------------------------
------------------------------------------------------------
------------------------------------------------------------
-------AC---TTCATGTA--TGTGATTTTGGAGAACTTTTATACAGCTAATCAAACAC
TGATTTGTTCTTGGGGATTTGTAGCCATTCTCTGCAGGCAGCAGAGCCCCATTGCTATGC
GTGCTTGTGTGCAATTTGGTGCAAAACTGATGGGTTTTCATCAGTCCTTTACCACCCCTC
CCCTTTTTCCTTCCCTAGCACATGTGCAATGGGCAAAAGCAACCTAGCTGTTGTAGCCAA
GAGACTGAAACAGT-GCTGTTGTTAGGGAAAACGTTTTTTGTCTTAAATTCATGAAGA-C
TTCCATAGCTCCCAAAAGAGGCAAGAGCCTTTTAGGTCACTGACAAGCTTGCATAATATT
AGATAAAATTTCATAAAACTTACTGAATGAAATTAGCTAGGGCTTTTGTCTGTGGTTTTT
CAGCTTTGCTCTTTCGCTTGGAAAGTTGCCTTAGGACATCAGTCCTTTGACGGTCAGAAA
CCTTTTAACATCCAGTCTCATTTTATTCTCGGCCAGCTTGTTCTCAGGCACCGCTGTTGC
TGTGCTGAAATAACGTTTCTTTT----CCTGTTGGAAGTTCAAATGCTGAAGGTTTTTAT
AAAAGCCTTGTTGCATGCTTTCTTTCAGAAGTTATGGTTTGAACAACAGTATTAGTTTTG
TTTTGTTCTCCCTAAATGTTAGGCTGAATTTTTATGAGTGCTTTAAACAGTCCTGTCTTT
AAGCAAACCGGTTGTTTAGTCTTTGTGTGAGCACTCCTGCAGGT
>Acanthisitta chloris 
-------------------------------------------TTATTTTGGTGCCTTTC
AGTTTTATGACAGTAATTTGCTCAAAATCTATGAATTCTGATCTGTCTTTGGAAATGGAA
GAAAGTTTGATGCAGAAATACACTCATAAGACAGAG--CTGTGTCATTCTTGTAATTCAC
ATGT--------------------------------------------------------
------------------------------------------------------------
------------------------------------------------------------
------------------------------------------------------------
------------------------------------------------------------
------------------------------------------------------------
-------AC---TTCACTTTCATGTGATTTTGGAGAACATTCATGCAACTAATCAAGCAC
TGATTTGCTGCTGGGGATTTGTGGCCATTCTCTGCAGGCAGCAGAGCCCCATTGCTATGC
ATGCCTGTGTACAGTTTGGTGCAAAGCTGGTGGATTTTCATCAGTCCTTTATCATCCCTC
CTCTTTTTCCTTCCCTAGTACATGTGCAATGGGCAAAAGCAACCTAGCTGTTCCAGCCAA
GAGGCTGAAACAGTGGCTGTCGTTAGGGAAAACATTTTT-GTCTTAAATTCATGAAGA-C
TTCCATAGCTCCCAAAAGAGGCAAGAGCCTTTTGGGTCATTGACAAGCCTGCATAATATT
AGATAACATTTCATAAAACTTGCTGAATGAAATTAGCCAGGGCTTTTGTCTGTGGTTTTT
CAACTTTGCTCTTTCTCTTGGAGAGTTGCCTTAGGACATCAGTCCTTTGACGGTCAGAAA
CCTTTTAACATCCAGTCTCATTTTATTCTTGGCCAGCTTGTTCTCATGCACTGCTGTTGC
TGTGCTGAAATAGCTTTTTTTTTTTTCCCTGTTGGAAGTTCAAATGATGCAGGTTTTTAT
AAAAGCCTTGTTGCATGCTTTCTTTCAGAAGTTATGGTTTGAACAACAGTATT-GTTTTG
TTTTGTTTGCCGTAAATTTTAGGCTGAATTTTTATGAGTGCTTTAAACAGTCCTGTCTGT
AAGCAAA-------------------------------------
>Nestor notabilis 
TTAATTACTATGAAAAGCTTCAGACCAAGTGGAAAGATTCCCTCTTTCTTTCTGCTTTTC
AGTTTTGTGATGGTAACTTGCTCAAAATCTCTGAATTCTGATCTATCTTTGGAAATGGCA
GAACATTTGATGCTGAAATATCCTCAAAAGAGACACAGCTATGCCATCCTTGTCATTCAT
GAGC--------------------------------------------------------
------------------------------------------------------------
------------------------------------------------------------
------------------------------------------------------------
------------------------------------------------------------
------------------------------------------------------------
-------AC---TTCACGCATATATGATTTTAGAGAACTTTCATACAACTAATCAAGCAC
TGATTTACTGCTGGGGATTTGTAGCCATTCCCTGTAGGCAACACAGCCACATTGCTATGC
ATGCCTGTGTGCAGTTTGGTGCAGAGCTGGTGGAGTTTCATCAGTCCTTTCTCATCCCTC
CTC-TTTTCCTTCCCTAGCACATGCGCAGGGGACAAAAGCAACCTAGCTGTTCTAGCCAA
GAGACTGAAATAGTGGCTGTTGTTAGAGAAAAAAAAATTAGCCTTAAGTTCATGAAGA-C
TTCCATAGCTCCCAAAACAGGCAAGAGCCTTTTGGGTCACTGACAAGCCTGCATAANGTT
AGATAAAATTTCCTAAAACTTATTGAATGAAATTAGCCAGGGTTTTTGTCTGTGGTTTTT
CA-CTTTGCTCTTTGTGTTGGAAAGTTGCCTTAGGACATCAGTCCTTTGACGGTCAGAAA
CCTTTTAACACCCAGTCTCATTTTATTCTTGGCCAGCTTGTTCTCATGCACTGCTGTCTG
TGTGCTGAAATAGCTTTTCTTTT----CCTGTTGGAAGTTCAAATGATGCAGGTTTTTAT
AAAAGCCTTGTTGCATGCTTTCTTTCAGAAGTTATGGTTTGAACAACAGTATT-GTTTTG
TTTTGTTTGCCCTAAATCTTAGGCTGAATTTTTATGAGTGCTTTAAACAGTCCTGTCTTT
AAGCAAACCAGTTGTTTAGTCTTTGTATAAGCGCTCCTGCAGGT

# Marker Tgu17

CR1-I_Tgu       1 ------------------------------------------------------------ Taeniopygia     1 TTAATTATCAAGAAAAGCTTTAGACCGAGTAGAAAGATTCCCTCT--CTTGGTGCTTTTC Pica            1 --------------------------------------------TTTCTTGGTGCTTTTC Myzomela        1 TTAATTAACAGGAACAGCTTCAGTCCAAGTAGAAAGATTCCCTCTTTCTTGGTGCTTTTC Menura          1 TTAATTACCGGGGAAAGCTTCAAACCAAGTAGAAAGATTCCCTCTTTCTTGGTGCTTTTC Sayornis        1 TTAATTACTAGGAAAAGCTTCAGACCAA-TAGAAAGATTCCCTCTGCCTTAGTGCTTTTC Acanthisitta    1 -------------------------------------------TTATTTTGGTGCCTTTC Nestor          1 TTAATTACTATGAAAAGCTTCAGACCAAGTGGAAAGATTCCCTCTTTCTTTCTGCTTTTC   CR1-I_Tgu       1 ------------------------------------------------------------ Taeniopygia    59 AATTTTATGACAGGAATTTGCTTAGAATGTGTGAATTGTGACCTACCTTTGGAATTGGCA Pica           17 AGTTTTATGACAGTAATTTGCTCAGAATCTGTGAATTCTGATCTATCTTTGGAAATGGCA Myzomela       61 AATTTTATGACAGTAATTTGCTCAGAAACTGTGAATTCTGATCTGTCTTTGGAAATGGCA Menura         61 AGTTTTATGAGAGTAATTTGCTCAGAATCCATGAATTCTGATGTATCTTTGGAAAT-GCA Sayornis       60 AGTTTTATGATAGTAATCTGCTCAGAATCTGTGAATTCTGATCTATCTTTGGAAATGGCA Acanthisitta   18 AGTTTTATGACAGTAATTTGCTCAAAATCTATGAATTCTGATCTGTCTTTGGAAATGGAA Nestor         61 AGTTTTGTGATGGTAACTTGCTCAAAATCTCTGAATTCTGATCTATCTTTGGAAATGGCA   CR1-I_Tgu       1 ------------------------------------------------------------ Taeniopygia   119 GCAGGTTTGGTGCAGAAATACCCTCATGAGAAGCACAGCTGTGTCATTCTTGTTACTCA- Pica           77 AAAGGCTTGGTGCAGAAATACTCTCATGAGAGACACAGCTGTGTCTTTCTTGTTACTCA- Myzomela      121 GAAGGTTTGGTGCAGAAATACCGTCATGACAGACCCAGCTGTGTCATTCTTGTTACTCAC Menura        120 GAAAGTTTGATGCAGAAATACCCTCATAAGAGACACAGCTATGTCATTCTTGTTATTCAC Sayornis      120 GAAAGTTTGGTGCAGAAATACCCTCATATAAGGC--------TGTGTCATTCTTATTCAC Acanthisitta   78 GAAAGTTTGATGCAGAAATACACTCATAAGACAGAG--CTGTGTCATTCTTGTAATTCAC Nestor        121 GAACATTTGATGCTGAAATATCCTCAAAAGAGACACAGCTATGCCATCCTTGTCATTCAT   CR1-I_Tgu       1 -------AC---CTCATCGCTCTCTACAACTNCCTGAAAGGAGGTTGTAGTGAGGTGGGG Taeniopygia   178 ---T---AC---CACATGGCTCTCTACTCCCATCTGAAAGGAGGTTGCAGTGAGGTAGGG Pica          136 ---T---AC---CTCATCTCTCTCTACAAGTATCTGAAAGGAGGTTGCAGTGAGGTAGGG Myzomela      181 TTGT---AC---CTCATAGCTCTCTACAACTATCTGAAAGGAGGTTGCAGTGAGGTGGGA Menura        180 TCAT---AC---CTCATTGCTCTCTACAACTATCTGAAAGGAGGTTGTAGTTAGGTGGGG Sayornis      172 TTGA-------------------------------------------------------- Acanthisitta  136 ATGT-------------------------------------------------------- Nestor        181 GAGC--------------------------------------------------------   CR1-I_Tgu      51 GCCGGTCTCTTCTGCCGTGCCTGCAGTGAGAG----GACCAGAGGAAATGGCCTTAAGCT Taeniopygia   229 GCCATTTTCTTCTACTGTGACAGCAGTGAGAGAGAGGGCAAGAGGAAATGGCCTTAAA-- Pica          187 GCCATTCTCTTCTACTCTGACAGAACTTAGAA----GACCAGAGGAAATGGCCTTAAA-- Myzomela      235 GCCATTCTCTTCTATTGTGACACCAGCAAGAG----GACAAGAGGAAATGGCCTTAAG-- Menura        234 GCTGGTCTCTTCTACGGTGCCAGAAGTGAGAG----GACAAGAGAAAATGGCCTTAAG-- Sayornis      176 ------------------------------------------------------------ Acanthisitta  140 ------------------------------------------------------------ Nestor        185 ------------------------------------------------------------   CR1-I_Tgu     107 GAGACAGGGGAGATTCAGATTAGATATTAGAAAAAAANTTTTCACTGTTA-GGGTGGTCA Taeniopygia   287 -----ATGGGAAGATCAGATTAGATAGTAGAAAAC--TATTTCACCAATA-TGGTGGATA Pica          241 -----CTGGGAGATTCAGGTTAGATACTAGAAAACAATTTTTCACTGTTA-GGGTGGCCA Myzomela      289 -----ATGGGAGATTCAGATTAGATACTTGAAAAAAA-TTTTCACTATTA-GGATGGTCA Menura        288 CTGAGACGGGAGATTCAGATTAGATATTAGAAAAAAAATTTTCACTGTTAACAGTGGTCA Sayornis      176 ------------------------------------------------------------ Acanthisitta  140 ------------------------------------------------------------ Nestor        185 ------------------------------------------------------------   CR1-I_Tgu     166 GGCATTGGAATAGGTTGCCCAGGGAGGTGGTGGAGTCACCATCCCTGGAGGTGTTTAAGA Taeniopygia   339 GGTATTGGAATAGGTTGCCCAAGGAGGTGGTGGAGTCACCCCCT-----GATGTTGGAGG Pica          295 GGCATTGGAATAGGTTGCTCAGGGAGGTGGTGGAGTCACCACCCCTATATGTGTTCAAGA Myzomela      342 GGCATTGGAATAGGTTGCCCAGGGAGGTGGTGGAGTTACCATCCCTGTAGGTGTTCGAGA Menura        348 GGCATTGGAATAGGTTGCCTGAGGAGGTGGTGGAGTCACCATCCCTGGAGGTGTTCAAGA Sayornis      176 ------------------------------------------------------------ Acanthisitta  140 ------------------------------------------------------------ Nestor        185 ------------------------------------------------------------ CR1-I_Tgu     226 GGCGTCTGGATCTGGCGCTGGGTGATGTGGTTTAGTGGTTTAGGGGTTACAGTGGTAGTG Taeniopygia   394 CACCTGGATCTGGTGCTGGGTGTTATGTTTTAGTG--GTTAAGGGGTTATCATGGTAGTG Pica          355 TGCCTGGAGCTGATGCTGGGTTTTGTG----------GTTTAGGGGTTCCCATGGTAGTG Myzomela      402 CACCTGTATCTGGTGCTAGATGTTATGTTTTAGTG--GTTTTGGGGTTACCATGGTAGTG Menura        408 GGCACCCCGATCTGGTGCTGGGTATTATGTTTTGGTGGTTTGGGGG-TATAGTGATAGTG Sayornis      176 ------------------------------------------------------------ Acanthisitta  140 ------------------------------------------------------------ Nestor        185 ------------------------------------------------------------   CR1-I_Tgu     286 CTGGGTGGACGGTTGGACTNGATGATCTTAAAGGTCTCTTCCAACCTTGATGATTCTATG Taeniopygia   452 CTGCATGGACAGTCGGACTGGATCTTTT-AAAGGTCTCTTTATACATTGATGATCCTATG Pica          405 CTGGGTGGACAGTTGAACTGGATCTTTT-AAAGGTCTTTTCCAACCTTGATGATTTTATG Myzomela      460 CTGGGTGGACAGTTTCACTGGATCATTT-AAAGATGTCTTCCAGCCTTGATGATTCTGTG Menura        467 CTGGGTGGACAGTTGGACTGGATGATTTTAAAGGTCTCTTCCAACCTTGACTATTCTATG Sayornis      176 ------------------------------------------------------------ Acanthisitta  140 ------------------------------------------------------------ Nestor        185 ------------------------------------------------------------   CR1-I_Tgu     346 ATTC-------------------------------------------------------- Taeniopygia   511 ATTC---AC---TTTGTGCA--TTTGATTTTGGAGAACTTTGCTGCAGCTAATCAAATGC Pica          464 ATTC---AC---TTCACGCG--TGTGATTTTGGAGAACTTTCCTACAGCTAGTCAAGTGC Myzomela      519 ATTC---AC---TTCATGTG--TATGATTTTGGAGAACTTTCCTACAGCTAATCAAGTGC Menura        527 ATTC---AC---TTTTTGCA--TATGATTTTGGAGAACTTTCATACAGCTGATCAAGCAC Sayornis      176 -------AC---TTCATGTA--TGTGATTTTGGAGAACTTTTATACAGCTAATCAAACAC Acanthisitta  140 -------AC---TTCACTTTCATGTGATTTTGGAGAACATTCATGCAACTAATCAAGCAC Nestor        185 -------AC---TTCACGCATATATGATTTTAGAGAACTTTCATACAACTAATCAAGCAC   CR1-I_Tgu         ------------------------------------------------------------ Taeniopygia   563 TGATTTGTTGCTGTGGATTTGTGGCCATTCTCTGCA-GCAGCAGAGTCCCATTGGTGTAC Pica          516 TGATTTGCTGCTGGGGACTTGCGGCCATTCTCTGCAGGCAGCAAAGCCCCGTTGCTATGT Myzomela      571 TGATTTGCTGCTGAGGATTTGTGGCCATTCTTTGCAGGCAGCAGAGCGCCATTGCTATGC Menura        579 TGATTTCCTGCTGGGGATTTATGGCCATTTTCTGCAGGCAGCAGTGCCCCATTGCT--GT Sayornis      224 TGATTTGTTCTTGGGGATTTGTAGCCATTCTCTGCAGGCAGCAGAGCCCCATTGCTATGC Acanthisitta  190 TGATTTGCTGCTGGGGATTTGTGGCCATTCTCTGCAGGCAGCAGAGCCCCATTGCTATGC Nestor        235 TGATTTACTGCTGGGGATTTGTAGCCATTCCCTGTAGGCAACACAGCCACATTGCTATGC   CR1-I_Tgu         ------------------------------------------------------------ Taeniopygia   622 ATGCCCTTGAGCACTTTGGTGCAAACCAGATGGATTTTCATCAGTCCTTTATCATCCATC Pica          576 GTGCCCTTGAGCACTCTGGTGCAAAACTGATGGATTTTCATCAGTCCTTTATCATCCCTC Myzomela      631 ATGCCCTTGAGCACTTTGGTGCAAAACTGATGGATTTTCATCAGTCCTTTATCATCTCCC Menura        637 GTGCCTGCATGCACTTTGGTGCAAAAGTGATGGATTTTCTTCAGTCCTTTATCCTCCCTC Sayornis      284 GTGCTTGTGTGCAATTTGGTGCAAAACTGATGGGTTTTCATCAGTCCTTTACCACCCCTC Acanthisitta  250 ATGCCTGTGTACAGTTTGGTGCAAAGCTGGTGGATTTTCATCAGTCCTTTATCATCCCTC Nestor        295 ATGCCTGTGTGCAGTTTGGTGCAGAGCTGGTGGAGTTTCATCAGTCCTTTCTCATCCCTC   CR1-I_Tgu         ------------------------------------------------------------ Taeniopygia   682 CCCTTTTTCTT-CCTTAGCATGTGTGCAATGG---------------------------- Pica          636 CCCTTTTTCCTTCCCTAGCTTATGTGCAACAGGCGAAAACAAGCTAGCTGTTCTGGCCAA Myzomela      691 CCTTTTTTCCTTCCCTAGCATATGTGCAACAGGCAAAAGCAAGCTACCTCTTCTGGCCAA Menura        697 CTCTTTTTCCTTCCCTAGCACATGCGCAATGGGAAAAAGCAAGCTAGCTGTTCTAGCCAA Sayornis      344 CCCTTTTTCCTTCCCTAGCACATGTGCAATGGGCAAAAGCAACCTAGCTGTTGTAGCCAA Acanthisitta  310 CTCTTTTTCCTTCCCTAGTACATGTGCAATGGGCAAAAGCAACCTAGCTGTTCCAGCCAA Nestor        355 CTC-TTTTCCTTCCCTAGCACATGCGCAGGGGACAAAAGCAACCTAGCTGTTCTAGCCAA   CR1-I_Tgu         ------------------------------------------------------------ Taeniopygia   713 ------------------------------------------------------------ Pica          696 GAGGCTGAAACAGTGGCTGTTGTTAGAGAAAACATTTTT-GTCTGAAATTCATTAAGAAC Myzomela      751 GAGGCTGAAACAGTGGCTGTTGTTAGAGAAAACATTTTT-GTCTTAAATTCATTAAGAAC Menura        757 GAGACTGAAACAGTGGCTGTTGTTAGAGAAAACATTTTT-GACTTAAATTCATGAAGAAC Sayornis      404 GAGACTGAAACAGT-GCTGTTGTTAGGGAAAACGTTTTTTGTCTTAAATTCATGAAGA-C Acanthisitta  370 GAGGCTGAAACAGTGGCTGTCGTTAGGGAAAACATTTTT-GTCTTAAATTCATGAAGA-C Nestor        414 GAGACTGAAATAGTGGCTGTTGTTAGAGAAAAAAAAATTAGCCTTAAGTTCATGAAGA-C CR1-I_Tgu         ------------------------------------------------------------ Taeniopygia   713 ------------------------------------------------------------ Pica          755 TTCCATAGCTCCCAAAAGAGGCACTANCCCTTTGGGTTATTGACACGCCTGCATAATATT Myzomela      810 TTCCATAGCTCTCAAAAGTGGCAATAGCCCTTTGGGTCATTGACAAGCCTGCATAATATT Menura        816 TTTCATAGCTTCCAAAACAGGCAATAGCC-TTTGGGTCATTGACAAGCCTGCATACTATT Sayornis      462 TTCCATAGCTCCCAAAAGAGGCAAGAGCCTTTTAGGTCACTGACAAGCTTGCATAATATT Acanthisitta  428 TTCCATAGCTCCCAAAAGAGGCAAGAGCCTTTTGGGTCATTGACAAGCCTGCATAATATT Nestor        473 TTCCATAGCTCCCAAAACAGGCAAGAGCCTTTTGGGTCACTGACAAGCCTGCATAANGTT   CR1-I_Tgu         ------------------------------------------------------------ Taeniopygia   713 -----------------------------------------------------------T Pica          815 AGATGAAATTTCATAAAACTTACTGAATGAAACTAGCTGGGGCTTTTGTCTGTGGTTTTT Myzomela      870 AGATAAAATTTCATAAAACTTACTGAATGAAACTAGCTGGGCCTTTTGTCTGTGGTTTTT Menura        875 AGATAAAAATTCATAAAATTTACTGAATGAAATTAGCTGGGACTTTCGTCTGTGGTTTTT Sayornis      522 AGATAAAATTTCATAAAACTTACTGAATGAAATTAGCTAGGGCTTTTGTCTGTGGTTTTT Acanthisitta  488 AGATAACATTTCATAAAACTTGCTGAATGAAATTAGCCAGGGCTTTTGTCTGTGGTTTTT Nestor        533 AGATAAAATTTCCTAAAACTTATTGAATGAAATTAGCCAGGGTTTTTGTCTGTGGTTTTT   CR1-I_Tgu         ------------------------------------------------------------ Taeniopygia   714 CAGCTTTGCTCTTTCTCTTGGAAAGTTGCCTTAGGACATCAGTCCTTTGACGATGAGAAA Pica          875 CAACTTTGCTCTTTCC-TTGGAAAGTTGCCTTAGGACATCAGTCCTTTGACAGTCAGAAA Myzomela      930 CAACTTTGCTCTTTCTCTTGGAAAGTTGCCCTGGGACATCAGTCCTTTGACGGCCAGAAA Menura        935 CAGCTTTGCTCTTTCTCTTGGAAAGTTGCCTTAGGACATCAGTCCTTTGACGGTCAGAAA Sayornis      582 CAGCTTTGCTCTTTCGCTTGGAAAGTTGCCTTAGGACATCAGTCCTTTGACGGTCAGAAA Acanthisitta  548 CAACTTTGCTCTTTCTCTTGGAGAGTTGCCTTAGGACATCAGTCCTTTGACGGTCAGAAA Nestor        593 CA-CTTTGCTCTTTGTGTTGGAAAGTTGCCTTAGGACATCAGTCCTTTGACGGTCAGAAA   CR1-I_Tgu         ------------------------------------------------------------ Taeniopygia   774 CCTTTTAACTTCCAGACCCA-TTTATTCTTGGCCAGCTTGTTCTCATGCACTGTTGTCAC Pica          934 CCTTTTAACTTCCAGTCTCATTTTATTCTCAGCCAGCTTGTTCTCATGCACTGCTGTTGC Myzomela      990 TCTTTTAACTTCCAGTCTCATTTTATTCTTGGCCAGCTTGTTCTCATGCACTGCTGTCGC Menura        995 CCTTTTAACATCCAGTCTCATTTTATTCTTGGCCAGCTTGTTCTCATGCACTGCTGTTGC Sayornis      642 CCTTTTAACATCCAGTCTCATTTTATTCTCGGCCAGCTTGTTCTCAGGCACCGCTGTTGC Acanthisitta  608 CCTTTTAACATCCAGTCTCATTTTATTCTTGGCCAGCTTGTTCTCATGCACTGCTGTTGC Nestor        652 CCTTTTAACACCCAGTCTCATTTTATTCTTGGCCAGCTTGTTCTCATGCACTGCTGTCTG   CR1-I_Tgu         ------------------------------------------------------------ Taeniopygia   833 TGTGCTGAAATAA-----CTTTT----CCTGTTGGAAGTTGAAATGATGCAGGTTTTTGT Pica          994 TGTGCTGAAATAGCTTTTCTTTT----CCTGTTGAAAGTTCAAATGATGCAGGTTCTTGT Myzomela     1050 TGTGCTGAAATAGCTTTTCTTTT----CCTGTTGGAAGTTTATATGATGCAGGTTTTTGT Menura       1055 TGTGCTGAAATAG-----CTTTT----CCTGTTGGAAGTTCAAATGATGCTGGTTTCTAT Sayornis      702 TGTGCTGAAATAACGTTTCTTTT----CCTGTTGGAAGTTCAAATGCTGAAGGTTTTTAT Acanthisitta  668 TGTGCTGAAATAGCTTTTTTTTTTTTCCCTGTTGGAAGTTCAAATGATGCAGGTTTTTAT Nestor        712 TGTGCTGAAATAGCTTTTCTTTT----CCTGTTGGAAGTTCAAATGATGCAGGTTTTTAT   CR1-I_Tgu         ------------------------------------------------------------ Taeniopygia   884 AAAAGTCTTGTTGTATGTTTTCTTTCAGAAGTTATGGTTTGAGCAACAGTATTATTTTTG Pica         1050 AAAAGCCTTGTTGCATGCTTTCTTTCAGAAGTTACGGTTTGAACAACAGT----ATTTTG Myzomela     1106 AAAAGTCTTGTTGCATGCTTTCTTTCAGAAGTTATGGTCTGAACAACACTATTAGTTTTG Menura       1106 AAAAGCCTTGTTGCGTGCTTTCTTCCAGAATTTATGGTTTAAACAACACTATTAGTTTTG Sayornis      758 AAAAGCCTTGTTGCATGCTTTCTTTCAGAAGTTATGGTTTGAACAACAGTATTAGTTTTG Acanthisitta  728 AAAAGCCTTGTTGCATGCTTTCTTTCAGAAGTTATGGTTTGAACAACAGTATT-GTTTTG Nestor        768 AAAAGCCTTGTTGCATGCTTTCTTTCAGAAGTTATGGTTTGAACAACAGTATT-GTTTTG   CR1-I_Tgu         ------------------------------------------------------------ Taeniopygia   944 CTTTGTTTGCCCTAAATCTTAGGCTGATTTTTTATGAGTACTTTAAGCAGCCATGTCTTT Pica         1106 TTTTGTTTGCCCTAAATCTTAAGCTGAATTTTTATGAGTGCTTTAAACAGCTGTGTCTTT Myzomela     1166 TTTTGTTTGCCCTAAATCTTGGGCTGAATTTTTATGAGTGCTTTAAACAACTGTGTCTTT Menura       1166 TCTTGTTTGCCCTAAATCTCGGGCTGAATTTTTATGAGTGCTTTAAACAGCCATGTCTTC Sayornis      818 TTTTGTTCTCCCTAAATGTTAGGCTGAATTTTTATGAGTGCTTTAAACAGTCCTGTCTTT Acanthisitta  787 TTTTGTTTGCCGTAAATTTTAGGCTGAATTTTTATGAGTGCTTTAAACAGTCCTGTCTGT Nestor        827 TTTTGTTTGCCCTAAATCTTAGGCTGAATTTTTATGAGTGCTTTAAACAGTCCTGTCTTT CR1-I_Tgu         -------------------------------------------- Taeniopygia  1004 AAGTAAACCATTTGTTTAGTCTTTGTGTGATCACTCCTGCAAGT Pica         1166 AAGCAAA------------------------------------- Myzomela     1226 AAGCAAACCGGTTGTTTAGTCTTTGTGTGAGCACTCCTGCAGGT Menura       1226 AAACAAACCAGTTGTTTAGTCTTTGTGTGTGCACTCCTGCAGGT Sayornis      878 AAGCAAACCGGTTGTTTAGTCTTTGTGTGAGCACTCCTGCAGGT Acanthisitta  847 AAGCAAA------------------------------------- Nestor        887 AAGCAAACCAGTTGTTTAGTCTTTGTATAAGCGCTCCTGCAGGT 

# Marker Tgu19
>CR1-I_Tgu 
------------------------------------------------------------
------------------------------------------------------------
------------------------------------------------------------
------------------------------------------------------------
------------------------------------------------------------
------------------------------------------------------------
------------------------------------------------------------
------------------------------------------------------------
------------------------------------------------------------
------------------------------------------------------------
------------------------------------------------------------
------------------------------------------------------------
------------------------------------------------------------
------------------------------------------------------------
------------------------------------------------------------
------------------------------TCACTTTAAAAAGGACATTGAGGTGCTGGA
GCGTGTCCAGAGAAGGGCAACAAGGCTCGTGAAGGGTCTAGAAAACGTGTCTTATGAGGA
ACGGCTGAGGGAGCTGGGTTTGTTTAGTCTCGAGAAGAGGAGGCTCAGGGGGG-ACCTCA
TCGC-TCTCTACAACTNCCTGAAAGGAGGTTGTAGTGAGGTGGGGGCCGGTCTCT-TCTG
CCGTGCCTGCAGTGAGAGGACCAGAGGAAATGGCCTTAAGCTGAGA-CAGGGGAGATTCA
GATTAGATATTAG-AAAAAAANTTTTCACTGTTAGGGTGGTCAGGCATTGGAATAGGTTG
CCCAG-------------------TTTAAGAGGCGTCTGGATCT-----------GGCGC
TGGGTGATGTGGTTTAGTGGTTTAGGGGTTACAGTGGTAGTGCTGGGTGGACGGTTGGAC
TNGATGATCTTAAAGGTCTCTTCCAACCT--------TGATGATTCTATGA---------
------------------------------------------------------------
------------------------------------------------------------
------------------------------------------------------------
--------
>CR1-I_Tgu 
------------------------------------------------------------
------------------------------------------------------------
------------------------------------------------------------
------------------------------------------------------------
------------------------------------------------------------
-------------------------------------------------------TCATA
GAATCATCAAGGTTGGAAGAGACCTTTAAGATCATCNAGTCCAACCGTCCACCCAGCACT
ACCACTGTAACCCCTAAACCACTAAACCACATCACCCAGCGCCAGATCCAGACGCCTCTT
AAACACCTCCAGGGATGGTGACTCCACCACCTCCCTGGGCAACCTATTCCAATGCCTGAC
CACCCTAACAGTGAAAANTTTTTTTCTAATATCTAATCTGAATCTCCCCTGTCTCAGCTT
AAGGCCATTTCCTCTGGTCCTCTCACTGCAGGCACGGCAGAAGAGAC-------------
------------------------------------------------------------
------------------------------------------------------------
------------------------------------------------------------
------------------------------------------------------------
------------------------------------------------------------
------------------------------------------------------------
------------------------------------------------------------
------------------------------------------------------------
------------------------------------------------------------
------------------------------------------------------------
------------------------------------------------------------
------------------------------------------------------------
------------------------------------------------------------
------------------------------------------------------------
------------------------------------------------------------
------------------------------------------------------------
--------
>Taeniopygia guttata 
AGCAGTACATCTACAAAAGGAAGAGCGATGGTAAA-CAGGCGGGGTGGGTGGCCCGGGTT
GGGAAGCTGGGATCTTGGGAGCACAACTGGGAGAAGCAGATA---AGTGCTTATGCTTGC
TCTCCTTAGCATGGTTTCTCCATGGCCT----------------TTTACATATCAAACAG
-TGTTAACTCAAAGAAGTAG-ATAGAATACTGATTTT-----------------------
----------------------GTAACAATTCTATTAGTTCGTGACTGTTTTAATCTTGG
AATTTGGTAAA-TCAGTCACAACTGG-TTTGAATAGTCTTGC------------------
------------------------------------------------------------
------------------------------------------------------------
------------------------------------------------------------
------------------------------------------------------------
------------------------------------------------------------
---AAGTTCT----TATATTAACAAAATGGTTTTAGTGTCTC--TAATGATTTCTC---C
TTGTTAGTATTGGTCATCAATCTAAGCTGCCGTATGTT-----AAAAGATTAAAACTCAT
ACCAAGGTTAGGTTTTTGATGAAAGATA-CTGGAAAAGCGTGATATTAAAACCATAA---
----------------------------GGGGAGAATTTTCTTTGGAATAGCTTTCCATT
AGCTA---GAATG---AGACTAGAGTGTCGTCATTTCATAAAGGACACTGAGGCACTGGA
GTGTGTGTGGAGAAGGGCAGCAAAGCTTTTGGAAGGTTTAGAAAA----TGTAATGAGTA
ATGACTGAAGATGCTGTGTTTGTTTAGTCTGGAGAAGAAGAAGCTTAGGGGGGGATCTCA
ATGC-TCTCTACAGCTACGTGAAAGAAGGGG----------------GCACACTT-TTCT
GCTTGCTAGCAGTC--AGGATCCAAGGAAATGGCCCTAAGATGAGA-CAAGAGAGATTCA
GATTAGATAATAC--AAAAAAATTTTCACTGCTTGGGTGGTCAGATGGTGGATCAAATTG
CCCAGTTGC--------------CTTTAAGGGGGACCTGGATAT----------------
---GATGCTTGGTGTTATGGCTTAGTGGTTACAGTGGCAGTTCTGGGTGAACAGTTGGCT
GAGATTATCTTGAA--TTTCTTCTAGCTT--------TGATGATTGTAT---GAATT---
TTGGAGTAACCACAGCCATGTGACAGGTTTAATGGCAGAGGAATGCTATTCTGTTTGAAG
ATTTTGTATTTGCTGGTTGCTCTAAAGCCTTTTGTTGCCAACA---GGTATTTACATCAT
CAATCTGAAGAGGACCTGGGAAAAGCTGCTCCTGGCAGCTCGTGCCATTGTTGCCATTGA
AAACCCAG
>Pica pica 
AGCAGTACATCTACAAAAGAAAGAGCGATGGTAAA-TAGGCGGGAGAGGTGGCCCGGGTT
GGGCAGCTGTGATCTTGTGGGCACAGCTGGGGGGAGCAGGAA---AGTGCTTGTGCTCTT
TAGCATGGC------TTCTTCATGGCCTGAAAGGAGCAGATGCCTTTGGTGACCAAACAG
-TGTAAATTCAGAGAAGTAGAATGAAATACAGATTTT-----------------------
----------------------GGAACAGTTCTCCTAGTTCTTGATTATCTTAGTTGTGG
AATTTGGTAAA-TCAGTCACAGCTGG-TTTGGGCAATTTTGC------------------
------------------------------------------------------------
------------------------------------------------------------
------------------------------------------------------------
------------------------------------------------------------
------------------------------------------------------------
---TAGTTCTTGACTATATTAACAAAATGGTTTTAATATCTTGGTAATGATTTCTC---C
TTGTTTGCATTGGTCTTCAATCTAAGCTGCCCTCTTTTTTAAAAAAAGGTTAAAGCTCAT
ACCAGGTGTAGGTTCTTGGTGGCAGATG-CTGG-AATGTGTGACCTTAAAACCTTAA---
----------------------------GGGGAAGATTTTCCTTGGAGTAGCTTTCCACT
AGCTA---GAATG---AGGCTAGAATG---TCATTTCATATGGGACATTGAGGTGCTGGA
GCATGTACAGAGAAGGGCAGCAAAGCTTTTAAAAGGTCTAGAAAA----CCTTGTGAGGA
ATCACTGAAGGA----GCTTTGTTTAGTCTTGGGAAGA-GAAGCTCA-GAGGGGATCTCA
TTTT-TCTCTACAACTTCCTGAAAGGAGGGG----------------CCAGGCTC-TTTT
ACCTGCCAGCAGTCAGAGGACCTGAGGAAATGGCCTTAAGATGAGA-CAAAGAAGTTTCA
GATTAGATAAGAGAAAAAAAAAAAATCACTGCTTGGGTGATCAGCCAGTGGAATAGGTTG
CCCAGTCAC--------------CTTTAAGAGGGACCTGGATAT----------------
---GGTTCTGGGTGTTATGGTTTAGTGGTTGCAGTGACCCTGCTGGGTGAGCAGGTGGAT
GGGATGATCTTAAAGGTCTCTTCCAACTTTGA-----TGATGATTCTAT---GAATT---
TTGGAGTAACCATAGCCATGTGACAAGTTTAATGGCAGAAGAGTGCTGTCCTGTTTTAGC
ATCTTGTATTTGGTGGTTCCTCTAAAGCCTTTTGTTGCCAACA---GGTATTTACATCAT
CAATCTGAAAAGGACCTGGGAAAAGCTGCTCCTGGCAGCTCGTTCCATTGTTGCCATTGA
GAACCCAG
>Myzomela eques 
AGCAGTACATCTACAAAAGGAAGAGCGATGGTAAA-CCGGCGGGACGGGTGTCCCGGGTT
GGGCAGCTGGGATCTTATGGGCAGAGCTGGGAGAAGCTGGAA---AGTGCTAGTGCTTGA
CCTCTTTAGCATGGTTTCTCCATGGTCTGAAAGGAGCAGATGCCTTTGCTGACAAAACAG
-CGTTAACTTAGAGAAGTAGGTAAAAATACAGATTTT-----------------------
---------------------TGGAACAATTTTGCTGGTTCTTGACTATCTTGATTGTAG
AATTTGGTAAA-GCAATCACAGCTGG-TTTGGGCAATTATGC------------------
------------------------------------------------------------
------------------------------------------------------------
------------------------------------------------------------
------------------------------------------------------------
------------------------------------------------------------
---TAGTTCTTGACTATATTGATAAAATGGTTTTAATATCTCAGTAGCGACTTCTG---C
TTGTTTTTATTGCCCTTCAGCCTAAGCTGCCTTCTGTT-----AAAAGATTAAAGCTCAT
ACCATGGCTAGGTTCTTGATAATAGGTA-CTTAAAGTGTGCAACATGAAAAACAT-----
------------------------------GGGTGATTTTCATTGGAATTGCTTTCTATT
AACTA---GAATT---AGACTAGAATGTCTTCACTTTAAATAGGACATTAAAT--CTGGT
GCATGTACAGAGAGGGGCAGCAAGGCTTCTGAAAGGCCTAGAAAA----TGTTATGAGGA
ATGACTGAAGGAGATGGGTTTGTTTAGTCTTGAGAAGAGGCTCGGG--GGGGGGACCTCA
-CTGATCTCTGCAACTACCTGAAAGGAGGGG----------------CTAGCCTC-TTCT
CCCTGCCAGCAGAG----GACAAAAGAAAATGGCCTTAAGATGAGA-CAGGAGAGATTCA
GATTAGATAATGG-AAAAAAAATTTTCACTGCTTGGGTGCTCAGACAGTGGAATAGGTTG
CCTAGTCACCATCTCTGGAAGTGTTTTAAGAGGGACCTGAATATGGT-------------
-----------------------------------------GCTGGGTGAACAGTTGGGT
GGAATGATCTTAAAGGTCTCTTCCCACTTTGA-----TGATGATGTTAT---GAATT---
TTGGAGTAACCACAGCCATGTGACAGGTTTAATGGCAGAGGAGTGCTATCCTATTTTAGG
GTCTTGTGTTTGCTGGCTTCTCTAAAGCCTTTTGTCACCAATA---GGTATTTACATCAT
CAATCTGAAGAGGACCTGGGAAAAGCTGCTCCTGGCAGCTCGTGCCATTGTTGCCATTGA
GAATCCAG
>Climacteris picumnus 
AGCAGTACATCTACAAAAGGAAGAGCGATGGTAAA-CCCGCTGGATGGTTGGCTCGGGAG
GGGCAGGTGGGATTTTGTGGGCACAGCTGAGGGAAGCAGGAA---GTTGCTAATGCTTGT
AGTCCTTAG----GTTTCTGCATGCCCTGGAAGAATCACATGCCTTTGCTGACCGAACAT
-TGTTAATTAAGAGAAGTAGAATGAAATATAGGTTTT-----------------------
----------------------GGAACAAT-TTGCTAGTTCTTGACTGCCTTGATTTTGG
AATTTGGCAAA-TCAGTCACAGCTGG-TTCGGGCAATTCTGC------------------
------------------------------------------------------------
------------------------------------------------------------
------------------------------------------------------------
------------------------------------------------------------
------------------------------------------------------------
---TAATTCTTGACTACATTAACAAAAAGGTTTTAATATGTCAGTAGTGATTTCTA---C
TTGTTTGCGTTGTTCTTTAGTCTAAGCTGCCCTCTGTT-----AAAAGATTGAAGCTCAT
AGCAGGCCAAGTTTCTTGATGGTAGGTG-CTAGAAGCATGCTACATTAAAACCATAA---
----------------------------GGGAGTGGTGTTCCTTGGAATAGCTTTCCATT
CGCTA---GGATT---AGACTAGAATATCCTGGCTTTAAATAGGACATTAAGTG-CTGAA
GCATGTACAGAGAGGAGCTGTTAAACTCGTGAAAAGTCTAGAAAA----TGACATGAGAA
ATGGCTGAAGGAGCTGGGTGTGTTTAGTCTCGAGAAGATGAGGCTCA-GGGGAGACCTCA
TCAC-TCTCTACAACTGCCTGAAAGGAGAGG----------------TCAGCCTC-GTCT
ACCTGCCAGCAGTGAGAGGACCTGAGGAAATGGCCTTTAAACTGGGACAGGGGAGTTCCA
GATTAGATACTAG--AAAGGCATTTTTACTGTTAGGGTGGTCAG--GCTGGAACAGGTTG
GCCAGGGGAGTGGTGGAGTCACCATCTCCAGAGGTGTTTCCAAGGCATCTGGATCCTGGC
ACTGGGTGTTTAGGTTTAGTGATTTCAGAGTTTGTGTTAATGCTGGGTGGACAGTTGGAC
TGGATGGTCTTAAACGTCTCTTCCAACTT-GATAATTCTATGATTCAAT---GAATT---
TTGGAGCAACCACAGCTGTGGGACAGGTCTAGGGGCAGAGGGGTGCAACCCTCTTTTAGG
ATTCTGCATTTCCTGGTTGCTCTAAAGCCTTTTGTCACCAATA---GGTATTTACATCAT
CAATCTGGAGAGGACCTGGGAGAAGCTGCTCCTGGCTGCTCGTGCCATTGTTGCCATTGA
GAACCCAG
>Menura novaehollandiae 
AGCAGTACATCTACAAAAGGAAGAGCGATGGTAAA-CCTGCCGGATGGGTGGCCCGGGAT
GGGCAGCTGGGATGTTGTGGGCAGAGCTGCGGGAAGCAGAAA---AGTGCTTAAG-----
-CTCTTTAGCGTGGTTTCTGCGTGGCCTGAAATGAGCAGATGCCTTTGCAGATCTAACCG
-TGTTAACTCAGAGAAGTAGAATGAAACACGGGTTTT-----------------------
----------------------GGAGCAATTCTACTAGTTCCCGACTATCTTGATTTTGG
AACTTGGTAAC-TCAATCACAGCTGA-TTCGGGCGATTCTAC------------------
------------------------------------------------------------
------------------------------------------------------------
------------------------------------------------------------
------------------------------------------------------------
------------------------------------------------------------
---TAGTTCTTGGCTATATTAACAAAATGGTTTTAATATCTCAGTAGTGGTTTCTG---C
TTCTTTGCATTCTTTTTCAGTCTAAGCTGCCCTCCGTT-----AAAAGATTGAAGCTCAT
ACCAGGCCTAGGTTCTTGATGATGGGTG-CTGGAAGTGTGCTGCATTAAAACCATAA---
-----------------------------GGGGGTATTTCCCTTGGAATAGCTTTCCACT
AACTA---GAATT---AGACCAGAATGTCTTCACTTTGCAAAGTACATTGAGGTCCTGGA
--ACATGTAGAG-AAGGCAGCAAAGCTTTTGAAAGGTCTAGAAAA----CGTCNTGAGGA
ATGACTGAAGGAACTGGGTTTGTTTAGTCTCGA--AAAGGAGGCTCA-GGGGTGACCTCA
CTGC-TCTCTACAATTACATGAAAGGAGGGG----------------CCAGCCTC-TTCC
AGCTGCCAGCAGTGAGAGGACTAGAAGAAATGGCCTTAAGGTGATA-CAGGGGAGATTCA
GATTAAATAGTAG-AAAAAAGTTTTCCACTGCTTAGGTGATCAGGCATTGGAGTAGGTTG
CCCAGTCACCATCCCTGGGGTTGTTTTAAGGGGCACCTGGATTTGGGGC-----------
---------TGGTGTTATGGTTTAGGGGTTACAGTGGCAGTGCTGGTTGGGCAGCTGGAC
TGGATGGTCTTAAAGGTCTCTTCCAACCTTGATAATTCTATGATTCTAT---GAATT---
TTGGAGTAACCACAGCCATGTGACAGGTTTAATGGCAGGGGAGTGCTATCCTGTTCTAGT
ATCTTGTATTTGCTGGTTACTCTAAAGCCTTTTGTCACCAATA---GGTATTTACATCAT
CAATCTGAAGAGGACCTGGGAAAAGCTGCTCCTGGCAGCTCGTGCCATTGTTGCCATTGA
GAACCCAG
>Sayornis phoebe 
-------------------------------TAAA-CCCACGGGA--------------T
GGGCAGCTGGGATCTTGTGGGCATGACACAGGAAAGTGCTAG------------------
------------TGTTTGAGCTAGCACAGGAAAGTACTAGTGTTTGAGCACTCTAGGGTG
-GTTT--CTTCATGATCTGAAAGGAACAGACGTCTTTGCTGATGAAACCATACTAACTCA
GAGAAGTAGAATGAAATATGAATTTTGGAGC-TACTAGTTTTTGCTTGTCTTCATATTGG
AACTTGGTAAA-TCAATCACAGCTGGGTTGGAGCGGTTCTGCTAGTTCTTA---------
------------------------------------------------------------
------------------------------------------------------------
------------------------------------------------------------
------------------------------------------------------------
------------------------------------------------------------
---TATTAACTTTATATATTAACAAAATGGTTTTAGTGTCTCAGTAGTGATTTCTA---C
TTGTTTGCATTGTTCCTCAATCAGAGCTGCCCTCTGTG-----AAAAGATTGAAGCTTTT
ACCAGGTTTGAGTTCTTGCTGATAGGTG-CTAGGTGCTGGAAGTGTGCTACACTAAACCC
AT--------------------------AGGGGAGCTATTCCTTGGAATAGCTTT-----
AATTA---GAATT---AGACTAGAATGCTTTCACTTTAAAGAGAACATTAAGGTGCTGGA
GCATGTCCAGGAAAAGGCAACATCG----TGAAAGGACTAGAGAGCATGTTTGAAGAGGA
AGAGTTGAGGGAGCTGG----------TCTCAAAAAGAGGAGGCTC--GGGGTAACCTCA
TTGC-TCTCTACAACTACCTGAAAGGAGGTTGTAGGCAGGTGGGGG-CCAATCTCTTCTA
CCATGCCAGCAGTGAGAGGACTGGGGAAAATTACTTTAAACGGAGA-CGGGGGAGATTCA
TATTTCACTAGGGTGAAAA------------TTAGGGTGGTCAGGCATTGGAATAGGTGG
AGGTGTCACCATCCCAGGA---AGTGTTAAAGGTGTCTGGATCTGGTGC-----------
-------------------------------------------TGGGTTGATGGTTGGAC
TGGATGATCCTAAAGGTATCTTCCAGCCTTGATGGTTCTGTGTTTCCAT---GAATT---
TTGGAATAACCATAGCCACGTGACAGATTTGTTGGTAGAAGAGTGCTGTCCTGTTTTAGG
ATCTCGTGTTTGCTAGTTGCTTTAAAGCGTTCTGTCACCAATACCAGGTATTTACAT---
------------------------------------------------------------
--------
>Acanthisitta chloris 
-------------------------------TAGAGCGCGTGGGGTGG-----------G
TGGGCAGCAGGGTCTTGTGAGCATAGCTGAGGGCAGTGGGAA---GGTGCTAGCACTTGA
GCCCT--AGCGTGGTTTCTCCATGGCCTGAAAGGCGCCAGAAGCCTTCGTTGATCAACCC
ATCCTAACTGTGAGAAATAGAAAGAAATGCTGATTTA-----------------------
----------------------------------------------------------CG
AACTTGGTGAA-TCAGTCACAGCTGTATTGGAACAATTCTAGTTCTTGGTTATATTCGTG
GAATCATAAAGTTTGGAAGAGACCTTTAGGATCA---AGTCCAACAGTGCACCTAGAACT
ACCACTGTAACCCCAAAGCCATATCACC--------CTGTGCCAAGTCCAGACACTTCTC
AAACACCTCCAGGGTTGGTGACAACCTCACCTCCCTGGGCAACCTATTCCAGTGCCTGAC
CATCCTAACAGTGAAAACTTTATTCCTAATATCTAAGCTGAATCTCCTCTGTCTCAGCTT
AAAGCCATTTCCTCTACCCCTCTCACTGCAGGCATGGCAGAAGTGACAAAACTGGTCTAT
GGCAAGAAAATACCATTATTAACAAAATGTTCTTAATTTCTCCGTAGTGATTTCAT---C
TTGTTCGCATTGCTCTTCAATCTGAGCTGCTCTCTCTT-----AAAAGGCTGAAGCTCGT
GCCAGGCCTAGGTTCTTTCTGCTAGATG-CTGGAAGCATGCTGCATTAAAACCATAA---
-----------------------------GGGGGGATTTTCCTTGAAACAGCTCTGTACT
AAATC-------------------------------------------------------
------------------------------------------------------------
------------------------------------------------------------
------------------------------------------------------------
------------------------------------------------------------
------------------------------------------------------------
------------------------------------------------------------
------------------------------------------------------------
----------------------------------------------------GAATT---
TTGGGGTGACCA-AGCCATGTGACAGGTGCAGTGGCAG--CAGTGCTGTCTTGCTTTAGG
ATCTTGTGTTTGGTGGTTGCTCTAAAGCCTTTTGTCACCAATA---GGTATCTACAT---
------------------------------------------------------------
--------
>Nestor notabilis 
AGCAGTATATCTACAAAAGGAAAAGCGATGGTAAG-GCCGTGGGGTGGGTGGCCCTGGGT
GCGCAGCTGGGACCCTGTGGGCACAGCTGAGGGAGG-AGGAA---AGCGCGAATGCTTGA
GCCTTTTAGC--AGCGTCTCCATGGCCTGAAAGGTACAGCCGTGTTTCACTCATGGAATC
-TCTTTATTTGGAGAAGTAGAATGAAACACGTATTT------------------------
----------------------------------------------------------CA
GAACTTGCTAAATTAACCACAGCTGGATTTGGGCATTTCTGA------------------
------------------------------------------------------------
------------------------------------------------------------
------------------------------------------------------------
------------------------------------------------------------
------------------------------------------------------------
---TAGGTTTTGACTATAGTAACAAAACGGCTTTAATGTCTCAGTAGTGATTTTTGCTAC
TTGTTTGCAGTGTTCTTCAATCTGAGCTGCACCCCGTT-----AAAAGATTGAAGTTCAT
ATCAGGCCCTGGTTCATGCTGATAGATGTCTGGAAGTGTTGTAT-------CCATCATGT
TGATAGGTAGCCTTCCGCATAAAATCATTTTGGGGATTTTCATTGGAATAGCTTTCTACT
-AACA-------------------------------------------------------
------------------------------------------------------------
------------------------------------------------------------
------------------------------------------------------------
------------------------------------------------------------
------------------------------------------------------------
------------------------------------------------------------
------------------------------------------------------------
----------------------------------------------------GAATT---
TTGGAGTAACCACAGCCATGCAACAAGTTTAATGGCAGGAGCGTGCTATCCTGTTCTAGG
ATCTTGTATCAGCTGGTTGCTCTAAAGCCTTTTGTCACCAATA---GGTATTTACATCAT
CAATTTGAAGAGGACCTGGGAGAAGCTCCTCCTGGCAGCCCGTGCCATTGTTGCCATTGA
GAACCCAG


# Marker Tgu19

CR1-I_Tgu       1 ------------------------------------------------------------ CR1-I_Tgu       1 ------------------------------------------------------------ Taeniopygia     1 AGCAGTACATCTACAAAAGGAAGAGCGATGGTAAA-CAGGCGGGGTGGGTGGCCCGGGTT Pica            1 AGCAGTACATCTACAAAAGAAAGAGCGATGGTAAA-TAGGCGGGAGAGGTGGCCCGGGTT Myzomela        1 AGCAGTACATCTACAAAAGGAAGAGCGATGGTAAA-CCGGCGGGACGGGTGTCCCGGGTT Climacteris     1 AGCAGTACATCTACAAAAGGAAGAGCGATGGTAAA-CCCGCTGGATGGTTGGCTCGGGAG Menura          1 AGCAGTACATCTACAAAAGGAAGAGCGATGGTAAA-CCTGCCGGATGGGTGGCCCGGGAT Sayornis        1 -------------------------------TAAA-CCCACGGGA--------------T Acanthisitta    1 -------------------------------TAGAGCGCGTGGGGTGG-----------G Nestor          1 AGCAGTATATCTACAAAAGGAAAAGCGATGGTAAG-GCCGTGGGGTGGGTGGCCCTGGGT   CR1-I_Tgu       1 ------------------------------------------------------------ CR1-I_Tgu       1 ------------------------------------------------------------ Taeniopygia    60 GGGAAGCTGGGATCTTGGGAGCACAACTGGGAGAAGCAGATA---AGTGCTTATGCTTGC Pica           60 GGGCAGCTGTGATCTTGTGGGCACAGCTGGGGGGAGCAGGAA---AGTGCTTGTGCTCTT Myzomela       60 GGGCAGCTGGGATCTTATGGGCAGAGCTGGGAGAAGCTGGAA---AGTGCTAGTGCTTGA Climacteris    60 GGGCAGGTGGGATTTTGTGGGCACAGCTGAGGGAAGCAGGAA---GTTGCTAATGCTTGT Menura         60 GGGCAGCTGGGATGTTGTGGGCAGAGCTGCGGGAAGCAGAAA---AGTGCTTAAG----- Sayornis       15 GGGCAGCTGGGATCTTGTGGGCATGACACAGGAAAGTGCTAG------------------ Acanthisitta   19 TGGGCAGCAGGGTCTTGTGAGCATAGCTGAGGGCAGTGGGAA---GGTGCTAGCACTTGA Nestor         60 GCGCAGCTGGGACCCTGTGGGCACAGCTGAGGGAGG-AGGAA---AGCGCGAATGCTTGA   CR1-I_Tgu       1 ------------------------------------------------------------ CR1-I_Tgu       1 ------------------------------------------------------------ Taeniopygia   117 TCTCCTTAGCATGGTTTCTCCATGGCCT----------------TTTACATATCAAACAG Pica          117 TAGCATGGC------TTCTTCATGGCCTGAAAGGAGCAGATGCCTTTGGTGACCAAACAG Myzomela      117 CCTCTTTAGCATGGTTTCTCCATGGTCTGAAAGGAGCAGATGCCTTTGCTGACAAAACAG Climacteris   117 AGTCCTTAG----GTTTCTGCATGCCCTGGAAGAATCACATGCCTTTGCTGACCGAACAT Menura        112 -CTCTTTAGCGTGGTTTCTGCGTGGCCTGAAATGAGCAGATGCCTTTGCAGATCTAACCG Sayornis       57 ------------TGTTTGAGCTAGCACAGGAAAGTACTAGTGTTTGAGCACTCTAGGGTG Acanthisitta   76 GCCCT--AGCGTGGTTTCTCCATGGCCTGAAAGGCGCCAGAAGCCTTCGTTGATCAACCC Nestor        116 GCCTTTTAGC--AGCGTCTCCATGGCCTGAAAGGTACAGCCGTGTTTCACTCATGGAATC   CR1-I_Tgu       1 ------------------------------------------------------------ CR1-I_Tgu       1 ------------------------------------------------------------ Taeniopygia   161 -TGTTAACTCAAAGAAGTAG-ATAGAATACTGATTTT----------------------- Pica          171 -TGTAAATTCAGAGAAGTAGAATGAAATACAGATTTT----------------------- Myzomela      177 -CGTTAACTTAGAGAAGTAGGTAAAAATACAGATTTT----------------------- Climacteris   173 -TGTTAATTAAGAGAAGTAGAATGAAATATAGGTTTT----------------------- Menura        171 -TGTTAACTCAGAGAAGTAGAATGAAACACGGGTTTT----------------------- Sayornis      105 -GTTT--CTTCATGATCTGAAAGGAACAGACGTCTTTGCTGATGAAACCATACTAACTCA Acanthisitta  134 ATCCTAACTGTGAGAAATAGAAAGAAATGCTGATTTA----------------------- Nestor        174 -TCTTTATTTGGAGAAGTAGAATGAAACACGTATTT------------------------   CR1-I_Tgu       1 ------------------------------------------------------------ CR1-I_Tgu       1 ------------------------------------------------------------ Taeniopygia   196 ----------------------GTAACAATTCTATTAGTTCGTGACTGTTTTAATCTTGG Pica          207 ----------------------GGAACAGTTCTCCTAGTTCTTGATTATCTTAGTTGTGG Myzomela      213 ---------------------TGGAACAATTTTGCTGGTTCTTGACTATCTTGATTGTAG Climacteris   209 ----------------------GGAACAAT-TTGCTAGTTCTTGACTGCCTTGATTTTGG Menura        207 ----------------------GGAGCAATTCTACTAGTTCCCGACTATCTTGATTTTGG Sayornis      162 GAGAAGTAGAATGAAATATGAATTTTGGAGC-TACTAGTTTTTGCTTGTCTTCATATTGG Acanthisitta  171 ----------------------------------------------------------CG Nestor        209 ----------------------------------------------------------CA   CR1-I_Tgu       1 ------------------------------------------------------------ CR1-I_Tgu       1 -------------------------------------------------------TCATA Taeniopygia   234 AATTTGGTAAA-TCAGTCACAACTGG-TTTGAATAGTCTTGC------------------ Pica          245 AATTTGGTAAA-TCAGTCACAGCTGG-TTTGGGCAATTTTGC------------------ Myzomela      252 AATTTGGTAAA-GCAATCACAGCTGG-TTTGGGCAATTATGC------------------ Climacteris   246 AATTTGGCAAA-TCAGTCACAGCTGG-TTCGGGCAATTCTGC------------------ Menura        245 AACTTGGTAAC-TCAATCACAGCTGA-TTCGGGCGATTCTAC------------------ Sayornis      221 AACTTGGTAAA-TCAATCACAGCTGGGTTGGAGCGGTTCTGCTAGTTCTTA--------- Acanthisitta  173 AACTTGGTGAA-TCAGTCACAGCTGTATTGGAACAATTCTAGTTCTTGGTTATATTCGTG Nestor        211 GAACTTGCTAAATTAACCACAGCTGGATTTGGGCATTTCTGA------------------ CR1-I_Tgu       1 ------------------------------------------------------------ CR1-I_Tgu       6 GAATCATCAAGGTTGGAAGAGACCTTTAAGATCATCNAGTCCAACCGTCCACCCAGCACT Taeniopygia   274 ------------------------------------------------------------ Pica          285 ------------------------------------------------------------ Myzomela      292 ------------------------------------------------------------ Climacteris   286 ------------------------------------------------------------ Menura        285 ------------------------------------------------------------ Sayornis      271 ------------------------------------------------------------ Acanthisitta  232 GAATCATAAAGTTTGGAAGAGACCTTTAGGATCA---AGTCCAACAGTGCACCTAGAACT Nestor        253 ------------------------------------------------------------   CR1-I_Tgu       1 ------------------------------------------------------------ CR1-I_Tgu      66 ACCACTGTAACCCCTAAACCACTAAACCACATCACCCAGCGCCAGATCCAGACGCCTCTT Taeniopygia   274 ------------------------------------------------------------ Pica          285 ------------------------------------------------------------ Myzomela      292 ------------------------------------------------------------ Climacteris   286 ------------------------------------------------------------ Menura        285 ------------------------------------------------------------ Sayornis      271 ------------------------------------------------------------ Acanthisitta  289 ACCACTGTAACCCCAAAGCCATATCACC--------CTGTGCCAAGTCCAGACACTTCTC Nestor        253 ------------------------------------------------------------   CR1-I_Tgu       1 ------------------------------------------------------------ CR1-I_Tgu     126 AAACACCTCCAGGGATGGTGACTCCACCACCTCCCTGGGCAACCTATTCCAATGCCTGAC Taeniopygia   274 ------------------------------------------------------------ Pica          285 ------------------------------------------------------------ Myzomela      292 ------------------------------------------------------------ Climacteris   286 ------------------------------------------------------------ Menura        285 ------------------------------------------------------------ Sayornis      271 ------------------------------------------------------------ Acanthisitta  341 AAACACCTCCAGGGTTGGTGACAACCTCACCTCCCTGGGCAACCTATTCCAGTGCCTGAC Nestor        253 ------------------------------------------------------------   CR1-I_Tgu       1 ------------------------------------------------------------ CR1-I_Tgu     186 CACCCTAACAGTGAAAANTTTTTTTCTAATATCTAATCTGAATCTCCCCTGTCTCAGCTT Taeniopygia   274 ------------------------------------------------------------ Pica          285 ------------------------------------------------------------ Myzomela      292 ------------------------------------------------------------ Climacteris   286 ------------------------------------------------------------ Menura        285 ------------------------------------------------------------ Sayornis      271 ------------------------------------------------------------ Acanthisitta  401 CATCCTAACAGTGAAAACTTTATTCCTAATATCTAAGCTGAATCTCCTCTGTCTCAGCTT Nestor        253 ------------------------------------------------------------   CR1-I_Tgu       1 ------------------------------------------------------------ CR1-I_Tgu     246 AAGGCCATTTCCTCTGGTCCTCTCACTGCAGGCACGGCAGAAGAGAC------------- Taeniopygia   274 ------------------------------------------------------------ Pica          285 ------------------------------------------------------------ Myzomela      292 ------------------------------------------------------------ Climacteris   286 ------------------------------------------------------------ Menura        285 ------------------------------------------------------------ Sayornis      271 ------------------------------------------------------------ Acanthisitta  461 AAAGCCATTTCCTCTACCCCTCTCACTGCAGGCATGGCAGAAGTGACAAAACTGGTCTAT Nestor        253 ------------------------------------------------------------   CR1-I_Tgu       1 ------------------------------------------------------------ CR1-I_Tgu         ------------------------------------------------------------ Taeniopygia   274 ---AAGTTCT----TATATTAACAAAATGGTTTTAGTGTCTC--TAATGATTTCTC---C Pica          285 ---TAGTTCTTGACTATATTAACAAAATGGTTTTAATATCTTGGTAATGATTTCTC---C Myzomela      292 ---TAGTTCTTGACTATATTGATAAAATGGTTTTAATATCTCAGTAGCGACTTCTG---C Climacteris   286 ---TAATTCTTGACTACATTAACAAAAAGGTTTTAATATGTCAGTAGTGATTTCTA---C Menura        285 ---TAGTTCTTGGCTATATTAACAAAATGGTTTTAATATCTCAGTAGTGGTTTCTG---C Sayornis      271 ---TATTAACTTTATATATTAACAAAATGGTTTTAGTGTCTCAGTAGTGATTTCTA---C Acanthisitta  521 GGCAAGAAAATACCATTATTAACAAAATGTTCTTAATTTCTCCGTAGTGATTTCAT---C Nestor        253 ---TAGGTTTTGACTATAGTAACAAAACGGCTTTAATGTCTCAGTAGTGATTTTTGCTAC CR1-I_Tgu       1 ------------------------------------------------------------ CR1-I_Tgu         ------------------------------------------------------------ Taeniopygia   322 TTGTTAGTATTGGTCATCAATCTAAGCTGCCGTATGTT-----AAAAGATTAAAACTCAT Pica          339 TTGTTTGCATTGGTCTTCAATCTAAGCTGCCCTCTTTTTTAAAAAAAGGTTAAAGCTCAT Myzomela      346 TTGTTTTTATTGCCCTTCAGCCTAAGCTGCCTTCTGTT-----AAAAGATTAAAGCTCAT Climacteris   340 TTGTTTGCGTTGTTCTTTAGTCTAAGCTGCCCTCTGTT-----AAAAGATTGAAGCTCAT Menura        339 TTCTTTGCATTCTTTTTCAGTCTAAGCTGCCCTCCGTT-----AAAAGATTGAAGCTCAT Sayornis      325 TTGTTTGCATTGTTCCTCAATCAGAGCTGCCCTCTGTG-----AAAAGATTGAAGCTTTT Acanthisitta  578 TTGTTCGCATTGCTCTTCAATCTGAGCTGCTCTCTCTT-----AAAAGGCTGAAGCTCGT Nestor        310 TTGTTTGCAGTGTTCTTCAATCTGAGCTGCACCCCGTT-----AAAAGATTGAAGTTCAT   CR1-I_Tgu       1 ------------------------------------------------------------ CR1-I_Tgu         ------------------------------------------------------------ Taeniopygia   377 ACCAAGGTTAGGTTTTTGATGAAAGATA-CTGGAAAAGCGTGATATTAAAACCATAA--- Pica          399 ACCAGGTGTAGGTTCTTGGTGGCAGATG-CTGG-AATGTGTGACCTTAAAACCTTAA--- Myzomela      401 ACCATGGCTAGGTTCTTGATAATAGGTA-CTTAAAGTGTGCAACATGAAAAACAT----- Climacteris   395 AGCAGGCCAAGTTTCTTGATGGTAGGTG-CTAGAAGCATGCTACATTAAAACCATAA--- Menura        394 ACCAGGCCTAGGTTCTTGATGATGGGTG-CTGGAAGTGTGCTGCATTAAAACCATAA--- Sayornis      380 ACCAGGTTTGAGTTCTTGCTGATAGGTG-CTAGGTGCTGGAAGTGTGCTACACTAAACCC Acanthisitta  633 GCCAGGCCTAGGTTCTTTCTGCTAGATG-CTGGAAGCATGCTGCATTAAAACCATAA--- Nestor        365 ATCAGGCCCTGGTTCATGCTGATAGATGTCTGGAAGTGTTGTAT-------CCATCATGT   CR1-I_Tgu       1 ------------------------------------------------------------ CR1-I_Tgu         ------------------------------------------------------------ Taeniopygia   433 ----------------------------GGGGAGAATTTTCTTTGGAATAGCTTTCCATT Pica          454 ----------------------------GGGGAAGATTTTCCTTGGAGTAGCTTTCCACT Myzomela      455 ------------------------------GGGTGATTTTCATTGGAATTGCTTTCTATT Climacteris   451 ----------------------------GGGAGTGGTGTTCCTTGGAATAGCTTTCCATT Menura        450 -----------------------------GGGGGTATTTCCCTTGGAATAGCTTTCCACT Sayornis      439 AT--------------------------AGGGGAGCTATTCCTTGGAATAGCTTT----- Acanthisitta  689 -----------------------------GGGGGGATTTTCCTTGAAACAGCTCTGTACT Nestor        418 TGATAGGTAGCCTTCCGCATAAAATCATTTTGGGGATTTTCATTGGAATAGCTTTCTACT   CR1-I_Tgu       1 ------------------------------TCACTTTAAAAAGGACATTGAGGTGCTGGA CR1-I_Tgu         ------------------------------------------------------------ Taeniopygia   465 AGCTA---GAATG---AGACTAGAGTGTCGTCATTTCATAAAGGACACTGAGGCACTGGA Pica          486 AGCTA---GAATG---AGGCTAGAATG---TCATTTCATATGGGACATTGAGGTGCTGGA Myzomela      485 AACTA---GAATT---AGACTAGAATGTCTTCACTTTAAATAGGACATTAAAT--CTGGT Climacteris   483 CGCTA---GGATT---AGACTAGAATATCCTGGCTTTAAATAGGACATTAAGTG-CTGAA Menura        481 AACTA---GAATT---AGACCAGAATGTCTTCACTTTGCAAAGTACATTGAGGTCCTGGA Sayornis      468 AATTA---GAATT---AGACTAGAATGCTTTCACTTTAAAGAGAACATTAAGGTGCTGGA Acanthisitta  720 AAATC------------------------------------------------------- Nestor        478 -AACA-------------------------------------------------------   CR1-I_Tgu      31 GCGTGTCCAGAGAAGGGCAACAAGGCTCGTGAAGGGTCTAGAAAACGTGTCTTATGAGGA CR1-I_Tgu         ------------------------------------------------------------ Taeniopygia   519 GTGTGTGTGGAGAAGGGCAGCAAAGCTTTTGGAAGGTTTAGAAAA----TGTAATGAGTA Pica          537 GCATGTACAGAGAAGGGCAGCAAAGCTTTTAAAAGGTCTAGAAAA----CCTTGTGAGGA Myzomela      537 GCATGTACAGAGAGGGGCAGCAAGGCTTCTGAAAGGCCTAGAAAA----TGTTATGAGGA Climacteris   536 GCATGTACAGAGAGGAGCTGTTAAACTCGTGAAAAGTCTAGAAAA----TGACATGAGAA Menura        535 --ACATGTAGAG-AAGGCAGCAAAGCTTTTGAAAGGTCTAGAAAA----CGTCNTGAGGA Sayornis      522 GCATGTCCAGGAAAAGGCAACATCG----TGAAAGGACTAGAGAGCATGTTTGAAGAGGA Acanthisitta  725 ------------------------------------------------------------ Nestor        482 ------------------------------------------------------------   CR1-I_Tgu      91 ACGGCTGAGGGAGCTGGGTTTGTTTAGTCTCGAGAAGAGGAGGCTCAGGGGGG-ACCTCA CR1-I_Tgu         ------------------------------------------------------------ Taeniopygia   575 ATGACTGAAGATGCTGTGTTTGTTTAGTCTGGAGAAGAAGAAGCTTAGGGGGGGATCTCA Pica          593 ATCACTGAAGGA----GCTTTGTTTAGTCTTGGGAAGA-GAAGCTCA-GAGGGGATCTCA Myzomela      593 ATGACTGAAGGAGATGGGTTTGTTTAGTCTTGAGAAGAGGCTCGGG--GGGGGGACCTCA Climacteris   592 ATGGCTGAAGGAGCTGGGTGTGTTTAGTCTCGAGAAGATGAGGCTCA-GGGGAGACCTCA Menura        588 ATGACTGAAGGAACTGGGTTTGTTTAGTCTCGA--AAAGGAGGCTCA-GGGGTGACCTCA Sayornis      578 AGAGTTGAGGGAGCTGG----------TCTCAAAAAGAGGAGGCTC--GGGGTAACCTCA Acanthisitta  725 ------------------------------------------------------------ Nestor        482 ------------------------------------------------------------ CR1-I_Tgu     150 TCGC-TCTCTACAACTNCCTGAAAGGAGGTTGTAGTGAGGTGGGGGCCGGTCTCT-TCTG CR1-I_Tgu         ------------------------------------------------------------ Taeniopygia   635 ATGC-TCTCTACAGCTACGTGAAAGAAGGGG----------------GCACACTT-TTCT Pica          647 TTTT-TCTCTACAACTTCCTGAAAGGAGGGG----------------CCAGGCTC-TTTT Myzomela      651 -CTGATCTCTGCAACTACCTGAAAGGAGGGG----------------CTAGCCTC-TTCT Climacteris   651 TCAC-TCTCTACAACTGCCTGAAAGGAGAGG----------------TCAGCCTC-GTCT Menura        645 CTGC-TCTCTACAATTACATGAAAGGAGGGG----------------CCAGCCTC-TTCC Sayornis      626 TTGC-TCTCTACAACTACCTGAAAGGAGGTTGTAGGCAGGTGGGGG-CCAATCTCTTCTA Acanthisitta  725 ------------------------------------------------------------ Nestor        482 ------------------------------------------------------------   CR1-I_Tgu     208 CCGTGCCTGCAGTGAGAGGACCAGAGGAAATGGCCTTAAGCTGAGA-CAGGGGAGATTCA CR1-I_Tgu         ------------------------------------------------------------ Taeniopygia   677 GCTTGCTAGCAGTC--AGGATCCAAGGAAATGGCCCTAAGATGAGA-CAAGAGAGATTCA Pica          689 ACCTGCCAGCAGTCAGAGGACCTGAGGAAATGGCCTTAAGATGAGA-CAAAGAAGTTTCA Myzomela      693 CCCTGCCAGCAGAG----GACAAAAGAAAATGGCCTTAAGATGAGA-CAGGAGAGATTCA Climacteris   693 ACCTGCCAGCAGTGAGAGGACCTGAGGAAATGGCCTTTAAACTGGGACAGGGGAGTTCCA Menura        687 AGCTGCCAGCAGTGAGAGGACTAGAAGAAATGGCCTTAAGGTGATA-CAGGGGAGATTCA Sayornis      684 CCATGCCAGCAGTGAGAGGACTGGGGAAAATTACTTTAAACGGAGA-CGGGGGAGATTCA Acanthisitta  725 ------------------------------------------------------------ Nestor        482 ------------------------------------------------------------   CR1-I_Tgu     267 GATTAGATATTAG-AAAAAAANTTTTCACTGTTAGGGTGGTCAGGCATTGGAATAGGTTG CR1-I_Tgu         ------------------------------------------------------------ Taeniopygia   734 GATTAGATAATAC--AAAAAAATTTTCACTGCTTGGGTGGTCAGATGGTGGATCAAATTG Pica          748 GATTAGATAAGAGAAAAAAAAAAAATCACTGCTTGGGTGATCAGCCAGTGGAATAGGTTG Myzomela      748 GATTAGATAATGG-AAAAAAAATTTTCACTGCTTGGGTGCTCAGACAGTGGAATAGGTTG Climacteris   753 GATTAGATACTAG--AAAGGCATTTTTACTGTTAGGGTGGTCAG--GCTGGAACAGGTTG Menura        746 GATTAAATAGTAG-AAAAAAGTTTTCCACTGCTTAGGTGATCAGGCATTGGAGTAGGTTG Sayornis      743 TATTTCACTAGGGTGAAAA------------TTAGGGTGGTCAGGCATTGGAATAGGTGG Acanthisitta  725 ------------------------------------------------------------ Nestor        482 ------------------------------------------------------------   CR1-I_Tgu     326 CCCAG-------------------TTTAAGAGGCGTCTGGATCT-----------GGCGC CR1-I_Tgu         ------------------------------------------------------------ Taeniopygia   792 CCCAGTTGC--------------CTTTAAGGGGGACCTGGATAT---------------- Pica          808 CCCAGTCAC--------------CTTTAAGAGGGACCTGGATAT---------------- Myzomela      807 CCTAGTCACCATCTCTGGAAGTGTTTTAAGAGGGACCTGAATATGGT------------- Climacteris   809 GCCAGGGGAGTGGTGGAGTCACCATCTCCAGAGGTGTTTCCAAGGCATCTGGATCCTGGC Menura        805 CCCAGTCACCATCCCTGGGGTTGTTTTAAGGGGCACCTGGATTTGGGGC----------- Sayornis      791 AGGTGTCACCATCCCAGGA---AGTGTTAAAGGTGTCTGGATCTGGTGC----------- Acanthisitta  725 ------------------------------------------------------------ Nestor        482 ------------------------------------------------------------   CR1-I_Tgu     356 TGGGTGATGTGGTTTAGTGGTTTAGGGGTTACAGTGGTAGTGCTGGGTGGACGGTTGGAC CR1-I_Tgu         ------------------------------------------------------------ Taeniopygia   822 ---GATGCTTGGTGTTATGGCTTAGTGGTTACAGTGGCAGTTCTGGGTGAACAGTTGGCT Pica          838 ---GGTTCTGGGTGTTATGGTTTAGTGGTTGCAGTGACCCTGCTGGGTGAGCAGGTGGAT Myzomela      854 -----------------------------------------GCTGGGTGAACAGTTGGGT Climacteris   869 ACTGGGTGTTTAGGTTTAGTGATTTCAGAGTTTGTGTTAATGCTGGGTGGACAGTTGGAC Menura        854 ---------TGGTGTTATGGTTTAGGGGTTACAGTGGCAGTGCTGGTTGGGCAGCTGGAC Sayornis      837 -------------------------------------------TGGGTTGATGGTTGGAC Acanthisitta  725 ------------------------------------------------------------ Nestor        482 ------------------------------------------------------------   CR1-I_Tgu     416 TNGATGATCTTAAAGGTCTCTTCCAACCT--------TGATGATTCTATGA--------- CR1-I_Tgu         ------------------------------------------------------------ Taeniopygia   879 GAGATTATCTTGAA--TTTCTTCTAGCTT--------TGATGATTGTAT---GAATT--- Pica          895 GGGATGATCTTAAAGGTCTCTTCCAACTTTGA-----TGATGATTCTAT---GAATT--- Myzomela      873 GGAATGATCTTAAAGGTCTCTTCCCACTTTGA-----TGATGATGTTAT---GAATT--- Climacteris   929 TGGATGGTCTTAAACGTCTCTTCCAACTT-GATAATTCTATGATTCAAT---GAATT--- Menura        905 TGGATGGTCTTAAAGGTCTCTTCCAACCTTGATAATTCTATGATTCTAT---GAATT--- Sayornis      854 TGGATGATCCTAAAGGTATCTTCCAGCCTTGATGGTTCTGTGTTTCCAT---GAATT--- Acanthisitta  725 ----------------------------------------------------GAATT--- Nestor        482 ----------------------------------------------------GAATT--- CR1-I_Tgu         ------------------------------------------------------------ CR1-I_Tgu         ------------------------------------------------------------ Taeniopygia   923 TTGGAGTAACCACAGCCATGTGACAGGTTTAATGGCAGAGGAATGCTATTCTGTTTGAAG Pica          944 TTGGAGTAACCATAGCCATGTGACAAGTTTAATGGCAGAAGAGTGCTGTCCTGTTTTAGC Myzomela      922 TTGGAGTAACCACAGCCATGTGACAGGTTTAATGGCAGAGGAGTGCTATCCTATTTTAGG Climacteris   982 TTGGAGCAACCACAGCTGTGGGACAGGTCTAGGGGCAGAGGGGTGCAACCCTCTTTTAGG Menura        959 TTGGAGTAACCACAGCCATGTGACAGGTTTAATGGCAGGGGAGTGCTATCCTGTTCTAGT Sayornis      908 TTGGAATAACCATAGCCACGTGACAGATTTGTTGGTAGAAGAGTGCTGTCCTGTTTTAGG Acanthisitta  730 TTGGGGTGACCA-AGCCATGTGACAGGTGCAGTGGCAG--CAGTGCTGTCTTGCTTTAGG Nestor        487 TTGGAGTAACCACAGCCATGCAACAAGTTTAATGGCAGGAGCGTGCTATCCTGTTCTAGG   CR1-I_Tgu         ------------------------------------------------------------ CR1-I_Tgu         ------------------------------------------------------------ Taeniopygia   983 ATTTTGTATTTGCTGGTTGCTCTAAAGCCTTTTGTTGCCAACA---GGTATTTACATCAT Pica         1004 ATCTTGTATTTGGTGGTTCCTCTAAAGCCTTTTGTTGCCAACA---GGTATTTACATCAT Myzomela      982 GTCTTGTGTTTGCTGGCTTCTCTAAAGCCTTTTGTCACCAATA---GGTATTTACATCAT Climacteris  1042 ATTCTGCATTTCCTGGTTGCTCTAAAGCCTTTTGTCACCAATA---GGTATTTACATCAT Menura       1019 ATCTTGTATTTGCTGGTTACTCTAAAGCCTTTTGTCACCAATA---GGTATTTACATCAT Sayornis      968 ATCTCGTGTTTGCTAGTTGCTTTAAAGCGTTCTGTCACCAATACCAGGTATTTACAT--- Acanthisitta  787 ATCTTGTGTTTGGTGGTTGCTCTAAAGCCTTTTGTCACCAATA---GGTATCTACAT--- Nestor        547 ATCTTGTATCAGCTGGTTGCTCTAAAGCCTTTTGTCACCAATA---GGTATTTACATCAT   CR1-I_Tgu         ------------------------------------------------------------ CR1-I_Tgu         ------------------------------------------------------------ Taeniopygia  1040 CAATCTGAAGAGGACCTGGGAAAAGCTGCTCCTGGCAGCTCGTGCCATTGTTGCCATTGA Pica         1061 CAATCTGAAAAGGACCTGGGAAAAGCTGCTCCTGGCAGCTCGTTCCATTGTTGCCATTGA Myzomela     1039 CAATCTGAAGAGGACCTGGGAAAAGCTGCTCCTGGCAGCTCGTGCCATTGTTGCCATTGA Climacteris  1099 CAATCTGGAGAGGACCTGGGAGAAGCTGCTCCTGGCTGCTCGTGCCATTGTTGCCATTGA Menura       1076 CAATCTGAAGAGGACCTGGGAAAAGCTGCTCCTGGCAGCTCGTGCCATTGTTGCCATTGA Sayornis          ------------------------------------------------------------ Acanthisitta      ------------------------------------------------------------ Nestor        604 CAATTTGAAGAGGACCTGGGAGAAGCTCCTCCTGGCAGCCCGTGCCATTGTTGCCATTGA   CR1-I_Tgu         -------- CR1-I_Tgu         -------- Taeniopygia  1100 AAACCCAG Pica         1121 GAACCCAG Myzomela     1099 GAATCCAG Climacteris  1159 GAACCCAG Menura       1136 GAACCCAG Sayornis          -------- Acanthisitta      -------- Nestor        664 GAACCCAG

# Marker Tgu20
>CR1-I_Tgu
------------------------------------------------------------
------------------------------------------------------------
------------------------------------------------------------
------------------------------------------------------------
------------------------------------------------------------
------------------------------------------------------------
-------------------------------------AGAAGAGGAGGCTCAGGGGGGAC
CTCATCGCTCTCTACAACTNCCTGAAAGGAGGTTGTAGTGAGGTGGGGGCCGGTCTCTTC
TGCCGTGCCTGCAGTGAGAGGACCAGAGGAAATGGCCTTAAGCTGAGACAGGGGAGATTC
AGATTA------GATATTAGAAAAAAANTTTTCACTGTTAGG-------GTGGTCAGGCA
TTGGAATAGGTTGCCCAGGGAGGTGGTGGAGTCACCATCCCTGGAGGTGTTTAAGAGGCG
TCTGGATCTGGCGCTGGGTGATGTGGTTTAGTGGTTTAGGGGTTACAGTGGTAGTGCTGG
GTGGACGGTTGGACTNGATGATCTTAAAGGTCTCTTCCAACCTTGATGATTCTATGATTC
T-----------------------------------------------------------
------------------------------------------------------------
------------------------------------------------------------
----------------------
>Taeniopygia guttata 
CACCCCCCGGCCCGTGCCTGACATTATCTTTCCCTGGCAATA--TTTCTGTTCTGCTGCA
GCTTATTCCTTTAAATTTTT------------TAGATTATTTTTATTAATTGTATTTTAT
TTATGTAGAGCTGCTGACTAAATGAAGGATACATTCATTCTTTTTGGCAG----AGACAG
AAGAGGGCTT----------GTATCTATTTTCATGTCCTAGGATAACTAGAATATGCATA
AGAATTCACAGCACT-ACTCCTTCCAAGAATGCAATAGTTACCTCTTACTGACTTGTCTG
CATATTTGTG-ACACTGTTGGATTCTCATATTCCCC-AGAGTAAGGGTTTCTTTATGTTT
ATCTGTAT-------CACATTCAGCTGAAACAACTTTAGAAGATGA---GGCCAGAGGAT
CTCTTCACTTTCTACAGGTACCTGACAGGAGGCTGTAGTGAGGTGTGGTTCAGCCTTTTC
TGCCATGCCTGCAGTGAGAGGATGAGAGAAAATGGACTTAAACTGAGACAGGGGAGATTC
AGATTAAGATTAGATGTTAGAAAAACATTTTTCACTGCTAGGCATGAGGGTGGTGAGGCA
CTGGAATGGGTTGCCCAGGGAGATGGTGGAGTCACCACCCCTGGAAGTGTTGAAGAGGTG
TCTGGATCTGGCTCTGGCTGATGGGGTTTA--------GGGGGTGCAGTGACAGTGCTGG
GAGGACAGCTGGACCTGATGATCTTAAAGGTCCCTTCCAGCCCTGACAATTCTATGATTC
TG---ATCTTCCATACTTTTTGTCAGATGCTGAATATGGACAAAGAAAAAAAGTGGCTTC
TCTGATAACAGCCTTT-GAACAAGGCTAAGTCAGAATTAGATTGGATCCTAGCAGGGTGA
AAGG-GAATCTTTTTCATCTGAACATCAGCACTTGCCTTGTGCTTTACCTCTTATGGTTT
CTCATTCTTCCCTGTTACCGCA
>Pica pica 
CCCCCCTCCCT--GCACCTGACATTATCTTTCCCTGGCAATACTTCTGTTCTGCTGGAGC
TCATATTCCTTTAAATTCTT-----------TATATTTATTTTAATTCTTTACATTTGAT
TTAGGTAGGCTTTCTGACTAAATGAAGGATACTTTCATTCTTTTTGGTAATCAGAGACAG
AAGAGGGCAT----------GTATCTATTTTCATCTTCTAGGATAACTAGAATATGCATA
AGAACACACAGCACC-GCTCCCTCCAAAAATGCAACAGTTACCTCCTATTGACTTGTGTG
CATGTTTGTG-ACACTGTTGGATTTTCATGTTCCCC-AGAGTAAGGGTTCCCTTATGTTT
ATCTGTAT-------CATATTCATCTGAAACGACTTTAGAAGACAA---GGCTGGGGGAC
CTCATCAGTCTCTACATCCACCTTGCAGGATGTTGTAGTGAGGTGGGGGTCAGTCTCTCC
TGCCATGCCTGCAGTGAGAGGATGAGAGAAAATGGCCTTAAGCTGAGGCAGGGGAGATTC
AGATTA------GATATTAGAAAAACATTTTTCACCGTTAGGCATTAGGGTGGTCAGGCA
TTGGAATAGGTTGCCCAGGGAGATGGTGGTGTCACCACCCCTGGAGGTGTTCAAGAGGTG
TCTGGATCTGGCTCTGGGTGATGTGGTTTAGTGGTTTAGGGGTTACCATGACAGTGCTGG
GTGAACAGTTGGACCTGATGATCTTGAAGTTCCCTTCCAACCCTGATGATTCTATGATTC
TA---ATGTTCCGTAGTTTTTGTCAGATGCTGAATATAGACAAAGAAACGAAGGGGCTTC
TCTGATAATAGCCTTT-GAACAATGCTAAGTCAGAATTAGATAGGATCCCAGCAGGATGA
AAG----ATCTTTTTCATCTGAATATCAGCATTTGCCTTGTGCTTTACCTGTTATGATTT
CTTATTCTTTCCTGCTACTGGA
>Myzomela eques 
CCCTCCCTCCCT-GAGCCTGACATTATCTTTCCCTGGCAATACTTCTGTTCTGCTGGAGC
TCATATCCCTTTAAATTTTT-----------CAAATTTATTTTAATTCATTGCATTTTAT
TTATGTAGGCTTTCTGACTAAATGAAGGATACATTCATTCTTTTTGGTAATCAGAGACAG
AAGAGGGCAT----------ATATCTGTTTTCATCTCCCAGGATAACTCAAATATGCCTA
ACAATTCACAGCACC-ACTCCTTCCAAAAACTCAATAGTTAACTCTTACTGACTTGTCTG
CATGTTTGTG-ACACTGTTAGATTCT----------------------------------
------------------------------------------------------------
------------------------ACAGGAGGTTGTAGTGAGGGGTGATTCAGTCTCTTC
TGCCATTCCTGCAGTGAGAGGATGAGAGAAAATGGCCT-----TGAGACAGGGGAGATTC
AGATTA------GATACTAGAAAAACATTTCTCACCGTTAGGCATCAGGGTGGTCAGGCA
CTGGAATAGGTTGCCCGAGGAGATTGTGGAATCATCATCCCTGGAGGTGTTCAAGTGGTG
TCTGGATCTGCCTCTGGGTCATGTGGTTTTTTTCAT------------------------
-----CAGTTGGGCCTGATGATCTTAAAGGTTCCTTCCAGCCCTGACAATTC--TGATTC
TA---ATCTTCCATACTTTTTGTCAGATGCTGAATAGAGACAAAGAAAGGAAGGGGCTTC
TCTGACAATAGCCTTT-GAACAATGCTAAATCAGAATTAGATTAGATCCTAGCAGGATCA
AAGG-AAATATTTTTCATCTGAACATCAGCATTTGCCTTGTGCTTTACCTCTTATGGTTT
CTCACTCTTTCCTGTGACTGGA
>Menura novaehollandiae
------------------------------------------------------------
------------------------------------------------------------
------------------------------------------------------------
------------------------------------------------------------
------------------------------------------------------------
------------------------------------------------------------
------------------------------------------------------------
------------------------------------------------------------
------------------------------------------------------------
----------------------------------CTGTTAGGCATTAGGGTGGTCAGGCA
TTAGAATAGGTTGCCCAGAGAGGTGGTGGAGTCACCATCCCTGGAGGTGTTCAAAAGGTG
TCTGCATCTGGCGCTGGG-GATGTGATTTAGTGGTGTGGGGGTTACAGGT---GTGCTGA
GTGGACAGTTGGACTGGATGATCTTAGAGGTCCTTTCCAACCATGACGATTCTATGATTC
TA---ATCTTCCATAGTGTTTGTCAGATGCGGAGTATGGACAAAGAAAGGAAGGGGCTTC
TCTGAAAATAGCCTTT-GAACAATGTTAAATCAGAATTAGATTGGATCCTAACAGGATGA
AAGG-AGACCTTTTTCATCTGAACATCACCATTTGCCTTGTGCTTTACCTCTTATGCTTT
CTCATTCTTTCCTGCTACTGGA
>Sayornis phoebe
------------------------------------GCAATACTTCTATTCTCCTGGGGC
TCGTATTCCTTTAAATTTTT----------T-ATATTTATTTTAATTCATTACATTTTCT
TCATGTAGGCTTCCTGACTAAATGAAGGATACATTAATTATTTTTGGTAATCAGAGACGG
AAGAAAGTATGTCTGTGT-GTGATGTATTTTCATCTCCTCGGATAACTAGAATATGCATA
AGAACTCACAGTGTG-AGTCCATCCAAAAATGCAGTAGTTACCTCTTACTGACTTGTGTG
CATGTTTGTG-TCACTGTTTGATTCTCGTATTCCCC-TGAGTGAGGGTTCTCATATGTTT
ATCTGCATTATTATCTGTATTCAGCTGAAACAACTGAATTCTGTGC--------------
------------------------------------------------------------
------------------------------------------------------------
------------------------------------------------------------
------------------------------------------------------------
------------------------------------------------------------
------------------------------------------------------------
-----ATCTTCCATACTGTTCATCAGGTGCTGAATATGGACAAACAAACGAAGGAGCTTC
TCTGATAATAGACTTT-GAGTGGTGCTAAGTCAGAATTAGATTGGGTCCTAGCATGATGA
AAGGGAGACCTTTTTCTTCT----------------------------------------
----------------------
>Acanthisitta chloris 
CCCCCCTCCCTGCG-CCTTGACATTATCTTTCCCTGGCAATAATTCTGTTCTCTGGGAGC
TCATATTCCTTTAATTTTTT----------TAAAATTTATTTTAATTCATTGCATTTTCT
TCATATAGGCTTTCTGACTAAATGAAGGATTCATTAATTCTTTTTGGTAATCGGAGACAG
-AGAGGGCATGTATATGTGGTGACGTATTTTCATCTCTTAGGATAACTAGGATATGCATA
TGAACTCACAGGGCT-ATTCGTTCCATAAACACAATAGTTGCCTCTTACTGACTTGTGTG
CATGTTCATG-GCACTGTTGGATTCTCATGTTCCCC-AGAGTGACAGTTCCCATATGTTT
ATCTGTAT-------CCCATTCAGCTGAAACA----------------------------
------------------------------------------------------------
------------------------------------------------------------
------------------------------------------------------------
------------------------------------------------------------
------------------------------------------------------------
------------------------------------------------------------
--------------ACTTTTTGTCAGATGCTGATTATGGACAAAGAAAGGAAGGGGCTTC
TCTGATAATAGCCTTC-GTACTATGCTAAGTCAGAATT----------------------
-----AGACCTTTTTCATCTAAACACCAGCATTTGCCTTGAGCTTTACCTCTTGTGCTTT
CTCATTCTTTCCTGTTACTGGA
>Nestor notabilis 
CCCCCTCCTT---GTGCCTGACATTATCTTTCCCTGGCAATACTTCTCTTCTGTTCTCCT
GGAGCACGTTCCTTTTTTTTTTTTTTTTTTTTTTTAAATTTATCTTAACTCATTACATTT
TATTTATGTAGACTTTCCAAGTAAATAAAATGCATGTTAATTCCTTGCAGTAAGCGGAGA
CAGAAGGCATGTATGTGTGCTGATGTATTTTTGTTTCCTAGGATAAAAAGAATCTGCCTA
AGAACTCAC----GTTACTCCTTTGAAAAATACAGTAGTTACCTCTT-------TTGTTG
CATGTTTGTGAACCTGTGTTGAAATCTCGTGTCCCCCAGAGTGAGGGTTCCCATGCATTC
ATCTGTAT-------CCCATTCAGCTGAAACAGTTGAATACTGTGC--------------
------------------------------------------------------------
------------------------------------------------------------
------------------------------------------------------------
------------------------------------------------------------
------------------------------------------------------------
------------------------------------------------------------
-----ATCTTCCATAGTCTTCGTCAGATGCTGAATATGGGCAAAGAAAGGAAGGGGGTTC
TCTGATAATAGCCTTCTGAATGGTGCTGAGTCAGAATTAGACTGGATCCTGGCAGGATGA
AAGG-AGACCTTTTTCTTCTGAACATCAGCATTTGCCTTGTGCCTTACCTTTTGTGCTTT
CTCAGTTTATTC--TTACTGGA

# Marker Tgu20

CR1-I_Tgu       1 ------------------------------------------------------------ Taeniopygia     1 CACCCCCCGGCCCGTGCCTGACATTATCTTTCCCTGGCAATA--TTTCTGTTCTGCTGCA Pica            1 CCCCCCTCCCT--GCACCTGACATTATCTTTCCCTGGCAATACTTCTGTTCTGCTGGAGC Myzomela        1 CCCTCCCTCCCT-GAGCCTGACATTATCTTTCCCTGGCAATACTTCTGTTCTGCTGGAGC Menura          1 ------------------------------------------------------------ Sayornis        1 ------------------------------------GCAATACTTCTATTCTCCTGGGGC Acanthisitta    1 CCCCCCTCCCTGCG-CCTTGACATTATCTTTCCCTGGCAATAATTCTGTTCTCTGGGAGC Nestor          1 CCCCCTCCTT---GTGCCTGACATTATCTTTCCCTGGCAATACTTCTCTTCTGTTCTCCT   CR1-I_Tgu       1 ------------------------------------------------------------ Taeniopygia    59 GCTTATTCCTTTAAATTTTT------------TAGATTATTTTTATTAATTGTATTTTAT Pica           59 TCATATTCCTTTAAATTCTT-----------TATATTTATTTTAATTCTTTACATTTGAT Myzomela       60 TCATATCCCTTTAAATTTTT-----------CAAATTTATTTTAATTCATTGCATTTTAT Menura          1 ------------------------------------------------------------ Sayornis       25 TCGTATTCCTTTAAATTTTT----------T-ATATTTATTTTAATTCATTACATTTTCT Acanthisitta   60 TCATATTCCTTTAATTTTTT----------TAAAATTTATTTTAATTCATTGCATTTTCT Nestor         58 GGAGCACGTTCCTTTTTTTTTTTTTTTTTTTTTTTAAATTTATCTTAACTCATTACATTT   CR1-I_Tgu       1 ------------------------------------------------------------ Taeniopygia   107 TTATGTAGAGCTGCTGACTAAATGAAGGATACATTCATTCTTTTTGGCAG----AGACAG Pica          108 TTAGGTAGGCTTTCTGACTAAATGAAGGATACTTTCATTCTTTTTGGTAATCAGAGACAG Myzomela      109 TTATGTAGGCTTTCTGACTAAATGAAGGATACATTCATTCTTTTTGGTAATCAGAGACAG Menura          1 ------------------------------------------------------------ Sayornis       74 TCATGTAGGCTTCCTGACTAAATGAAGGATACATTAATTATTTTTGGTAATCAGAGACGG Acanthisitta  110 TCATATAGGCTTTCTGACTAAATGAAGGATTCATTAATTCTTTTTGGTAATCGGAGACAG Nestor        118 TATTTATGTAGACTTTCCAAGTAAATAAAATGCATGTTAATTCCTTGCAGTAAGCGGAGA   CR1-I_Tgu       1 ------------------------------------------------------------ Taeniopygia   163 AAGAGGGCTT----------GTATCTATTTTCATGTCCTAGGATAACTAGAATATGCATA Pica          168 AAGAGGGCAT----------GTATCTATTTTCATCTTCTAGGATAACTAGAATATGCATA Myzomela      169 AAGAGGGCAT----------ATATCTGTTTTCATCTCCCAGGATAACTCAAATATGCCTA Menura          1 ------------------------------------------------------------ Sayornis      134 AAGAAAGTATGTCTGTGT-GTGATGTATTTTCATCTCCTCGGATAACTAGAATATGCATA Acanthisitta  170 -AGAGGGCATGTATATGTGGTGACGTATTTTCATCTCTTAGGATAACTAGGATATGCATA Nestor        178 CAGAAGGCATGTATGTGTGCTGATGTATTTTTGTTTCCTAGGATAAAAAGAATCTGCCTA   CR1-I_Tgu       1 ------------------------------------------------------------ Taeniopygia   213 AGAATTCACAGCACT-ACTCCTTCCAAGAATGCAATAGTTACCTCTTACTGACTTGTCTG Pica          218 AGAACACACAGCACC-GCTCCCTCCAAAAATGCAACAGTTACCTCCTATTGACTTGTGTG Myzomela      219 ACAATTCACAGCACC-ACTCCTTCCAAAAACTCAATAGTTAACTCTTACTGACTTGTCTG Menura          1 ------------------------------------------------------------ Sayornis      193 AGAACTCACAGTGTG-AGTCCATCCAAAAATGCAGTAGTTACCTCTTACTGACTTGTGTG Acanthisitta  229 TGAACTCACAGGGCT-ATTCGTTCCATAAACACAATAGTTGCCTCTTACTGACTTGTGTG Nestor        238 AGAACTCAC----GTTACTCCTTTGAAAAATACAGTAGTTACCTCTT-------TTGTTG   CR1-I_Tgu       1 ------------------------------------------------------------ Taeniopygia   272 CATATTTGTG-ACACTGTTGGATTCTCATATTCCCC-AGAGTAAGGGTTTCTTTATGTTT Pica          277 CATGTTTGTG-ACACTGTTGGATTTTCATGTTCCCC-AGAGTAAGGGTTCCCTTATGTTT Myzomela      278 CATGTTTGTG-ACACTGTTAGATTCT---------------------------------- Menura          1 ------------------------------------------------------------ Sayornis      252 CATGTTTGTG-TCACTGTTTGATTCTCGTATTCCCC-TGAGTGAGGGTTCTCATATGTTT Acanthisitta  288 CATGTTCATG-GCACTGTTGGATTCTCATGTTCCCC-AGAGTGACAGTTCCCATATGTTT Nestor        287 CATGTTTGTGAACCTGTGTTGAAATCTCGTGTCCCCCAGAGTGAGGGTTCCCATGCATTC   CR1-I_Tgu       1 -------------------------------------AGAAGAGGAGGCTCAGGGGGGAC Taeniopygia   330 ATCTGTAT-------CACATTCAGCTGAAACAACTTTAGAAGATGA---GGCCAGAGGAT Pica          335 ATCTGTAT-------CATATTCATCTGAAACGACTTTAGAAGACAA---GGCTGGGGGAC Myzomela      303 ------------------------------------------------------------ Menura          1 ------------------------------------------------------------ Sayornis      310 ATCTGCATTATTATCTGTATTCAGCTGAAACAACTGAATTCTGTGC-------------- Acanthisitta  346 ATCTGTAT-------CCCATTCAGCTGAAACA---------------------------- Nestor        347 ATCTGTAT-------CCCATTCAGCTGAAACAGTTGAATACTGTGC-------------- CR1-I_Tgu      24 CTCATCGCTCTCTACAACTNCCTGAAAGGAGGTTGTAGTGAGGTGGGGGCCGGTCTCTTC Taeniopygia   380 CTCTTCACTTTCTACAGGTACCTGACAGGAGGCTGTAGTGAGGTGTGGTTCAGCCTTTTC Pica          385 CTCATCAGTCTCTACATCCACCTTGCAGGATGTTGTAGTGAGGTGGGGGTCAGTCTCTCC Myzomela      303 ------------------------ACAGGAGGTTGTAGTGAGGGGTGATTCAGTCTCTTC Menura          1 ------------------------------------------------------------ Sayornis      356 ------------------------------------------------------------ Acanthisitta  371 ------------------------------------------------------------ Nestor        386 ------------------------------------------------------------   CR1-I_Tgu      84 TGCCGTGCCTGCAGTGAGAGGACCAGAGGAAATGGCCTTAAGCTGAGACAGGGGAGATTC Taeniopygia   440 TGCCATGCCTGCAGTGAGAGGATGAGAGAAAATGGACTTAAACTGAGACAGGGGAGATTC Pica          445 TGCCATGCCTGCAGTGAGAGGATGAGAGAAAATGGCCTTAAGCTGAGGCAGGGGAGATTC Myzomela      339 TGCCATTCCTGCAGTGAGAGGATGAGAGAAAATGGCCT-----TGAGACAGGGGAGATTC Menura          1 ------------------------------------------------------------ Sayornis      356 ------------------------------------------------------------ Acanthisitta  371 ------------------------------------------------------------ Nestor        386 ------------------------------------------------------------   CR1-I_Tgu     144 AGATTA------GATATTAGAAAAAAANTTTTCACTGTTAGG-------GTGGTCAGGCA Taeniopygia   500 AGATTAAGATTAGATGTTAGAAAAACATTTTTCACTGCTAGGCATGAGGGTGGTGAGGCA Pica          505 AGATTA------GATATTAGAAAAACATTTTTCACCGTTAGGCATTAGGGTGGTCAGGCA Myzomela      394 AGATTA------GATACTAGAAAAACATTTCTCACCGTTAGGCATCAGGGTGGTCAGGCA Menura          1 ----------------------------------CTGTTAGGCATTAGGGTGGTCAGGCA Sayornis      356 ------------------------------------------------------------ Acanthisitta  371 ------------------------------------------------------------ Nestor        386 ------------------------------------------------------------   CR1-I_Tgu     191 TTGGAATAGGTTGCCCAGGGAGGTGGTGGAGTCACCATCCCTGGAGGTGTTTAAGAGGCG Taeniopygia   560 CTGGAATGGGTTGCCCAGGGAGATGGTGGAGTCACCACCCCTGGAAGTGTTGAAGAGGTG Pica          559 TTGGAATAGGTTGCCCAGGGAGATGGTGGTGTCACCACCCCTGGAGGTGTTCAAGAGGTG Myzomela      448 CTGGAATAGGTTGCCCGAGGAGATTGTGGAATCATCATCCCTGGAGGTGTTCAAGTGGTG Menura         27 TTAGAATAGGTTGCCCAGAGAGGTGGTGGAGTCACCATCCCTGGAGGTGTTCAAAAGGTG Sayornis      356 ------------------------------------------------------------ Acanthisitta  371 ------------------------------------------------------------ Nestor        386 ------------------------------------------------------------   CR1-I_Tgu     251 TCTGGATCTGGCGCTGGGTGATGTGGTTTAGTGGTTTAGGGGTTACAGTGGTAGTGCTGG Taeniopygia   620 TCTGGATCTGGCTCTGGCTGATGGGGTTTA--------GGGGGTGCAGTGACAGTGCTGG Pica          619 TCTGGATCTGGCTCTGGGTGATGTGGTTTAGTGGTTTAGGGGTTACCATGACAGTGCTGG Myzomela      508 TCTGGATCTGCCTCTGGGTCATGTGGTTTTTTTCAT------------------------ Menura         87 TCTGCATCTGGCGCTGGG-GATGTGATTTAGTGGTGTGGGGGTTACAGGT---GTGCTGA Sayornis      356 ------------------------------------------------------------ Acanthisitta  371 ------------------------------------------------------------ Nestor        386 ------------------------------------------------------------   CR1-I_Tgu     311 GTGGACGGTTGGACTNGATGATCTTAAAGGTCTCTTCCAACCTTGATGATTCTATGATTC Taeniopygia   672 GAGGACAGCTGGACCTGATGATCTTAAAGGTCCCTTCCAGCCCTGACAATTCTATGATTC Pica          679 GTGAACAGTTGGACCTGATGATCTTGAAGTTCCCTTCCAACCCTGATGATTCTATGATTC Myzomela      544 -----CAGTTGGGCCTGATGATCTTAAAGGTTCCTTCCAGCCCTGACAATTC--TGATTC Menura        143 GTGGACAGTTGGACTGGATGATCTTAGAGGTCCTTTCCAACCATGACGATTCTATGATTC Sayornis      356 ------------------------------------------------------------ Acanthisitta  371 ------------------------------------------------------------ Nestor        386 ------------------------------------------------------------   CR1-I_Tgu     371 T----------------------------------------------------------- Taeniopygia   732 TG---ATCTTCCATACTTTTTGTCAGATGCTGAATATGGACAAAGAAAAAAAGTGGCTTC Pica          739 TA---ATGTTCCGTAGTTTTTGTCAGATGCTGAATATAGACAAAGAAACGAAGGGGCTTC Myzomela      597 TA---ATCTTCCATACTTTTTGTCAGATGCTGAATAGAGACAAAGAAAGGAAGGGGCTTC Menura        203 TA---ATCTTCCATAGTGTTTGTCAGATGCGGAGTATGGACAAAGAAAGGAAGGGGCTTC Sayornis      356 -----ATCTTCCATACTGTTCATCAGGTGCTGAATATGGACAAACAAACGAAGGAGCTTC Acanthisitta  371 --------------ACTTTTTGTCAGATGCTGATTATGGACAAAGAAAGGAAGGGGCTTC Nestor        386 -----ATCTTCCATAGTCTTCGTCAGATGCTGAATATGGGCAAAGAAAGGAAGGGGGTTC CR1-I_Tgu         ------------------------------------------------------------ Taeniopygia   789 TCTGATAACAGCCTTT-GAACAAGGCTAAGTCAGAATTAGATTGGATCCTAGCAGGGTGA Pica          796 TCTGATAATAGCCTTT-GAACAATGCTAAGTCAGAATTAGATAGGATCCCAGCAGGATGA Myzomela      654 TCTGACAATAGCCTTT-GAACAATGCTAAATCAGAATTAGATTAGATCCTAGCAGGATCA Menura        260 TCTGAAAATAGCCTTT-GAACAATGTTAAATCAGAATTAGATTGGATCCTAACAGGATGA Sayornis      411 TCTGATAATAGACTTT-GAGTGGTGCTAAGTCAGAATTAGATTGGGTCCTAGCATGATGA Acanthisitta  417 TCTGATAATAGCCTTC-GTACTATGCTAAGTCAGAATT---------------------- Nestor        441 TCTGATAATAGCCTTCTGAATGGTGCTGAGTCAGAATTAGACTGGATCCTGGCAGGATGA   CR1-I_Tgu         ------------------------------------------------------------ Taeniopygia   848 AAGG-GAATCTTTTTCATCTGAACATCAGCACTTGCCTTGTGCTTTACCTCTTATGGTTT Pica          855 AAG----ATCTTTTTCATCTGAATATCAGCATTTGCCTTGTGCTTTACCTGTTATGATTT Myzomela      713 AAGG-AAATATTTTTCATCTGAACATCAGCATTTGCCTTGTGCTTTACCTCTTATGGTTT Menura        319 AAGG-AGACCTTTTTCATCTGAACATCACCATTTGCCTTGTGCTTTACCTCTTATGCTTT Sayornis      470 AAGGGAGACCTTTTTCTTCT---------------------------------------- Acanthisitta  454 -----AGACCTTTTTCATCTAAACACCAGCATTTGCCTTGAGCTTTACCTCTTGTGCTTT Nestor        501 AAGG-AGACCTTTTTCTTCTGAACATCAGCATTTGCCTTGTGCCTTACCTTTTGTGCTTT   CR1-I_Tgu         ---------------------- Taeniopygia   907 CTCATTCTTCCCTGTTACCGCA Pica          911 CTTATTCTTTCCTGCTACTGGA Myzomela      772 CTCACTCTTTCCTGTGACTGGA Menura        378 CTCATTCTTTCCTGCTACTGGA Sayornis          ---------------------- Acanthisitta  509 CTCATTCTTTCCTGTTACTGGA Nestor        560 CTCAGTTTATTC--TTACTGGA

# Marker Tgu21
>CR1-I_Tgu 
------------------------------------------------------------
------------------------------------------------------------
------------------------------------------------------------
------------------------------------------------------------
---------------------------AGC---TGGGTTT-GTTTAGTCTCGAGAAGAGG
AGGCTCAGGGGGGACCTCATCGCTCTCTACAACTNCCTGAAAGGAGGTTGTAGTGAGGTG
GGGGC-CGGTCTCTTCTGCCGTGCCTGCAGTGAGAGGACCAGAGGAAATGGCCTTAAGCT
GAGACAGGGGAGATTCAGATTAGATATTA----GAAAAAAANTTTTCACTGTTAGGGTGG
TCAGGCATTGGAATAGGTTGCCCAGGGAGGTGGTGGAGTCACCATCCCTGGAGGTGTTTA
AGAGGCGTCTGGATCTGGCGCTGGGTGATGTGGTTTAGTGGTTTAGGGGTTACAGTGGTA
GTGCTGGGTGGACGGTTGGACTNGATGATCTTAAAGGTCTCTTCCAACC-TTGATGATTC
TATGATTCTATGA-----------------------------------------------
------------------------------------------------------------
------------------------------------------------------------
------------------------------------------------------------
------------------------------------------------------------
------------------------------------------------------------
------------------------------------------------------------
------------------------------------------------------------
----------------------------------------------
>Taeniopygia guttata 
CATGGTCAGTTTGAGAAATTATAGGAATATTGCTTGCACTGAGGGTACTGATAGCTTACT
ATTAGTCATGATCTTTCTGCAGCCATGGCCTGTGACAGCACTAATGACACTCATTTTGCA
GCATGACCATGAATCAGAATACCTTTACAAGAGCATGAAATGTCAGATATCATTGAGAAG
ATTTTCTAGCAATTTAAACTAC-AAAAAAA---------CATTGTTGGACCTCTGAGTTT
GCCAAAAGTCGCTATGACATAATA---AAC---TGGAGTT-CTTTAGTCTGGAGAAGAGG
AGGCTCAGGGGA-ACCTCACTGCTCTCTGCAACTACTTGAAATGAGGTTTTATTGAGGT-
GGGGT-CTGTCTCTCCTGCCATGTCTGTAGTGATAGGATGAGAGGAAATA-----AAATT
GTGTCAGGGGAGGCTCAGATTAGATACTAATAGCTAAGAAAAAAATCATTGAAAGAGCAG
TTAGACACTGGAATAA-CTTTCCAGGGAGGT----AACTCACCATCTCTGGAAGAGTTAG
AGAGGTGTCTGGATGTGTCATTTGGGGAGAT--------GGTTCAGGGGTGGCTGTGGTG
ATGCTGGGTTGTCAGTTGGACTGGATGATCTGGAAAACCTCTTGCAACC-TTGATGATTT
TGGGGTTCTGTAA---AAC---AAAACAAAACAAAAAAAAAGTAGGCAAGCAACTATTTG
AGAACTGACTTTAAGAGAGACTTTAAAAGTTGATTTTTATTTTGACAGCAGATATCCAAA
TCCCAGCTTCACTTTATCTGTAATGTT-----GTCAAAATGGCAGCAGATACATAATTCA
TAGGTTCTTAAGT-------------------CTTAATGAACTTACTGAATCCTAAATTT
GTGCTTTCATTTATTGACTCCTTTTAAAGCATATTTGACAG-AAAAAAA-----TGCATT
TTCCTA-TAATGATAAAGGAGAAAAAAGTTTAGAATGGTCCTTCCATAAGGATTCAAGAT
CCTTTTTTTATAAGAGTAAATTGAAAACAAGGGACCTAAAGACATTGCTTTAGAAAAATA
AAACACAGATATAGCTGAATAATACATTGCTC-----------------TTTGGTTTTAT
TTCAAAGGATTTGAAGGCCTGAACTGTGAAATCAACTTTGATGAGT
>Malurus cyaneus 
------------------------------------------------------------
----------------------------------------------ACAGTCATTTTGTA
GCATGACCACGAATTAGAATACATTTACGAGAGCATGAAATGTCAGATATTGGAGAGGAC
ATTTTCTAGCAACTTCAACTACAAAAAAAAAAAAACCCCCCGCGGGGGGCCCTCGGATTT
GGCAAAAAGCCCTTTTAACCCAAA---AAC---TGGGGGGGGTTTAGTCTGGAGAAGAAA
---CTCAGGGGG-ACCTCAGCGGTCTCTGCAGCTTTCTGAAGGTAGGTTTTGTTCAGGTG
GGGGT-CAGTCTCTTCTGTCATCTCTCAAGTGAAAAGACGAGAGGAAGTGGATTTAAATT
GTGTCAGGGGATGGTCAGATTAGAT--TAATAATTA--AAAAAAACCACTGAAAGAGTGG
TTAGACATTGGAATAA-TTACCC-AGGGAGGTGGTGAATCACCATGTCTGGAGGAGTCGG
AGAGGCATCTAGATGTGGCTCTTGGGGATAT--------GGTTAAAGAGTGATTGCGATG
GTGCTGGGTTTTTGGTTGG-CTGGATGACCTGGAACGCCTCTTGCAACCTTGATCA-TTC
TGGGATTCTGTAA---AAC---CAATAAAGAAGAA------TGAGAGAAGCATCTATTTG
AAGCCTGATTTTAAGAGAGATTTT-AAGAGCTGATTTTTATTTGAGAGCAAATATCCAAA
TCCCAGTCTCACTTCATCTGTAAAGTT-----GTCAAAATAACAGCAGATAAAAAAAAAT
TCTTAAGTCTACTAAACTAAAAGTTCAACTAGATTAATGAACACACTGAATCCTAAATTT
GTGCTTT-ATTTATTGGCTCCTTTTAAAGTATATTTGACAGGAAAAAAAACCAAACATTT
TCTTATTAATGACAGAGCAGAACAATATTTCAGAATGATCCTTCCATATGTATTCAAGAT
-TATTTTTTGCAAGAGTAAATTGAAAACAAGGGACTTACAGACA-TGCTTTAGAAAAATA
AGACACAGATACAGCTGAATAATGCATAGCTC-----------------TTTGGTTTTAT
TTCCAA----------------------------------------
>Menura novaehollandiae 
CGTGGTCAGTTTGAGAAATTATGGGAATATGCCTTGCACTGGGGGAGCCGATAGCTTAGC
ATTAGTCATGCTCCTCCTGCAGCCATGACCTGTGACAGCACTAATGACAGTCATTTTGTA
GCATGACCATGAATTAGAATACATTTACAGGGGCATGAAATGTCAGATATTGGAGAGGAG
ATTCTCTAGCAATTTCAACTACAAAAAGAC---------G-CTGTTGGACCTCTGAGTTC
GCTAAAAGTCAGTATGACACAAGA---AAC---TGGGATT-GTTTAGTCTGGAGAAGAGG
AGGCTCAGGGGGGATGTCATTGCTCTCTAGAACTATCTGAAAGGAGGTTGTAGTGAGGTC
AGTGT-TGGTCTCTTCTGCCATGTCTCAAGTGAAATAATGAGAGGAAATGGCCTTAAACT
GTGACAAGAGAGGCTCAGATTATATAT-CAATAATTTAAAAAATATCACTG-AAAAGTGG
TTAGACATTGGAATAA-TTGCCCAGGAAGGTGGTGAAGTCACCATCTCTGGAAGTGTTCA
AGAAGCATCTGGATGTGGCACTTGGGAATAT--------GGTTCAGGGGTGATTATGGTG
GTGCTGGGTTGTTGGTTGGACTGGATGATCTGGAAGTTCTCTTGCAACG-TTGATAATTC
TGTGATTCTGTGA---AAC---AAGTAAAGACAAA------GTAGAGAAGCAACTATTTG
AGAGATGATTTTAAGAGCTGA------------TTTTTATTTTGAGAGCAGATATAAAAA
TCCCAGCATCACTTCATCTGAAATGTT-----GTCAAAATGGCAGCAGATACACATAT--
TCTTAAGTCTGCTAAACTAAAAGTTCAACTAGATTAATGAAAATACTGAATCCTAAATTT
TTCCTTTCATTTATTGGCTCCTTTTGAAGTATATTTGATGG-GAAAAAA-----GGCATT
TTCCATCAATGACTGAGCAGAAAAAGCTTTTAGAATGATCTTTCCATAAGGCTTCAAGAT
-CATTTTTTACAAGAGTAAATTGAAAACAAGGGACACAAAGACG-TGCTTTAGAAAAATA
AGGCACAGATATAGCTGAATAATGCATAGCTC------------TTTGGGATTTTTTTCC
AACCAAGGATTTGAAGGTCTGAACTGTGAAATCAACTTTGATGAGT
>Sayornis phoebe 
CATGGTCAGTTTGAGAAATTATGGGAATATGCCTTGCACTGAGGGTGCTGATAGCTTAGC
ATTAGTCATGGTCTTCCTGCAGCCATGGCCTGTGACAGCACTAATGACACCCATTTTGTA
GCATGACCATGAATTAGAATACATTTACAAGAGCATGAAATGTCAGATATTGGAGAGGAG
ATTCTCAAGCAATTTCAACTGCAAAAAAAA---------CACTGTTGGACCTCCGAGTTT
GCTAAAAGTCATTATGACACAAGA---AAC---TGGGTTT-GTTTAGTCTGGAGAAGAGG
AGGCTCAGGGGA-ACCTCACTGCTTTTTACAACTACCTGAAAGGAGGTTTTGTTGAGGTG
GGGGT-ATATCTCTACTGCCATGTCTCTAGTGAAAGGGTGAGAGGAAATGGCCCTAAATT
GTGTCAGGGGATGTTCAGATTAGATATTCATAACTAAG-AAAAAATCACAGAAAGAGTGT
TTAGGCATTGGAATAA-TTGTCCGGGGAGGTAGTGAAGTCACCATCTCTGGAAGTGTTTG
AGAGGTGTCTGGATGTGGCACTTGGGGATAT--------GTTTTAGGGTGGATTGTGGTG
GTGCTGGGTTGTCAGTTGGACTGGATGATCTGGAAGGCCTCTTGCAACC-TTGATGATTC
TGGGATTCTGTAA---CAC---AAATAAAGACAAA------TTAGAGAAGAAACTTTTTG
AGAGCTGATTTTAAGAGAGATTTTAAGAGCTGATTTTCATTTTGAGAGCAGATGTCCCAA
TTCCGGCATCACTACATCTGTAATGTT-----GTCAAAATTGGAGCAGATACATAAATTC
TTAAGTCTCTGCTAAACTAAAAGTTCAACTAGATTAATAAACATACCAAATCCTAAATTT
GTGCTTTCATTTATTGACTCCTTTTAAAATATATTTGATAGAAAAAAAA-----TGCATT
TTCCTATTAATGACAAAGCAGAAAAAGCTTTTAGATGATCTTTCCATA------------
-----TTTTACAAGAGTAAATTGAAAACAAGAGACCTAGAGAC-TTGCTTTAGAAAAATA
AGGCACAGACACGGCTGAATGATGCATAGCTC-----------------TTTGGTTTTAT
TTCCAAGGATTTGAAGGCCTGAACTGTGAAATCAACTTTGATGAGT
>Acanthisitta chloris 
CATGGTCAG-CTGAGAAATGATGGGAATATGCCTTGCACTGAGGGTGCCAATAGCTTAGC
ATTAGTCATGGTCTTCCTGCAGCCATGCCCTGTGACAGCACTAATGAGAGT-ATTTCGTA
GCACAACCATAGATTAGAGTACGTTTACAAGAGTGTAGAATGTCAGACACT-----GGAG
ATTCTTTAGCAATTTCAACTAC-AAAAACC---------TCTGTTGGACCTCT-GGGTTT
GTTGAAAGTCACTATGACATGAGA---AAC---TTCAGTT-GTTTAGTGTGGAGAAGAGA
AGGCTCAAGTGGAACCTCATTGCTCTCCAAAACTACCTGAAAGGAGGTTGTATTGAGGA-
-GTGT-CAGTCTCTTCTGTCATGTCTC--ACGAAAGGATGAGAGGAAATGCCCTTCAGCT
GCACCAGTGGAGGTTCCAATCAGATAGTCAAAAAAATA-ATTTAA---CTGAAAGAGTGG
TTAGGTATTAGAGTAAGTTGTCCAGGGAGGTGGTGAAATCACCATCTCTGGAAGTGTTCA
AGAGTTGTCTGGATGTAGAACTTGGGGTTAT-------------------------GGTG
GTGCTGAGTTGTCAGTTGGACTGGATGATCTGAAAGGTCTCTTCCAACCTTGGGAA-TTC
TGTGATTCTGTGA---AAC---AGATAAAGAAAAA------GTAGAGAAGTAT----TTG
AGAGCTGATTTTAA-AAACTA-----------------------TAATCAGATGTCCAAA
TCCCAGCATCACTTTATCTG--------------CAAAATGGCAGCAGATACATAAATTC
TTAAGTCCCTGCTAAATTAAAAGTTCAACTAGATTAATGAAAGTATTGAATCCTGGAATG
ATCTTTCCAT--------------------------------------------------
------------------------------------AAGATTTCAAGACCA---------
----TTTTTACAAGATTAAATTGAAAACAACAGACCCAAAGAC-AAGCTTTAGAAAAATA
AGGTACAGATATAGCTGACTAATGCATAACTC-----ATTGGTTGTTTGGGGTTTTTTCC
AACGAAGGATTTGAAGGTCTGAACTGTGAAATCAACTTTGATGAGT
>Nestor notabilis 
------------------------------------------------------------
----------------------------------------------ATAGTCATTTTGTA
GCATGACCATGAATTAGAATACATTTAGAAAAGCATAAAATGTCAGCTGTTGAAGTGCAG
ATTCTCCAGCAATTTCAAGTAAAAAAAAA----------TACTGCTGGGCTTCTGAGTTT
GGTAAAAGTCATTATGACCCAAGA------------------------------------
------------------------------------------------------------
------------------------------------------------------------
------------------------------------------------------------
------------------------------------------------------------
------------------------------------------------------------
------------------------------------------------------------
----------------AAC---AAATAGAGAAAAA------GTAGAGAAGTAACTATTTG
AGAGTTGATTTTTCTAAACTG-----------------------TAATCAGCTGTCCAAA
TCCCAGCATCACTTATCTTCGCCTGCAATGCTTTCAAAATGGCAGAAGATAGATAGATTC
---------TGCTAAACAAATAATTCAACTAGATTAATGAAAATAATGAATCCTAAGCTT
GTTCTTCCAGTTAGTAGCTCCTTTTAAAGTATATTTGATGGTAAA---------TGTATT
TTCCTATTAATGACAGAGTGGAAGAAA---CTTCCAGGAAGATCTTTAATTAAGACTTCA
AGACAATTTTATTACAAGAGTAAATTGAAAACAG-TTTTTTTTAAGGAACC-CAAAGACA
TGCTTTTAGAAAAGAAGGCATAGATATAGCTGAATAATAAATAGCTCTCTGTTTTTTATC
AAGGGA----------------------------------------

# Marker Tgu21
CR1-I_Tgu       1 ------------------------------------------------------------ Taeniopygia     1 CATGGTCAGTTTGAGAAATTATAGGAATATTGCTTGCACTGAGGGTACTGATAGCTTACT Malurus         1 ------------------------------------------------------------ Menura          1 CGTGGTCAGTTTGAGAAATTATGGGAATATGCCTTGCACTGGGGGAGCCGATAGCTTAGC Sayornis        1 CATGGTCAGTTTGAGAAATTATGGGAATATGCCTTGCACTGAGGGTGCTGATAGCTTAGC Acanthisitta    1 CATGGTCAG-CTGAGAAATGATGGGAATATGCCTTGCACTGAGGGTGCCAATAGCTTAGC Nestor          1 ------------------------------------------------------------   CR1-I_Tgu       1 ------------------------------------------------------------ Taeniopygia    61 ATTAGTCATGATCTTTCTGCAGCCATGGCCTGTGACAGCACTAATGACACTCATTTTGCA Malurus         1 ----------------------------------------------ACAGTCATTTTGTA Menura         61 ATTAGTCATGCTCCTCCTGCAGCCATGACCTGTGACAGCACTAATGACAGTCATTTTGTA Sayornis       61 ATTAGTCATGGTCTTCCTGCAGCCATGGCCTGTGACAGCACTAATGACACCCATTTTGTA Acanthisitta   60 ATTAGTCATGGTCTTCCTGCAGCCATGCCCTGTGACAGCACTAATGAGAGT-ATTTCGTA Nestor          1 ----------------------------------------------ATAGTCATTTTGTA   CR1-I_Tgu       1 ------------------------------------------------------------ Taeniopygia   121 GCATGACCATGAATCAGAATACCTTTACAAGAGCATGAAATGTCAGATATCATTGAGAAG Malurus        15 GCATGACCACGAATTAGAATACATTTACGAGAGCATGAAATGTCAGATATTGGAGAGGAC Menura        121 GCATGACCATGAATTAGAATACATTTACAGGGGCATGAAATGTCAGATATTGGAGAGGAG Sayornis      121 GCATGACCATGAATTAGAATACATTTACAAGAGCATGAAATGTCAGATATTGGAGAGGAG Acanthisitta  119 GCACAACCATAGATTAGAGTACGTTTACAAGAGTGTAGAATGTCAGACACT-----GGAG Nestor         15 GCATGACCATGAATTAGAATACATTTAGAAAAGCATAAAATGTCAGCTGTTGAAGTGCAG   CR1-I_Tgu       1 ------------------------------------------------------------ Taeniopygia   181 ATTTTCTAGCAATTTAAACTAC-AAAAAAA---------CATTGTTGGACCTCTGAGTTT Malurus        75 ATTTTCTAGCAACTTCAACTACAAAAAAAAAAAAACCCCCCGCGGGGGGCCCTCGGATTT Menura        181 ATTCTCTAGCAATTTCAACTACAAAAAGAC---------G-CTGTTGGACCTCTGAGTTC Sayornis      181 ATTCTCAAGCAATTTCAACTGCAAAAAAAA---------CACTGTTGGACCTCCGAGTTT Acanthisitta  174 ATTCTTTAGCAATTTCAACTAC-AAAAACC---------TCTGTTGGACCTCT-GGGTTT Nestor         75 ATTCTCCAGCAATTTCAAGTAAAAAAAAA----------TACTGCTGGGCTTCTGAGTTT   CR1-I_Tgu       1 ---------------------------AGC---TGGGTTT-GTTTAGTCTCGAGAAGAGG Taeniopygia   231 GCCAAAAGTCGCTATGACATAATA---AAC---TGGAGTT-CTTTAGTCTGGAGAAGAGG Malurus       135 GGCAAAAAGCCCTTTTAACCCAAA---AAC---TGGGGGGGGTTTAGTCTGGAGAAGAAA Menura        231 GCTAAAAGTCAGTATGACACAAGA---AAC---TGGGATT-GTTTAGTCTGGAGAAGAGG Sayornis      232 GCTAAAAGTCATTATGACACAAGA---AAC---TGGGTTT-GTTTAGTCTGGAGAAGAGG Acanthisitta  223 GTTGAAAGTCACTATGACATGAGA---AAC---TTCAGTT-GTTTAGTGTGGAGAAGAGA Nestor        125 GGTAAAAGTCATTATGACCCAAGA------------------------------------   CR1-I_Tgu      30 AGGCTCAGGGGGGACCTCATCGCTCTCTACAACTNCCTGAAAGGAGGTTGTAGTGAGGTG Taeniopygia   284 AGGCTCAGGGGA-ACCTCACTGCTCTCTGCAACTACTTGAAATGAGGTTTTATTGAGGT- Malurus       189 ---CTCAGGGGG-ACCTCAGCGGTCTCTGCAGCTTTCTGAAGGTAGGTTTTGTTCAGGTG Menura        284 AGGCTCAGGGGGGATGTCATTGCTCTCTAGAACTATCTGAAAGGAGGTTGTAGTGAGGTC Sayornis      285 AGGCTCAGGGGA-ACCTCACTGCTTTTTACAACTACCTGAAAGGAGGTTTTGTTGAGGTG Acanthisitta  276 AGGCTCAAGTGGAACCTCATTGCTCTCCAAAACTACCTGAAAGGAGGTTGTATTGAGGA- Nestor        149 ------------------------------------------------------------   CR1-I_Tgu      90 GGGGC-CGGTCTCTTCTGCCGTGCCTGCAGTGAGAGGACCAGAGGAAATGGCCTTAAGCT Taeniopygia   342 GGGGT-CTGTCTCTCCTGCCATGTCTGTAGTGATAGGATGAGAGGAAATA-----AAATT Malurus       245 GGGGT-CAGTCTCTTCTGTCATCTCTCAAGTGAAAAGACGAGAGGAAGTGGATTTAAATT Menura        344 AGTGT-TGGTCTCTTCTGCCATGTCTCAAGTGAAATAATGAGAGGAAATGGCCTTAAACT Sayornis      344 GGGGT-ATATCTCTACTGCCATGTCTCTAGTGAAAGGGTGAGAGGAAATGGCCCTAAATT Acanthisitta  335 -GTGT-CAGTCTCTTCTGTCATGTCTC--ACGAAAGGATGAGAGGAAATGCCCTTCAGCT Nestor        149 ------------------------------------------------------------   CR1-I_Tgu     149 GAGACAGGGGAGATTCAGATTAGATATTA----GAAAAAAANTTTTCACTGTTAGGGTGG Taeniopygia   396 GTGTCAGGGGAGGCTCAGATTAGATACTAATAGCTAAGAAAAAAATCATTGAAAGAGCAG Malurus       304 GTGTCAGGGGATGGTCAGATTAGAT--TAATAATTA--AAAAAAACCACTGAAAGAGTGG Menura        403 GTGACAAGAGAGGCTCAGATTATATAT-CAATAATTTAAAAAATATCACTG-AAAAGTGG Sayornis      403 GTGTCAGGGGATGTTCAGATTAGATATTCATAACTAAG-AAAAAATCACAGAAAGAGTGT Acanthisitta  391 GCACCAGTGGAGGTTCCAATCAGATAGTCAAAAAAATA-ATTTAA---CTGAAAGAGTGG Nestor        149 ------------------------------------------------------------ CR1-I_Tgu     205 TCAGGCATTGGAATAGGTTGCCCAGGGAGGTGGTGGAGTCACCATCCCTGGAGGTGTTTA Taeniopygia   456 TTAGACACTGGAATAA-CTTTCCAGGGAGGT----AACTCACCATCTCTGGAAGAGTTAG Malurus       360 TTAGACATTGGAATAA-TTACCC-AGGGAGGTGGTGAATCACCATGTCTGGAGGAGTCGG Menura        461 TTAGACATTGGAATAA-TTGCCCAGGAAGGTGGTGAAGTCACCATCTCTGGAAGTGTTCA Sayornis      462 TTAGGCATTGGAATAA-TTGTCCGGGGAGGTAGTGAAGTCACCATCTCTGGAAGTGTTTG Acanthisitta  447 TTAGGTATTAGAGTAAGTTGTCCAGGGAGGTGGTGAAATCACCATCTCTGGAAGTGTTCA Nestor        149 ------------------------------------------------------------   CR1-I_Tgu     265 AGAGGCGTCTGGATCTGGCGCTGGGTGATGTGGTTTAGTGGTTTAGGGGTTACAGTGGTA Taeniopygia   511 AGAGGTGTCTGGATGTGTCATTTGGGGAGAT--------GGTTCAGGGGTGGCTGTGGTG Malurus       418 AGAGGCATCTAGATGTGGCTCTTGGGGATAT--------GGTTAAAGAGTGATTGCGATG Menura        520 AGAAGCATCTGGATGTGGCACTTGGGAATAT--------GGTTCAGGGGTGATTATGGTG Sayornis      521 AGAGGTGTCTGGATGTGGCACTTGGGGATAT--------GTTTTAGGGTGGATTGTGGTG Acanthisitta  507 AGAGTTGTCTGGATGTAGAACTTGGGGTTAT-------------------------GGTG Nestor        149 ------------------------------------------------------------   CR1-I_Tgu     325 GTGCTGGGTGGACGGTTGGACTNGATGATCTTAAAGGTCTCTTCCAACC-TTGATGATTC Taeniopygia   563 ATGCTGGGTTGTCAGTTGGACTGGATGATCTGGAAAACCTCTTGCAACC-TTGATGATTT Malurus       470 GTGCTGGGTTTTTGGTTGG-CTGGATGACCTGGAACGCCTCTTGCAACCTTGATCA-TTC Menura        572 GTGCTGGGTTGTTGGTTGGACTGGATGATCTGGAAGTTCTCTTGCAACG-TTGATAATTC Sayornis      573 GTGCTGGGTTGTCAGTTGGACTGGATGATCTGGAAGGCCTCTTGCAACC-TTGATGATTC Acanthisitta  542 GTGCTGAGTTGTCAGTTGGACTGGATGATCTGAAAGGTCTCTTCCAACCTTGGGAA-TTC Nestor        149 ------------------------------------------------------------   CR1-I_Tgu     384 TATGATTCTATGA----------------------------------------------- Taeniopygia   622 TGGGGTTCTGTAA---AAC---AAAACAAAACAAAAAAAAAGTAGGCAAGCAACTATTTG Malurus       528 TGGGATTCTGTAA---AAC---CAATAAAGAAGAA------TGAGAGAAGCATCTATTTG Menura        631 TGTGATTCTGTGA---AAC---AAGTAAAGACAAA------GTAGAGAAGCAACTATTTG Sayornis      632 TGGGATTCTGTAA---CAC---AAATAAAGACAAA------TTAGAGAAGAAACTTTTTG Acanthisitta  601 TGTGATTCTGTGA---AAC---AGATAAAGAAAAA------GTAGAGAAGTAT----TTG Nestor        149 ----------------AAC---AAATAGAGAAAAA------GTAGAGAAGTAACTATTTG   CR1-I_Tgu         ------------------------------------------------------------ Taeniopygia   676 AGAACTGACTTTAAGAGAGACTTTAAAAGTTGATTTTTATTTTGACAGCAGATATCCAAA Malurus       576 AAGCCTGATTTTAAGAGAGATTTT-AAGAGCTGATTTTTATTTGAGAGCAAATATCCAAA Menura        679 AGAGATGATTTTAAGAGCTGA------------TTTTTATTTTGAGAGCAGATATAAAAA Sayornis      680 AGAGCTGATTTTAAGAGAGATTTTAAGAGCTGATTTTCATTTTGAGAGCAGATGTCCCAA Acanthisitta  645 AGAGCTGATTTTAA-AAACTA-----------------------TAATCAGATGTCCAAA Nestor        184 AGAGTTGATTTTTCTAAACTG-----------------------TAATCAGCTGTCCAAA   CR1-I_Tgu         ------------------------------------------------------------ Taeniopygia   736 TCCCAGCTTCACTTTATCTGTAATGTT-----GTCAAAATGGCAGCAGATACATAATTCA Malurus       635 TCCCAGTCTCACTTCATCTGTAAAGTT-----GTCAAAATAACAGCAGATAAAAAAAAAT Menura        727 TCCCAGCATCACTTCATCTGAAATGTT-----GTCAAAATGGCAGCAGATACACATAT-- Sayornis      740 TTCCGGCATCACTACATCTGTAATGTT-----GTCAAAATTGGAGCAGATACATAAATTC Acanthisitta  681 TCCCAGCATCACTTTATCTG--------------CAAAATGGCAGCAGATACATAAATTC Nestor        221 TCCCAGCATCACTTATCTTCGCCTGCAATGCTTTCAAAATGGCAGAAGATAGATAGATTC   CR1-I_Tgu         ------------------------------------------------------------ Taeniopygia   791 TAGGTTCTTAAGT-------------------CTTAATGAACTTACTGAATCCTAAATTT Malurus       690 TCTTAAGTCTACTAAACTAAAAGTTCAACTAGATTAATGAACACACTGAATCCTAAATTT Menura        780 TCTTAAGTCTGCTAAACTAAAAGTTCAACTAGATTAATGAAAATACTGAATCCTAAATTT Sayornis      795 TTAAGTCTCTGCTAAACTAAAAGTTCAACTAGATTAATAAACATACCAAATCCTAAATTT Acanthisitta  727 TTAAGTCCCTGCTAAATTAAAAGTTCAACTAGATTAATGAAAGTATTGAATCCTGGAATG Nestor        281 ---------TGCTAAACAAATAATTCAACTAGATTAATGAAAATAATGAATCCTAAGCTT   CR1-I_Tgu         ------------------------------------------------------------ Taeniopygia   832 GTGCTTTCATTTATTGACTCCTTTTAAAGCATATTTGACAG-AAAAAAA-----TGCATT Malurus       750 GTGCTTT-ATTTATTGGCTCCTTTTAAAGTATATTTGACAGGAAAAAAAACCAAACATTT Menura        840 TTCCTTTCATTTATTGGCTCCTTTTGAAGTATATTTGATGG-GAAAAAA-----GGCATT Sayornis      855 GTGCTTTCATTTATTGACTCCTTTTAAAATATATTTGATAGAAAAAAAA-----TGCATT Acanthisitta  787 ATCTTTCCAT-------------------------------------------------- Nestor        332 GTTCTTCCAGTTAGTAGCTCCTTTTAAAGTATATTTGATGGTAAA---------TGTATT CR1-I_Tgu         ------------------------------------------------------------ Taeniopygia   886 TTCCTA-TAATGATAAAGGAGAAAAAAGTTTAGAATGGTCCTTCCATAAGGATTCAAGAT Malurus       809 TCTTATTAATGACAGAGCAGAACAATATTTCAGAATGATCCTTCCATATGTATTCAAGAT Menura        894 TTCCATCAATGACTGAGCAGAAAAAGCTTTTAGAATGATCTTTCCATAAGGCTTCAAGAT Sayornis      910 TTCCTATTAATGACAAAGCAGAAAAAGCTTTTAGATGATCTTTCCATA------------ Acanthisitta  797 ------------------------------------AAGATTTCAAGACCA--------- Nestor        383 TTCCTATTAATGACAGAGTGGAAGAAA---CTTCCAGGAAGATCTTTAATTAAGACTTCA   CR1-I_Tgu         ------------------------------------------------------------ Taeniopygia   945 CCTTTTTTTATAAGAGTAAATTGAAAACAAGGGACCTAAAGACATTGCTTTAGAAAAATA Malurus       869 -TATTTTTTGCAAGAGTAAATTGAAAACAAGGGACTTACAGACA-TGCTTTAGAAAAATA Menura        954 -CATTTTTTACAAGAGTAAATTGAAAACAAGGGACACAAAGACG-TGCTTTAGAAAAATA Sayornis      958 -----TTTTACAAGAGTAAATTGAAAACAAGAGACCTAGAGAC-TTGCTTTAGAAAAATA Acanthisitta  812 ----TTTTTACAAGATTAAATTGAAAACAACAGACCCAAAGAC-AAGCTTTAGAAAAATA Nestor        440 AGACAATTTTATTACAAGAGTAAATTGAAAACAG-TTTTTTTTAAGGAACC-CAAAGACA   CR1-I_Tgu         ------------------------------------------------------------ Taeniopygia  1005 AAACACAGATATAGCTGAATAATACATTGCTC-----------------TTTGGTTTTAT Malurus       927 AGACACAGATACAGCTGAATAATGCATAGCTC-----------------TTTGGTTTTAT Menura       1012 AGGCACAGATATAGCTGAATAATGCATAGCTC------------TTTGGGATTTTTTTCC Sayornis     1012 AGGCACAGACACGGCTGAATGATGCATAGCTC-----------------TTTGGTTTTAT Acanthisitta  867 AGGTACAGATATAGCTGACTAATGCATAACTC-----ATTGGTTGTTTGGGGTTTTTTCC Nestor        498 TGCTTTTAGAAAAGAAGGCATAGATATAGCTGAATAATAAATAGCTCTCTGTTTTTTATC   CR1-I_Tgu         ---------------------------------------------- Taeniopygia  1048 TTCAAAGGATTTGAAGGCCTGAACTGTGAAATCAACTTTGATGAGT Malurus       970 TTCCAA---------------------------------------- Menura       1060 AACCAAGGATTTGAAGGTCTGAACTGTGAAATCAACTTTGATGAGT Sayornis     1055 TTCCAAGGATTTGAAGGCCTGAACTGTGAAATCAACTTTGATGAGT Acanthisitta  922 AACGAAGGATTTGAAGGTCTGAACTGTGAAATCAACTTTGATGAGT Nestor        558 AAGGGA---------------------------------------- 

# Marker Tgu24
>TguLTR5c
------------------------------------------------------------
------------------------------------------------------------
------------------------------------------------------------
------------------------------------------------------------
------------------------------------------------------------
------------------------------------------------------------
------------------------------------------------------------
------------------------------------------------------------
------------------------------------------------------------
------------------------------------------------------------
------------------------------------------------------------
------------------------------------------------------------
------------------------------------------------------------
-----------------------------------TGTATTGGGTCTGGCTGAGATGGAG
TT-NATTTTCCCCACAGCAGCCCTCACAGTGCTGTGCTTTGCATTGGTAGCTAGAAAGGT
GTTGATAACACACCAGTGTTTTGGCTACTGCTGAGCAGCGCTGGCACAGCATCAGGGCTG
TCTCTCCAACATTCCCCCCCC-ACCAGGG----GGCTGGGGGTGGGCAAGATCTTGGGAG
GGGACACAGCCAGGACAGCTGACCCAAACTGACCAAAGGGATATTCCATACCATATGACG
TCAG--------------------------------------------------------
------------------------------------------------------------
------------------------------------------------------------
--------
>Taeniopygia guttata 
GAGCAATGTCAAAGTGATCAAATGGAGCAGTCTTTGATACAGGACAGGTCAGCAATTAGG
AAAACAATGCATTGTTTCCAATAGCAATCAATGTTTTAAAATAA---CTCAAAACCATGA
ACCAACAACATGCAGATCATATAATCTCCACAAATTCAAATTCAAAATTTTTT-------
-----ATCTTTTATAATCTAAGAAAACCTT-AAG-AGGAAGAAAATCAAATGTCAGGAAG
ATTATCTTCTGCTGCAGGAATCTTAGTCATCAATCACTTACTAATTTTCATGGGGTACAC
AAATACAAAGAAGAGGTGACAGTAT------------AGATGGAAAATGGTTTATTGTGT
CATTAGTTTCACAAATATGTGCA-GAATTAAATACCGCACCTACTTCTGCTAAGTGGAAA
TA----AGA-CATATGAAGGGCTCTGCCATTATCAATTTTGC------------------
--------TTA-CTAAAATAATATGCTGGTACTTATCATCCAGTACTGCATAT-------
-----CTGATTGTTTTGTTCTCTCAGAATAATAT--------------------CCTTTC
CTCTTGCTGTAAATTATTTGCACAACTCAAATTAACTGAATTTCCAGCAGATGAACATTT
GAGGGTTTGCTAGTGAGAAGGAT--ATATTCA-GGGTTTGGTAGGGGTTTTGTAGGAACT
GAGAATACCAACTACTTCCATAAGAAATCAAGTCAAATT---TTAAACAAAGTGATTGAG
TGAAGTAAATACTTATTTCTATGA---AAAAG---TGTATTGGGTCTGGCTGAGCAGGAG
T-----------------------------------------------------------
--TCATAACA-CTCAGTGCTTTGGCTACTGCTGAGCAGTGCTGCCTCTCTCA--------
------------------------GAAGG----AGCTGGGACAGGGCAAGATGCTGTGAG
GGGACACAGCTAGGGCAGCTGATGCAAACTGACCAAAGGGACATTCCATAC------AAG
TGACAG---CACCCCC-TGACTGGGTCCAGCTCCAGGTTGTAATTTATAGCATGAGAACA
GGCTGAC--AA---------------------------GGATGCAGTCCCTCACCTGGAG
CTGTAGAATAAGCATACAGGAAGTCTGCCTCTACAGGTATTTTCTGACACATT---GTTT
CTTCTGAT
>Pica pica 
GAGCAATGTCAAAGTGATCAGATGGAGCAGCCTTTGATACAGGACAGGTCAGCAATTAGG
GGAACAATGCATTGTTTCCAATAGCAATCAGTGTTTTAAAATAAAAACTCAAA-------
ACCACCAACATTTAGATTTTATAATCTCCACAAATTCCAACTCAAAGTTTTTTTCTGATC
CCGTCATCTTCTATAACCTAAGAAAACCTT-ATGTATGAAGAAAATCAAAAGGCAGGAAA
ACTATCTTCTGCTGCAGCAAGCTTAGTCATTAATAACTA----TTTTTCATGGAGTACAC
GAATACAAAGGAGAGGTGACAGTAC------------ACATGGAAAATGGGTTTCAGTGT
CACTAGCTTCAGGAATATGAGCA-GAATTAAAGACTGAACCTACTTCTGCTAAGTGGAAA
TGTAAAGCA-CTTATGAAGGGCACTGCCACTACCAATTTTGCTTAAGGATGCAATGCAAA
TACAGTTGGATAGACAAATAATATGATGGTGTTTATCATCCACTTCTGCATAT-------
-----CTGATTGTTTGGTTCTCTGAGAATA---T--------------------CTTTTC
GTCTTGCTGTACATTATTTGCACAACTCCAATTGACTAAATTTCCAGCAGATGAACATTT
GAGGGTTTGCTAGAGAGGA---T--ATCCTCA-GGGTTTGGTAGGGGTTTTGTAGGAACT
GAGAATAGCCTCAGAACCACCTCCAAAAGAAATCAAATCAAGGTAAAAAATGTGATTGAG
GGAAGTAAATATATATTTCCATGA---AAGAG---TGTATTGGATCTGGCTGAG------
----CATTTTCCCACAGCAGCCCTC--AGTGCTGTGCTTTGCATTGGTAGCTGGAAAGGT
GTTGATAACACCCAAGTGCTTTGGCCACTGCTGAGCAGAGCAGCCTCTCC----------
----------AACACTCCCCCTGCCAAGG----GGCTGGGAGGGGGCAAGATCCTGTGAA
GGGACACAGCTAGGACAGCTGACCCAAACTGACCAAAGGGACATTCCATAC------AAG
TAAAGT---CACCCAC-TGACTAGGTCCAACTCCACACTTTAATCTGTGGCGTGAGTGCA
GGCGGAC--AT---------------------------GGACAGTCTCTC--ACCTGGAG
CTGTAGAATAGGCATACAGGAAGTCTGCTTCTACAGGTATTTTCTGACACACT---GTTT
CTTCTGAT
>Myzomela eques 
GAGCAATGTCAAAGTGATCAGAGGTAGCAGCATTTGATACAGGACACGTCAGCAATTAGG
GAACAATTGCATTGTTTCCAACAGCAATCAATCTTTTAAAATAAAAACTCAAAACCACCA
ACCAACAACATCTAGATTTCAGAATCTCCACAAACTCCAACTCAAAAAGCTCTTCTAATC
CTGTCATCTTTTATAATCTAAGAAAACCTT-AAGTAGGAAGAAAATCAAAAGGCAGGAAA
ACTATCTTCTGCTGCAGCAATTTTAGTCATTAATCACTTCTTACTTCTCATGGAGTACAC
AAATACAAAGGAAAGGAGACAGTAC------------AGATGAAAAATGGGTTTCAGTGT
CACTAGCTTCAGGAATATGTGCA-GAATTAAACACTGAACCTACTTCTGCTAAGTGGAAA
TGGAAAGGA-CATATGGAGGGCTTTGCCACTACCAATTCTGCTTAAGGATGCAATGCAAA
TACAGCTGGTA-GACAAATAATATGTTGGTGTTTATCACCCACTTCTGCATAT-------
-----CTGATTGTTTTTTTCTCTCAGAATAATAATAATAATAACAACAATAATAATTTTC
CTCTTGCTGTAAATTATTTGCACAATTCCAATTAACTAAATTTCCAGCAGATGAACATTT
GAGGGTTTGCTAGTGAGAAGGAT--ATATGCA-GGGTTTGGTAGGGGTTTTGTCGGAACT
GAGAATAGCAACTACCTCAA-AAGAAATCAAATCAAGGT----TAAAAAAAGTGTTTGAG
GGAAGAAAATATATATTTCCACGA---AAGAA---TGTATTGGGTCTGGGTGAGCCAGAG
TT--GATTTTCCCACAGCAGCCCTCGCAATGCTGTGCTTTGCACTGGTAGCTGGAAAGGT
ATTGATAACACCCCAGAGCTTTGGCTGCTGCTGAGCAGTGCTGTCTCCCC----------
----------AACATTCCCCCCATCAAGG----GGCTGGGAGTGAGCAAGATCCTGTGAG
GGGACACAACGAGGACAGCTGACCCAAAGTGACCAAAGGGACATCCCATAC------AAT
CAAAGT---CACCCAC-TGACTGGGTCCAACTCCAAATTGTAATTTATAGCATGAGTACA
GCCTGAC--AT---------------------------GGATACAGTCTCTCACCTGGAG
CTGTAGAATAGGCATAGAGGAAGTCTGCTTCTACAGGTATTTTCTGACACATT---GTTT
CCTCTGAT
>Climacteris picumnus 
GAGCAATGTCAA---------ATGCAGCAGCCTTTGATATAGGACTGGTCAGCAATTAGG
GGAGGAATGCATTGTTTCCAATAGCAATCAGTGTTTTAAAATAAAAACACAAAACCGTCA
ACCAAAACCATTTAGAATTTATAATCTCCTCAAATTCCAACCCAAAATCTTTTTCTAATC
CTCTCATATTTTATAATCTAAGAAAACTTT-CCGTAGGTAGAAAATCAAAAGGCAGGAAA
ACTATCTTCTGCTGCAACCATCTTAGTCATTAATCACTTACTACTTTTCATGAAGTACAC
AAACACAAAGGAGAGGTGACAGTAC------------AGATGCAAAATGGGTTTCAATGT
CACTAGCTTCAGGGCTATATGCAAGAATTAAAGACTGAACCTACTTCTGCTAACTGGTAA
TGTAAAGGG-CATTTGAAGGGTTCTGCCACTACCAATATAGCTT--------------AA
TACAGTTGATA-GACAAATAATATACTGGTGTTTATCATCCACTTCTGTA-AT-------
-----CTGATTGTTTTCTTCTCTCAGAATACTAC--------------------TTTTTC
CTCCTGCTGTAAATTATTTGTACAACTCCAATAAACTGAATTTCTAGCAGATGAACATTT
GAGGGTTTGCTAGTGAGAAGGAT--ATATTCA-GGGTTTGGTAGGGGTTTTGCAGGCACC
GAGAATAGCAACTACCTCGAAAAGAAATCAAATCAGGGT--AAAAAAAAAAGCAAATGAG
GGAAGAAAAT----ATTTCCATCA---AAGAG---TGTATTGGGTCTGGCTGAGCTGAAG
TT--CATTCTCCCATAGCAGCCCTCCCAGTGCTGTGCTTTGCATTGGTAGCTGGAAAGGT
GTTGATAACATCCCACTG-TTTGGCTACTGCTGGGCAGTGCTGGCACAGCCTC-------
----------AGCGCTCTCTCCACCAACA----G-TGGGTGGTGGGCAAGATCCTGGGAG
GGGACACAACTAGGACAGCTGTCCCAAACTGACCAAAGGGACATTCCAGAC------AAG
TGAAGT---CTCCCAC-TGACTGGATGCAACCGCAAACTGTAATTTATAGCATCAGTACA
GGCTGATGTAT---------------------------GGATACAGTCTCTCACCTGGAG
CTGTAGAATAGGCATACAGGAAGTCTGCTTCCACAGGTATTTTTTGACACATT---GTTT
CGTCTGAG
>Menura novaehollandiae 
GAGCAATGTCAAAGTGATCAGATGTAGCAGCCTTTGATACAGGACAGGTCAATAATTAGG
GGAACAATGCATTGTTTCCAATAGCCATCAATGTTTTAAAATAAAAACCCAAAATCACCA
ACCAACAAAACTTAGATTTGATAATCTCCTCAAATTCCAACTCAAAAGACTTTTCTAATC
CTCTCATCTTTTATAACCTAAGAAAACTTT-AAGTAGGTAGAAAATCAAAAGGGAGGAAA
ACTATCTTCTGCTGCAGCAATCTTAGCCTTTAATCACTTACTATTTTTCATGGAGTACAT
GAATACAAAGCAGAGGTGACAGTAC------------AGATGCAAAATGGGTTTCAGTGT
CACTAGCTTCAGGACTGCGTGCATGAATTAAAGACTGAAACCTGCTTCTGCTAACTGGTA
ATGTAAAGGGCATACAAAGGGCTCTGCCACCACCAATTTTGCTTAAGGATGCAATGCAAA
TAC-AGTTGATAGACAAATAATATGCTGGTGTTTACCATCCGCTTCTGTATAT-------
-----CTGATTGTTTTGTTCTCTTAGAATAATG-----------------------CCTT
TTCCTTCTGTAAGTTATTTGCACAACTCCAATTAACTAAATTTCCAGCAGATGAACATTT
GAGGGTTTGCTAGTGAGAAGGAT--ATATTCA-GGGTTTGGTAGGGGTTCTGTAGGAACT
GAGAATAGCAACTACCTCAAAAAGAAATCAAATCA-GGT-----AAAAAAAGCGATTGAG
GGAAGAAAATACATATTTCCATGA---AAGAA---TGTATTGGGTCTGGCTGAGCTGGAG
TT--CATTTTCCCACAACAGCCCTCACAATGCTGTGCTTTGCATTGGCACCCAAAAAGGT
ATTGGTAACACCCCAGTGCTTTGGCTGCTGCTGAGCAGGGCTGGCACAGCATCAGCGCTG
TCTCCCCAACATCCTCACCCCCATCAGTC----GGCTGGCGGTGGGCAAGATCCTGTGAG
GGGACACAACAAGGCCAGCTGACCCAAACTGGCCAAAGGAATATTCCCTAC------AGG
TGAAGT---CACCCAC-TGACTGGGTACAACTGCAAATGGTAATTTATAGCATCAGCACA
GGCTGAT--GT-------------------------ACAGATACATTCTCTCACCTGGAG
CTGTAGAATAGGCATACAGGAAGTCTGCTTCTACAGGTATTTTTTGACACATT---GTTT
CTTCTGAT
>Acanthisitta chloris 
GAGCAATGTCAAAGTGATCAGATGTAGCAGCCTTTGATACAGGGCAGGTTAGCAGTTAGG
GGAACAATGTGTTGTTTCCAATAGGAATCGATGTTTTAAAATAAAA-CCCAAAACCACCA
ACCACCAAAATTTAGATCTGATAATCACCCCAAATTCCAACCCAAAAGGTTTTTCTAATC
CTTTCATCTTTTATAATCTAAGAGATCTTT-AGGTA----GAAAATCAAAAGTCAGTAAA
CTTATCTTCTGCTGCAACAATCCTAGCCATTAACCACTTACTACTTCTTCACAGAGCACA
TGAATACAAAGGAGAGGTGACAGTACAGATAGATCCAAGATGCAAAATGGATTTCAGTGT
CACTATCTTCAGGATTATGTGTGTGAATTCAAGACTGAAACCGACTG---CTAACTGGTA
ACATACAGACCACACTAAAGGCTCTGCCACTACTCATTTTGCTTAAGGATGCAATGCAAG
TAG-AGTTGACAAGCAAATAATATTTTGCTGTTTATAATCCACTTCTGTATAT-------
-----CTGATTTTTTTTGTTTTCCTCAGAATAATA------------------CCTTTTC
TTCCTGCTGTAAATTATTTGCACAACACTGACTAACAGAATTTTCAGCAGATGAACATTG
AGGGCTTTGCTAGCGAGAAAGATGTACATTCNGGATNGGGGGGGGGGTGTTGNAGGAACT
GAGAACAGCAACTATCTCAAAACGATATCAGATCNNCAT-----AGANGAAGCAACTGAG
GGAAGAAAATTCATACTGCCATGA---AAGAG---CACATAGGGTCTGGNTGAGATGGGA
GTTCNTTTTCCCCACAGCAGCACCCACAGTGCTGTGCTTTGCATCAGTAGCTAGAAAGGC
GNTGGTAACACACCTGTGTTTTGGGTACTGCCGAGCAGTGTTGACACAGCATCAGCACTG
TTTCGCCAACATCCCCCCCCAGCACCATCAGTAGGCTGGGGGTGGACAAAATCTTGGGAG
AGGACACAACTGGGACAGCTAATTCTAACTGACCAAAGGGATATTCCATAC------AGG
TGAAGT---CACCCGC-TGACTTGGTACAACTGCAAATTTACAGTACCAATACAGGCTGA
CATACAG--AT----ATAATTTCAGGAAACAAAA-TTCTTTGCAAGTCTCTCACCTGGAG
CAGTAGAATATGCATAAAGGAAATCTGCTTCCACAGGTATTTTTTGACATGTT---GTTC
CTCCTGAT
>Nestor notabilis 
GAGACATGTCAAACTGATGAGATGTAGCAGCCTCTGATACAGGACAGGACAGCGATTAGG
GAAACAAAGCATTGTTTC-AATAGCAA--CACGTTTTAAAATAAAAAACTCA--AAACTA
GTAACGAAAATTTAGATTTTATAAGCTCCCCAAATTCTAACTCAAAAGATTTTTCTAATC
TTCTCATCTTTTCTACTCTAAGAAAATTTAAAGCTAGGTAGAAAATCAAAAAGCAGGAAA
A-TATCTTCTGCTGCAACAGTCTTACCTATGAATCACTTACTACTTCTTCACAGAGTACA
CGTGTATGAAAGAGAGGTGACAGGACAGACGGAAACAAGATGCAAAATGGATTTCAGGGT
CACTTACTTCAGGACTATGTGCATGAATTAAAGACTAAACCCTCTTTTTTCTAACTGGTA
ACATAAGGGCCATACTACCAGCTCTGCTGCTACTGATTTTGCTTAGAGTTGCAATGAAAA
TAA--------GAGTTGATAGGCAGAAGGTGTTTATCACCTGCTTCTCTATATGCATCTA
CTGACCCGACTGTTTTGTTCTCTCAGAATTAATACAC----------------CTTTTAC
TTCCTGCTGTTAATTACTTTCACAACACAGGTTAACTGAACTTACAGCAGATGAACATTT
GAGGGTTTGCTAGTGAGAAAGAT---GCAACATTCAGGGTTTGTTTGTTTTGTAGGAACT
GAGAACAGCAACTACCTCAAAAAGAGATCAGATCGGGGA-GAAAAAAAAAAACAATTGAG
GAAAGAAAA-------ATACATGA---AAGAC----------------------------
------------------------------------------------------------
------------------------------------------------------------
------------------------------------------------------------
------------------------------------------------------ACCAAG
TGAAGTACTTACCCACTTGACTGGATAGAACTGCAAACTCTGATTTACAGCATCAATACA
GACTAATACATAGATACCACTTGAGGAACAAAAATTTCTTTGCAAGTCTCTCACCTGGAG
CTGTGGAATACGCATACAAGAAATCTGCTTCTACAGGTATTTTTTGACACATT---GTTT
CTTCTGAT

# Marker Tgu24
[truncated: 422,097 more chars]
