# Supplementary material for: De-novo emergence of SINE retroposons during the early evolution of passerine birds
Source: Mob DNA. 2017 Dec 14;8:21. doi: 10.1186/s13100-017-0104-1 (PMC5729268; doi:10.1186/s13100-017-0104-1)
Supplement: Supplementary file 5 — Fasta-formatted multilocus alignment of concatenated RE-flanking sequences used for generating the phylogenetic tree of Fig. 3a. (TXT 660 kb) [file 13100_2017_104_MOESM5_ESM.txt]

>Taeniopygia_guttata
TTTATGTGGTTGTTAAAAGAAGCTTCCTTGTTCTTTTTAGTAAGTGTTGTGACTTAACCCCAGGTGGCAGCTAAGCCCCACACAGCCAGTCATTCACTTCCCCACTAGCAGGATCAGGTAGAGAATCAGGAAAGTAAAAGTGAGAAAACTTGTGGGTGGAGATAAAGACTGTTTAATAGGGAAAGCAGAAGCTGTGCACAAGCAAAGCAAAACCAGGAATTCATTCACCATTTCCCCTGGTCAGGCAAGTGTTCAACCATCTCCAGAAAAGCTGAGCTCCATCACGTGTAACAGTAACTTGGGAAGACAA-----TACCAT--CACT---TGCCCCCATCTTCCCCCAACTCTGTATGCTGAGCACAATGCCATATGTCATGGAATATCCCAGTGGTTATTTGGGATCAGCTCTCCTGGCTGTGTTCTCTCCCAGCTCCTTGTGCACCCCCAACCTGCTCACTGGTCGGGGAATATGAGGAGCAGAAAAGTCCTCGACTCTGAGTTAAAGTGC---TGCTCAGCAATAATGAAAATGTCCTTGTGTTATCAACACTGTCTTCAACACAAATCCACACCATCGCCCCATATCAGCTACTAGGAAGAAAACTAACTCTACCCCATTGCAAACCAGCACAATAAGCAAGAAACAGCTGTGGACTTTAGTTTATACCTCATATGTTTCAACATAGCGAAATATTGTAGGAATTAAGGCCAACAGGTACAAGTA-CTGAATGCAACAATGATGGAAATAATACTCGTAGAATATATGGATTATT---ATTATTATTATTATTGTTATTACTGTTTCATCAGAGA-AATGGGATCCTGACCTCTGCAAGTAAGCTCAGTTTTTCAGTAATACTATCATTTAAATAGTTTCT------------------AACTCATTTAAAGGTAAGAATCTCTCATCTAAACTAAGATCAGCAGGTACTATT----CTATTTGCTGT-------TGACATTTATAAC----ATTCATTGTTCTCCAGATGTCCAATTTACAACGGTCTGGATTAACTAAAAGTAGCAGAATCTTTCTGTAGGTGGAGGCCTTGCTCATGG------AAACAT-TTAAT-------------AGTTTCTTTATTACTTAATCAGATTTGTACAGCAGCTGGAATAATAGTGTCTCTATCTGAGATTTGAATTTACTAATAAGTGTATTATTAAGATATTGTTGGAAGAGGCATG-GATTTCTATGTAAAAGAATTGGATATGTCCTCAAAG-ATTGAAATACA--TGCTGTTTTCCTCCAAAATTCA-GTGTC---CACTGTAACAAGTGGAAAAACA------TATAGATTAAAACCTAGAAACAAAAGTTTCTTTTATAG------TTTTTTTT---------CTTTATAAGCTCAAACTTATTTAAGAAAATACATGCAAAATGCTTTCTGATTTAGCACTGACTATATA---ATATACATTATTCTTTTTTGTGTTCAGGTTCTTTGATATTCCTATGGAAATACTTCCAACCGGGA------GAAGTGTTCCTGAAGAAGTTGCCTCAGAG-----A-ACTCTGAATGTGAAAACTACCACGTGCTGAGGGTGATAGCAGGGTAAAGTGATGCCACAAACTCATTTTGGAAGCTCCCAGCCCTCTGTGGCCTGAATT-CCATCTGTTCTTCCC---------------------TTCCTGGCTCTTCCTGATGGCATCTCAAGCAACTGCTAAGAGGAAATGTTAACTGTAATGCCTTATGTACTCCAGACTATGTGAAT-TGAGTTATGGTGCCCAAAAAAAAGGTGTTATCACAGCTTGAATACA---AGTTTTAATGCAAAAAGCTTGCAGGAACTCTCTGCCATTCTCACTGCAGTGGGAAAGGGAGAC----TTTTAA------------------------------AACACCTGACTCCTTTAGGACAAAGTCCTTTTTTGGAGCCTCTCA---AAAATTTTTCCTCTGTTTCCAGAGGTTGTATTTGACAAATTTTGGTTTACTTCTTATTCTGCTGTGCATCTTGACTAAAAATAGGCCAGAATAACCAAGCTGTATAATATGGCAT------GATCTTTAGCAATTCCTTTT-CTAGATTCATATACTGCATAGAGCCCAAATTTAGAAAGCTTGTTATTTGTG-----AGGCTCCTGAAAGTCTTACAAGGAAACA----TACTGCTCCTGGACTTAAATTTAGAGTATTCATCCTTCTCCATCCCCACACAAATTCCCTGCTATGTGCAGCAAGCAGAGCTTTGCTGCCTTGACAATAACAAAGTATTTGAGAGCCAGCAAGAGGGAGGGGGAGTTTAGATATTCAACAATAA-TGTGCTAGCACAATTGCATCTGTCCCTCCATGAAGACTCCAACATAAGTAAAAGCTTCAGGAGCAGATTCTTCAC--CATAATCTCCTAGGTTGTTTTGATGTGGTTACTTAAGCACAGTTTGACTTGCTTGCCTTCATCTGCAGCT-GGGATCTGCAACAGAGACAAAGATCTGGCACCTGAGGTCTAGAGAAAGGACCAGAATACAACAGGTCCTACACGTCTGTGAAACTTATAATAGGCAAGCAGGCAAGGATCTGAGTTTAATTTCTTGTCCCTGATTTTCTGTTGCTTTCACATTCCCCAGGTCA------ACTTCTCCTTTTAGGAATTTGGGATGAACATGCATT----TCTTGCCAATGCAGGAATTCAGGCATGTCTGCCACCACCAACATGGGCACAGT--GCCTCTTCCACAACATGCAGTGGGAAAACCATTTCAGCAAAATTGCTCTGACAGGGCTGGGTCAT---ACTGCCAGTGAA-CATGGGTTACAGGGAGCTCCTGAATTCTCTCCACCAATGGATTCTGTTTTGT-------------GGGAGCAATCTAT--GGGAAGAAGGAATCTGAATACAGAAGAAGTGATCATGCACGAGCTGAAGCAGTGTTATTGTCAGTAATAAATAACACATATCTACAAATCATCAGTGCAGCTGGAAAGATTTTTTAAAAAG----------CCAATAAAACAACTCAGAGTGTTTAATTTGGTATCTAAGGTGAAAGAACAGTAACCAC-AGAGGCACTGTGCTGCCTCCTGAGATGCTCCTATCAGCCATCTGAAGAGGTTT-ACAGCCACATTTATTCACCTGTGCCATAAAGTTGATTGGCAAAGTTCACTGAGGGAACAGGTTCTAAAGTTCACAGTGGGTTTGAGGATTAATTTGCCAAGAGAAG-CTCAGGTAGAGATGAATGGTTAT-----AAATAAGCTGATGATCTCCTTAAGCCCCAAA-CACTCTACCCTC-AGCAAAGAAGCCATCTTCTACCAATGC------AATGTTCAGGATATGCATCCTAAAGTCCACTC-ATTTCCATTCAGAGAGCACAAGACAAAAACTGAGCCCCATCCCAACCAAAACACTTCAGGAAGGGGGAATTTGTGAAAGGTTTACAGACTCAAGCAGGAAAGTTTAAAGCAAAGTTT-------AAAAAAAACTCTTGTATGCCACATTAATATGACATTGCTAGAGTGCAGTATTTCACCCAGCTAGAAAGACCATAACAT----TAGCCTAAAGGGATTAAAATGTACATTTTTTCAAACCCATACCTCCATAAATAGAAAAAGCTTGGTCATAGAAAAACCTCCTTTTGAGTGTGTCTTCCATCTTAACTCTGTCGGCTGTAATACATGTGATAAGTCAAATATTTACACTGTATGTTATTTTATTATACAATATTTTAAAGAAAACATAAATATTATATCAAAAAA-----TTAAATAATGCAATAATTTTT-AAACTAATACAATACCCTGTACAAAGTTAATTTTTCAAATAAATATTTGACTGAAAATGTAGTGCATGCATCCTCAAAATA--CACAAATCATAAGATTTCAAC-AAACTCAAATGCTGTGTCTTCAGTTTTAAAAATATGAAGCAAAATGTACCTGAAATGT-ATGTAAAAACAAATCTGAAAAGGAGCTAATCAATATAAGTGGTTTAAGTTACTGTCAGCTTTTTGTGGAAAAATCCATGGCCAGTTTCTTCAGATTGTGTTTTGTCA----GTATTCCACTGACCAAGTGGAATAC-TGGTGATCTACTG-----------------ACCCCTCCAATTGTGCCTCAGAA----CTTCAGACCAACCAGAGCTCCACTGCCCACAGTCTGCTGGGAAATGCTAAAATCAAGAATCTGATGTCAAGAGGGAC----ACGATGCTAGAAGAATGGG-TTCTTTGATGTCTTAGGAGCTAAAATCGTGAAGTTCAAGCAGGGAGAGAAAAGAGCAATACTTTCAGGTCACAGCTACACTCGGGTGTGCAAAAGTAAC-TGTAAAAGTTATTTTGAAAGAACAAACTAAATCTGATTCCATTTAGATCAGCTCTTGCTGCTAGAAGTCTGACATCATTTAAATATTCCCTGTTCGTTACTGCTTAATTAATCAGTCCTGTTTCCATCTAAATGAAAAGTTT--TCTCTCCTCCCTATCATCTCTAATATCTCATTTCAGGCAGCATATCAAGTTAATCTTGCTTACATTAGCAACTTATTTCTAATGGCTCAGTTCAATTATTTGTGATAATACATCTTATCCCAGTTTGCAGATGAATTCTGCTTGGTCTC--TGCTTTGTTTTGGGCAGCCTGGAGTCAACGGTAAAACTGCAATTGCAAGAGTGAAGCTATACACAGTCCAAAAGACAAAAACATCCTGGAAAGTTGCAGAAGTGGAGATTTTAAGCTCTTCCCCTTATTTTTCTTGGTTTTTCAAATACTACAGTTTTGTCTGGAGTTAACAAATTAAAA-----ATTCATTTTGCCCACCTTCATACTCTGGAGAATATTTGGAAATATAAATCTACTGCTGGAATTACTCTTTTTATAACATTTTACAAAAGTGGTTGCCAAAGAAGACCCAGTAAAACTGTCTCCTCTCCTCATCCCTCTTCCTGTCAACAGGGTGTTGATATCACCATTTAA-----ATGGGGTCATTTAAATGCTAGGATTCCCAAACACAGGCAAAGTTAAAAAAAAATCAAGCCTGGAGAAATAGCATTTAGGATGG-AAGG-ACCAGCAACTTTCCCTCTCTTCCCTCCAAA-ATGTGATCTTTGACAGTTCCACCTTCAGATGATGATTTTTATCTAAAGCCC-ACAGTGTGTGCTTTGCATATGTAAAA---------GATGTAAGAAAAATTGTACTTGTGTGTGCTGAGAGGGAGGGTGTAATCCAAGCCTGAAGACTGATGGGGAAACAAACCCAAAATAGAACAAGCAGGAGAAAAGTAAACCAACAAAAAAAAGCCACTCCAGAAAAAAA-TCCTACACCTCCTTATTTCTTT-ATGGAAACTGCACGGAAAGATGAAGCTGCAGCCCTTTCTCATTCTCCTGCCATTACCATCTCCACAGTGGTATAGT--------------------------------------AGGATTACCTGATTTTATACACTCCTTTGGATTTTTGCCTATTGGATATAAAAGTGAGAAACACAGAAAACTCACACCCTGTCAAGCCAAAATATATCATCCCTTTTTGGCCAAATATCCTCTTTCCCCTGCCTATTTTGTGCAGTTCAGAGGCTGGTTCAGAAGCCAATGCCCCCTGTTAATAAGGAGCAGC----------AAG--ACCACATTTTATTGCCACTCAGCTACTTT-GGGGTGTCTGAGCAATGAGGCACCTTCTTTCTTTCTCTGTGTGTTTCAAATC-ACTGTGAGGA---AGTCTGC-TGTTCCTCTTCTAGATTCATTTTGGGCCATTTAGTTTCCT-GGCTTTCTGCTTCCGTGATTTCCCCTGTTTCCTTGCAGACAACCTGCCAGCCAGCCCTGCCTGCAGCACACATGGGACAGCGTTGTTGCTCTGCCCCATCTACCTGCTGTTTGCCTCAAAAGCACCTGCAAGCCTTGTTTGC-----TGTTTAGACACCGAGCAGTGCACCTCTTTGTCTGCC-AAGTGTGCTTGGTAAAA---------CCATTCATTTAAATACTTGTTAAACAGGAAGCTGCTGCTGGAAAGTTGAGTGCTGGTTTATATTTGAACAAATAGTGGGAATTGGCATGAGTGTCATTTTGTGATGTAGTGGAAATTTTGAATGACTTGCATTATCCCACAAGTAACCCCTTGAAAACATATCTGAGAGGCTGCTAAGGACCCTGCTCAAACCTGTAAGCTTTTGCATTAATTATCAAGAAAAGCTTTAGACCGAGTAGAAAGATTCCCTCT--CTTGGTGCTTTTCAATTTTATGACAGGAATTTGCTTAGAATGTGTGAATTGTGACCTACCTTTGGAATTGGCAGCAGGTTTGGTGCAGAAATACCCTCATGAGAAGCACAGCTGTGTCATTCTTGTTACTCA----TACTTTGTGCA--TTTGATTTTGGAGAACTTTGCTGCAGCTAATCAAATGCTGATTTGTTGCTGTGGATTTGTGGCCATTCTCTGCA-GCAGCAGAGTCCCATTGGTGTACATGCCCTTGAGCACTTTGGTGCAAACCAGATGGATTTTCATCAGTCCTTTATCATCCATCCCCTTTTTCTT-CCTTAGCATGTGTGCAATGG---------------------------------------------------------------------------------------------------------------------------------------------------------------------------------------------------------------TCAGCTTTGCTCTTTCTCTTGGAAAGTTGCCTTAGGACATCAGTCCTTTGACGATGAGAAACCTTTTAACTTCCAGACCCA-TTTATTCTTGGCCAGCTTGTTCTCATGCACTGTTGTCACTGTGCTGAAATAA-----CTTTT----CCTGTTGGAAGTTGAAATGATGCAGGTTTTTGTAAAAGTCTTGTTGTATGTTTTCTTTCAGAAGTTATGGTTTGAGCAACAGTATTATTTTTGCTTTGTTTGCCCTAAATCTTAGGCTGATTTTTTATGAGTACTTTAAGCAGCCATGTCTTTAAGTAAACCATTTGTTTAGTCTTTGTGTGATCACTCCTGCAAGTAGCAGTACATCTACAAAAGGAAGAGCGATGGTAAA-CAGGCGGGGTGGGTGGCCCGGGTTGGGAAGCTGGGATCTTGGGAGCACAACTGGGAGAAGCAGATA---AGTGCTTATGCTTGCTCTCCTTAGCATGGTTTCTCCATGGCCT----------------TTTACATATCAAACAG-TGTTAACTCAAAGAAGTAG-ATAGAATACTGATTTT---------------------------------------------GTAACAATTCTATTAGTTCGTGACTGTTTTAATCTT-GGAATTTGGTAAATCAGTCACAACTGG-TTTGAATAGTCTTGCAAGTTCT----TATATTAACAAAATGGTTTTAGTGTCTC--TAATGATTTCTC---CTTGTTAGTATTGGTCATCAATCTAAGCTGCCGTATGTT-----AAAAGATTAAAACTCATACCAAGGTTAGGTTTTTGATGAAAGATA-CTGGAAAAGCGTGATATTAAAACCATAA-----GGGGAGAATTTTCTTTGGAATAGCTTTCCATTAGCTAGAATGAGACTAGAGTGATTGTATGAATTTTGGAGTAACCACAGCCATGTGACAGGTTTAATGGCAGAGGAATGCTATTCTGTTTGAAGATTTTGTATTTGCTGGTTGCTCTAAAGCCTTTTGTTGCCAACA---GGTATTTACATCATCAATCTGAAGAGGACCTGGGAAAAGCTGCTCCTGGCAGCTCGTGCCATTGTTGCCATTGAAAACCCAGCATGGTCAGTTTGAGAAATTATAGGAATATTGCTTGCACTGAGGGTACTGATAGCTTACTATTAGTCATGATCTTTCTGCAGCCATGGCCTGTGACAGCACTAATGACACTCATTTTGCAGCATGACCATGAATCAGAATACCTTTACAAGAGCATGAAATGTCAGATATCATTGAGAAGATTTTCTAGCAATTTAAACTAC-AAAAAAA---------CATTGTTGGACCTCTGAGTTTGCCAAAAGTCGCTATGACATAATAAACAAAACAAAACAAAAAAAAAGTAGGCAAGCAACTATTTGAGAACTGACTTTAAGAGAGACTTTAAAAGTTGATTTTTATTTTGACAGCAGATATCCAAATCCCAGCTTCACTTTATCTGTAATGTT-----GTCAAAATGGCAGCAGATACATAATTCATAGGTTCTTAAGT-------------------CTTAATGAACTTACTGAATCCTAAATTTGTGCTTTCATTTATTGACTCCTTTTAAAGCATATTTGACAG-AAAAAAA-----TGCATTTTCCTA-TAATGATAAAGGAGAAAAAAGTTTAGAATGGTCCTTCCATAAGGATTCAAGATCCTTTTTTTATAAGAGTAAATTGAAAACAAGGGACCTAAAGACATTGCTTTAGAAAAATAAAACACAGATATAGCTGAATAATACATTGCTC-----------------TTTGGTTTTATTTCAAAGGATTTGAAGGCCTGAACTGTGAAATCAACTTTGATGAGTGAGCAATGTCAAAGTGATCAAATGGAGCAGTCTTTGATACAGGACAGGTCAGCAATTAGGAAAACAATGCATTGTTTCCAATAGCAATCAATGTTTTAAAATAA---CTCAAAACCATGAACCAACAACATGCAGATCATATAATCTCCACAAATTCAAATTCAAAATTTTTT------------ATCTTTTATAATCTAAGAAAACCTT-AAG-AGGAAGAAAATCAAATGTCAGGAAGATTATCTTCTGCTGCAGGAATCTTAGTCATCAATCACTTACTAATTTTCATGGGGTACACAAATACAAAGAAGAGGTGACAGTAT------------AGATGGAAAATGGTTTATTGTGTCATTAGTTTCACAAATATGTGCA-GAATTAAATACCGCACCTACTTCTGCTAAGTGGAAATA----AGA-CATATGAAGGGCTCTGCCATTATCAATTTTGC--------------------------TTA-CTAAAATAATATGCTGGTACTTATCATCCAGTACTGCATAT------------CTGATTGTT-TTGTT-CTCTCAGAATAATAT--------------------CCTTTCCTCTTGCTGTAAATTATTTGCACAACTCAAATTAACTGAATTTCCAGCAGATGAACATTTGAGGGTTTGCTAGTGAGAAGGAT--ATATTCA-GGGTTTGGTAGGGGTTTTGTAGGAACTGAGAATACCAACTACTTCCATAAGAAATCAAGTCAAATT---TTAAACAAAGTGATTGAGTGAAGTAAATACTTATTTCTATGAAAAAGTGTATTGGGTCTGGCTCACCCCCTGACTGGGTCCAGCTCCAGGTTGTAATTTATAGCATGAGAACAGGCTGAC--AA---------------------------GGATGCAGTCCCTCACCTGGAGCTGTAGAATAAGCATACAGGAAGTCTGCCTCTACAGGTATTTTCTGACACATTGTTTCTTCTGATATCAATAAAGGAAGAGGGGTCCATGGAAATACAGCCACCTGGTAAGGGCTGCAGATACTGCATCTGCAACAGAGGAGGGGTTCACTGAGGGGATCCAATGCACTCGGGGTGCCCTGGGGTCTTGTCTCTGCGAGGTTCTGCCTGACACCTCTTTGCTCATTGAAGT----CACAGCTGTGCAATACAATTATAAACTACTGTTCTGAAACTGGACTTTAAGAAGTACTCCATACATAAGCATTTT-GAATGTTTAAGCCTAATTTTTGTTCCAAAACCACAATCAAAATACTTTTGAGTATCGGCAAAGAAAAG-TCCTGCCTTGACTCCAAACATATTTTTCCTTTCCT-AACTTCATAACCCTGACAGTGACATTC-AACACAGAAAGATGAGTTACAGTT---ACTTTGTACTGGCATAAATGGAGAATAAGCAGTTTTTGAAGACTGTAGATTGTCCAATTGCATCAGTAAGCTTCAGTGGAGCTAATATTGTTTAGGAAACATTTATTTGTTCAGGGCATTTATTTTTGGTATCAAAATAATG-ATTTGGCCTCCTAAACTGAGTCTATTATTTTATTTAACTGTAGAGAGCTTTAACAGAAAGTAGTTGGAATTTTTTGGTAGAGAGAAACTGTAGTGCACTTTGGGGCTTAGCCCTGTTTCTAACAATTTGTTGTTAGGATGGAAAACTCCAAACATTCATTCACTAGTCTCTGACTACTGAGATTTAGAAAACAGGGGTGGTCAATATCAAACTCAANNNNNNNNNNNNNNNNNNNNNNNNNNNNNNNNNNNNNNNNNNNNNNNNNNNNNNNNNNNNNNNNNNNNNNNNNNNNNNNNNNNNNNNNNNNNNNNNNNNNCCACGAGCAGTAGGAGCATCAGCATTA--CTAATGACAAAGATCCTTAGAAAGAAACACAGTCACATTGACATTCTCTGTACAGTCCCAT---CCAAGAAAGTTTCCCGAGTTCAAAATGAAATCTACACACTCT---------TCTGTGAGTAATTTTCTGATTTCAACATAATTTTTCTTTAGATACTTCCTTAACATAAATTAT----------AAACATAGAAAAGACA-TTTCAAACTTTGCCGGTATCCTTGTAGCATGTGTGTTCATACCTACCATCAAAAATATCCCAAGACCCACAAAGTGACTTTGCTGAGTCAAGAAGATTTTTACTGGTGTGATGCATGCAACTACTCCTTTTCATTACATACTTGCCTTTAATGTCCAACACCAACCACAAGAAAAAGGACTGAACTACAGTTTCAGCA-TTTTGCTTTGCTCAGGGAAATAAGAATTTTGAATTTAATGCAGATACATATGCTTCACTATTATTTAAGATTTATAGTAAAACATTTTCCAAGGCCA-GTTGGAATCATTTTCCCATCATTCCCCTCTGATACAGTGTATCATCACCAATTAGAATAAATA-GCATAAGAAAGCCCAAGGCTCTGGCTAAGGACACTGCCAATATGCCAACAGCAAA-TTCTTGAAATTTCTTAAAGACATGTAGAAGTACCCAGTCTTAACTGC-AATACATAAATATATGCTCCCCAACTACCTGAAAAAGCATATATGCATCCTTAGCACATGGCTTCAGTGTACTGACAGATCTTATGTTTATGGAATAAAATCCCATGAAAGTAAGCAGTAA--GAAATGTTTTTATGTTAAAGTGGTTTGATTCTTGCATCAGAATGCTGAAGCCCTCACAACCATGTAAAG--GTAAATGTAAACTGAAAAACCGAAGTTTGCTCTCTGGAAAAGGAAAT---TCGCTCTTTG--GCAGCAGAAAGGAGAAGATTTCTATAATGCTTAGCTATTCTGGTTCACCAGTTCTTCAGCAGTTAATTCATGGGG-----------TTTTCATCCCTTTCAGGAAGTCTAGTTAATCTATAATTGGTCTTTTCA------GGCTGATAACACTGTTAAACATAGTCTAAAAAGAA----TGAGAAAAGCAGCATTCCAAGTTATATTTC-AATTTTTGGTTGCTTTTTGAAAAT--------------------------------------------------------------------------------------------------------TTGTGCATTCATACCCAATTTCTGTGTTGTAGCTAAGAAAGTCATCATAAGGTGTGTGTAAGAAGCCTGAAACTGAGTTTAA----AGTGCGTAAAACTAAGTGTAACTGGGTGCCTGTGTCTATTCAATACAGGGAAGTTACCTCT-------TCTTTTTGTTTATAAGTACTGACGTGGATAAATGCATGGTTTTATTCATAAAG-AAA--ATATGATCTCTTTGTTGACTCAGAAGCATTACCTTTCATATAAAACTTCATAGTTTTTCC----ACAAAGATGAAATCCACATTACCTTAACTGAGCAATAATTCCTATTTCCGTATGCTAGTTTTTTATTGTACAGTCATTTAGAGGATTTT-GCATTATATATGAGTGCAGTTAAACTCTGAATTAAGGACAGCTTGAGCTTGTGGTTTTTACACATCT-------TGATTATGACTGACACTGACCTGTCTTAGCTGCTGATTGAGTCATACCAAGTCTCCTTTGTTAGAAGGAGAACTCGTTGTTACGATGTTTCAGAAGTCCTTCTTACTGCCCTG--CTTGCTGTTGGCAGATGCTCCCAGGAAGGAGGTGTACTTCATGGCCATTATTGACATTCTTACTCATTATGATGCAAAAAAGAAAGCTGCCCATGCTGCAAAGAAAAAGAAAGATTCTCATAAAGAATAAAAGGCTGAAACCTGAAGTAGAAAAGAGTAAGTAACATTTGTCAAATACTAAA--TAAGCAAAAGTCCAGATTGCTACAAACAGACTTTGTTACCAAAGTTTCCAGAT-GTCTGTACTTTAGTTTTGGAAGAATGGGA---ATTATATATAAAGAGTATTTGGTTTGCCCTTGTGTTTCATGTGAGTGCCAGCCT--AGGCCTTGATATCAGCATGCTGCACAGGCACAGACAGACCCAGAAATGTAATCCTGGGACTTTTATCAGACTGCTGGTTGAGCTAAAATGTAAGGCAGATAGAATCTCTTGTCAATTCTGCCGACACTGGTCTGTTTGCATTGCTGTGTTCTTCCAGGATAAGCATGAAATGAAATGGAATTTCAAATTGCTCTTCTTGCTGTTGTTGCCAGTTCTGATATTTATCTCCTTT-CAGTAACAATAATGTTGCTCTATTAGTTCCCAGTATGGCTGTAATGATAAACTCTGG--TCCTTCTCCATTCAAAGATAAGCACCCAGA-CCTTGCACTGGCTTCAGTCATACAT-GGCTGTG----CCCCTCCTGTCTAACTGAAGTGCACAT--GGAAACAGTTG--AAAATCCAAGCACTTTGCCTTCATTTGCAGGGATCAAACACTGAAGAGGTAGCTGTCTGTTTATCCTGTGAGGAAGTCATATGCTTACTCCAAAGACCTTTGTACTTCTGTG-AAATATTTTCCTTAACT-----------------------TCAGTGACCACTTTTCAGA-TCTAACAACAGTCTGGGTTTATTGGTGCTACTTACCCTGTAAAATTTTATTGCTTACTGAAAA------GTCAGAGGACTCATTAAACAGAA--TGATCTGAGGATCAGGGAATAATTTGTGATGGTTCTCTTGTATTTCTTTGTGCTACAGACTGTTTATGTCATGACTAATTTAATTTCGTTTTTCATATTAACAGAACAGCTTCTTGCCAGGAGCTGGCAAGACTACATGGGTTACCAAACATGCAGCAGCAAATCCTGGAAAATACAACATTCTTGGGACAAATACTATTATGGACAAAATGATGGTAAGTGAAAA---GACATTTTATTTCTTGATATATTGAAAACTTGCT---------------------GTAAATCCATGGTATTTGGCTGCCACGGGGTTCTTTTGTATC-AAAAAAGCTGGCTACTAGTTAGCTAGTGACCAT-------------TGTGT-AAAGATTTTATTACCTTGCTGAGTTGCTAATTCACACATG-----GCAGGATTACGAGGCTTTTTTTGTGGTAAAATGTAAGAAATAGTCAGCTGTTGTTGACTATTGAATG---------TATTTCTACTTCCCTGT------ACATCACTCTTCTCGG------------AGCTGGAATT--------GGTATTGTGATGAGTATACCTTGAACTGAATGG---TACCAATTCTTGTGGTGTCTTT-ATTTCTAAATCTT---ACGTTCTATGAAGGGTTGAGAATTTCAA-TTACGAGTTTGCAGCAGTTGTGGCCTTGAATTGAACAA-CCTTGAAGTGTGGTGGAAA----GCATTTAGC---AAAGAATGTCAGCCACGTGTATCAGGACTACACTGACTAACTGTGGG---AAGTTTCTCCATAGGTTGCAGGTTTTAAGCGTCAAGAACTTCTTTGAAGCTAAGGTATGGTGTGGCGCAGAGGAATATGAAAAAACTCAGCTGTAGCTGAG---------------------------------------------------------------------------------------------------------------------------------TTTCCTTTCAAATTTTGTTGGACTCTAG----AGTCTTT---------------CTGTGGCTCAGTCAACACACCAGAGCAATGTAATTCA-----CAGTCTGTGTTCTGGGTCTTAT---CCTGGTAGAACTGACTGGCTGACCTACGTCCCTGTGGCTGTTGTGTCGTAGTACACTAGGTGGCTGACCTCTTTTAAAGACAAAAGTGTCCTGAAAAATGAATGCAATAGAGACAGAGTTTTCCCATTTTGCAAAACCTACCTCAGCCAGA--ACACTCTGAGTTCAGTGGTGAACGGAGTGCTTTGGAGTGTAGGATTTCAGATATCTCTT------------TCTCTGTAACCTTTGGAATCAAAATAATTCTGCAGGGTCCTGGGGTTGGCAGAAAGAGCTGTACACCATCCGAAGCTGACAAAGCACCCTTTCTGAAAGCTCTCTTGGAGAGAAAATAATCCTGCTTGTTTATATAAGAAGTTTTTT-CCCAAGAGCCTAACACAGCTATTCAGACTTGAAGGATTTGGGAATGAGGGAAATTATTTAATAACCTACTGT-AAAGAAGCTATCAGTG--TTTTAGGCTCCTTTTTCACCTTGCTGTTGTTCATCCATACTGTAGCCTTTTGCCTGCACAACCTGGACTGCCTGGTAGGGAGATACAAATACAGCTTT--CTTGTGGTTATTTCAAACTGGTTTCTTGTTCCT-ACTGTTAAAAACTGTTCTAAGATATTCTAAACTACTGTTTGTTAATTTATGAATATGGTCTTTCTAATCTA--TTTTTTTACAGTTCTCATTAGTCTTTT-AAGAAAAAGCTTCTACTTGGTAAAA---------ACTCCCAACCTCCATTCCATTTCTAGATGCAGAGATGTGGG-TCTTCCCTTGTAGGAATATTGTTGAAAATAGTCAAACAAAATGTTTAC-CC-GTTTCT-TTTTTGGGCTTTCCTAATGTCAGCTTATGCAGTGGGTGATTGAAATTAAACTTCCAAGTGAATGTTTTCATCAGTATACACTTATAGTTTAAACGCAGAGAATTTTGAGTTA----GTAATTTTTTGATTTCTTGAAAAATCATTTTTAAACCCCC-AAGTCACTGTCTGCCTCCTTAGGCCTAATATCAG---------TTGCCTATTATAATGCTATTCTAAAATGTGTGTTTATTGGTGTTCTCAGCCTTTGATTAGGTAAATTAGGTTTTGAAATCATAAT-GTGCTTTCATCTGTATTGCAGGTTATTGAATTAGTTCAGAAGTATGGTCCAAAGCGCTGGTCTCTAATTGCAAAACACGGAAATTAGATATGT----TTTTTTTCTAGGTGGTTTCTAATACATTTCATTCAGAAATTTTTTGATGAATGTCATTTAGTCTTTGGGCATTGGTTCAGTGTCTGGTGTTTGAGCACACTGACAATTTGTCACTGGCCAAAAGGAATGAAAGGCTAATTTCTGCACAGAACACTT-AAATATTTTAATTTTTTTTTTT---------CCCTGAAGCATGGAATGCTTTTAAGGTGTCATAAATACATGGATAGAATAGGAGACTCATTCCTAAGGATCTCAGAGTGCTCCAACTTATTTACCTAAATGATCTTGGCTATCTTAAAGCTTAGTCTTGTCATGGTATTTGTTTTTGTTGTAATTGTTGTTGTAATCACTGTTGCTGTAATTCTCACCAGTAAACAGTCTGCAAGTGAGAGACAGAGATTCAACTATACTTTTATTAAACTGCATAAA--AAAAGAAATTGCTTAGGTGTTGTTCTGCCATGACTTCACAGTTTCTAAGGTCCCAGTAAAACTTTGTGCTAA-AGCTGATGCAATATTCTTGGCCAAAGAACAACTTATCTAAGTTCAGGCCGATGTCATCAAAGTGATCCATACTCTAGAAAGAC--ACAGTAAGAATATCAGTTATCACATCTCACTTAA--------ACAAAGGATAGCCCAGCTGCACCCCTGAACAA---TGTACAAGGGCCCTGTGTTCACAGACTAT--ACCCCATCCTCACAGACTATACCCCATCCTCACAAAAAGTGCCTTTTGCAGGAAACTTCATCTTACTGATACCCACAAGAAGTAAACTGCAAGTACAGGGATCTAGAGTGAAAAAAATGTTGGGGCGTAAGCTTCTCTCAAACAGCCCTCTAAGCACTGGGACAGCAGGTAACTCAGATATAAACCTGGACCTAATCAATCTATTAGGATATTAAACATGCAAACTATTCAGCAAATA--TGAACTCTTCAGCCATGTTCATCTTTTTGTAAGA-------ATATCAAACTTACCTTCAGATTACTAATGTGCTTGAAAACAAAAGGATTGTTGATGTTAATTTGCTTGCGGATTTTGTCATTCATGTTTCATGTCCGACAGTCGCTGCCGCATGTTGATGGTCATCTCTGAGCTCAGACGCCAGATGAAGATGCAGCTGAAAGAGAGAAAGGTGAGGCTGGGATCAAGTCTCAGTTCAGTTTATTGATACTAA---CTCCCACTGCAGAGAAAAATACGAGCCCTTCTGTCTACGGCAGAGACACAC--ACAGAAACAGTTTCACAGAAACTCAATCCCATCACAAGCCTCATGA-TGAAGGGGTTAAACCTGCCTGTCAAAG------CCTCCCTGTGAGCGAGAGCAACTGCAGAGATATTTACACAGACTCATCTCTGATCCTATAGCTTT-TTTGACTATCTGGCCAGCTGCTGAAGGAAATGCTGTAATAAGTCCCT-CCGTGGTCAGCAGGATAAGTGGAGCCTGCAGATGTCCCTTGCATCC----TCTAACAGTGGCTAAGCTAAAATCTATGATTGCCTATACCTATACCCCCAAAGGCAAGGCCTTCTTAATGCCCACCATCCC---ATGGAGTCTCTGTGCAGTATTAACAGTTAAGTTCATGTGGAAGTACTTTTT-GCAG-CAGAGTGCTCCTAATATTTTAGTT-GGGACTCCCT-ACAGAACACTTGCACAGAACTTGACTGAATTTGGTCAATGAACTCAAAAGCATTTGAAAGAAAGAAACGAACAGTATGGTCTCATTTCATTAATTTCTTCAGAAATTCAACTTTAAAA------ATATTCTTCATCATGTTAAAGAATACTGT----ATCTCATCTTCAGCTACTAGAAAAATAACCAGCACTGTCATGAATGCCAATGTCTTTGAAATTTAAGTTCAGTGCTAACTAATTCTTTTCATCTCAGTCATCTTTCCTGTCTAGCTGGGTATA-TTTTTAAGAAATTCCCTTGGAGCTATCATCTGCATTAGTGAAGATATTTAGTTAAAGGTAGCACCCTACCCTGCTTTACAGAAATCTATCAGTCAATTTAAATGTTGTTATTAGCCACAGTTTGACAAAACTGCAACTAAGGATTTACATAACAAGAGCAGTGTATAATTTATTTAGTAGCAATTCATTCCTCTCAGCCCTTTGTGGTGATTAA-TCCT-GGTGCATGCATTTCCACTGTCCTGCTGGTGCTGACTGTGGAACTGAGAGACAGAGTGAGTGGTTTATTCATGTAAATTGTGCTTGACAGAGGAAAGGTGGGAAAACTAAGGTGGGCTTGATCAAAGAGCTACTGGAATTGATGTGAGTCATTGTTTCCA--TCAGCAGGTTTAACAAATGTCTTCATTATTGGCAGCAATTATTTGTTGTCTTTGCCTGCACC-CATAATTCACAGAGG------TATTTTTTCTTCTCTGATTGA--GAGGCTCAAGCATTAATGGCAAACTCCATCTTCTTCAGCTGCAC-----CTTGACCCTGCAGTCCCTGC-------TTTTGAGCACGGGGCTTGCTCAGTGACCCTTATGGAAGGGATGCAGTTGCCTGAGCGAGTAACTTTTAGAAGACACCAGAAGTGTTGGGGGAGGGCTGGAATAACTCAGCAGAGCAGCTCAGATTTTGTTAGGATGAGAATTTGTCTTCCACTGGCAAACAGCCTGGTCTCAGGGCAGAGCATTTTCGCTTTGCCATCTGACTGTGCTCCTGGCACAAGGCTGGATGACCAAATGTCTCCCCTGTGAGAGCTGAGGGTCCCTCCCCAGGCTCTGGACCCCACTCCTGTTTTCCTGTGCAGTAATTCTATTGAGCTCACAGGATCTTGTTTGATCCTCCTCCTGCTGCTGCTACAAAACGGGTGAGTGCTGGAGCTCAGGTGCTTTTCACA-----TGCCCCTGCATGGATTC-AGCTGTATCAACTCACT-GCTTCCACCTTTGTGGCTGAGAAGAAAAGCAAAGCCCACCAAAACCCATTTGAAAGGGGCTCAAGGCATGGCATCAAGCACCAGTCAAGTCTTTTAGGTCCTAGG-AAAGCTGACCCTTTCCCATACAGCAGCTAGTGCAGATTTTTTCCTACTCTTTCCATCAAAAAA----CTATTCAT-GAAAG-CTTTCCAATTCAAATGAAGCCTTTAATTGAAAAATGACCCTCATGAAGCTGCATCCAATGTGGATCATGGCACTCCTGTGACATTTTTTTTTTT----TAAAGACTCTGACTTTCAGCACACTGTCCACAAGTCAATAAAATAATCCTC-----------CACTTGGGAAACCCAATAATGCCTGACAACAAATCCTGAGACTCAAGCAGGACCCAACACAT-ACGTGCAATGTATCATAGAAACTTGGAATCACAGATTATCCTGAGCTGGGAGGGACCCAC-AGGATCATCCAGTCCAGCTCCTGGTCCTGCCCAGAC--ACCT------CAACAGCCCCA-CCTGTGCATCCCTGAGAGTGTCATCCAAAAGCTCTTGGAGCTCTGGCAGCCTTGGGGTTGTGACCA-TTCTCTGGGGAACCTGGACAGTGCCT-GACCTCCCTTTTGGGGAATAACCTTTTCCTGATATCCAACCTAAACCTCCCC-----------CTAACCGCTTCTCTGGGTCCTGTCACTGGT--------------TTAGAAGGGAACAGCTTCTCAGGCATCTGGTGCTGAATAGAGATGGCTCATCCCAGCGATGATG--CACAG----------------ATCAAGGCACAGTGAAGAAAAAGACCCTGAGCCCTTTGA------TTGCCAGCCTAGTCCCTATCCCCCATGCTCTATATTTGCTGTAAATCCAGCTGCAGTACTGCTTGTAAATTACCCTGAGATGGCAGGGAAAGAAGAATCCTGGCAGGAGATACCAAAGACATTGAACTGGGGAGAAGGGGGTCAGTCTCAAGATGTGGAAACCTGGAGCCTGGGGAGGGGGCCTG--------------------GACAACAGGAGTGGGTCTGAGCAGGTGAACAG--AGCAGTGCTCCAATCAGCCTTTCTCTCTGGCATGGCGTGCTGGGCTGCTGTGGCACTCTGCACCAGGGGAAGGCGTGGGGCTGGGGTTGTCCTAGCTGAGGTGCAGGATG-GAAGTTGGATCCATTTGCCTTACTGCTC-GCA-CGTACTGCATATGGAGCTTACGATCTGATGGAGAATGTGGAAC--------------------TGGGGAGGTTTCCCCTCCCTAGTGGTCACTTCACCCCATGGCTTCCCC-GGCAGGCAGTTGCCCTCCCAGCCCCAGTC-CGAGGAGGCA-GCAATGGATCCATCCCACACAGCCCTGCCATGCTCTCCCAGCTTTCTGCGCCTGCTGTAAATGGCTCACTGTAACATGAGCTGCATTTCTGCCATAGCCCTCTGCTGTGCGCATCTGTATTTACACTGGGGGCCGATGGTGCGGCGCTGGCGCAGCCAGTCCGACAGCCAGGCCAGGTGGCAGTCACAGTGCAGGAAGTTGGAGTGCAGCCGCCTGCAAAACACACAGCAAACCCA-CAGTCACTGGGGTTTTCTA----------------A-ACAAAACCCACTAAGGCAGCC-ATCA--ACCACGAGCCTGCCCTGCTCTCTGCTGCCATTTCAGTGAGGTCACCCTGAGTTCTTGTTTGCAGATGAGTCAGGGCTTGGCTGTCCTCAATATTA----------TACAAAGGGCAGATAGAAATTTGTGTTATTATTTGTACGGTTTTTAAGAAGTTCAGTTCAATGGTGATCCACCTAC-----------AGCTGGCCATTCTAGAGATAAAAATACAC--AGAATTTAAGATTGCTCCACGTAATCACTTTGTCTGTGATTTCAC--------AGACTGCATCAATGTGATGTCTTTGAGTGAATTCAAAGAATGGATTGTCTAAACATTAGGACCAGGCTGAAGAACAGGATGATGAGTGATTCTTCTCTCTTCGCCATCCTTTG---------GGGAGAGGTGGAGGGAGACAACCTCTACACATCAGAGGCTATTGATACCATTTCTCTTCCTGTGTTGCATGTAAAAGTTCATCAATGCTCTTTTTCCTGTAGGAATTTAGCAGAAGTATAAAGGATCTAGACAGGAATTTTCAGCTCATGAAA-----------------------------------------------------------GAACCACTCATGGGCAGCACCCTGCCAGGACT------------------------TGCAGAACCATTATCACATCTGCAAAAT-------------GATGATGGATTCAGGGAACAAATCTGGTCATTCAAATAGCTACCAAATTTTACAACAAAAACGAGACGGAGTACAGTAAGAACCTGTGGGGAGGCGAGTACAGGGCACCAGGGGAGGAAAAGCCTCGAGGACACACGAAGCAGAGGAGATTTGGGAATGGGTGCTGCTGTGTTAAAGGGCTGGGAGCTCCCAGACAGCTCTGTCTGAAAGATATTCTATGATTTTATGAACTACAAAATCCAGTGGTTTCCTAGAATGCTCTGTACTGGTGCCAGCAGTGACTGTGTGTATCTGGGCGGGCAGTGGGAGACTTCCCAGCCTGG--TCTCTGTGGGTACATTAATAACAGGAGATAATATAACCCATGTAAACAATTAAAAACCTATCAGGACAGGCCAGGAAAA-TCTGATAAAGGTCTACTGGAACATCTCAGTAAATGCAGGTAGTTC----------AAACCAACCTAAGGAAAAGATTCACCTATTTTAATAGTTTGTATTGAATGATATTTTAAAAACTATACAAC-TAAAAGAATCATTGTTTTTCTATTAGCCTCTGAAGAAGGTCCTGCTATTACTTTTCTTCCTTGATGCATATCCACAGACTCGGAAAGCTCACA------CACACCCTTTCCCTTTCAATCACCAGATCAACAAAACAGAATCAAATGC--AAAATCCCAGATGCTCAAGGTACCTGGAAACTCTGTGAA-------TTTAATGAGGCAAGTGTTAAATGCCTT-TTAAGAGTTTAAGGCTCAATCCATGCTATATAAATCACTCTGCCCTCTTCTCCTTGTGTGGGGATTTTGTTTTGAAACATCCCACAGTAAACGGTCCACCATAAAGAAAACTTAACCCTTACTGATGGCATCCAAAGTGGTGGTACA----GCTTTAGCCATAGAGTGAAACAAC---------CTATTCTTAAAGAACTGTAGCCAAAGGATTTCTGA-CTTCGTAACCAAAATGCAGGGCCAGGAGCTGGACTCAATGGTCCTCGTGAGTCCCTCCCAACTCAGAACATCCTATGTTTCTCATAATGTCCTTGGAAACTGGGTCTAGAGGAAGAGACCCCAACTCCCCGTCCTCCCAGTCACTCACCTTCTGGGCCGGTGA
>Petroica_goodenovii
---------------------------------------------------------------------------------------------------------------------------------------------------------------------------------------------------------------------------------------------------------------------------------------------------------------------------------------------------------------------------------------------------------------------------------------------------------------------------------------------------------------------------------------------------------------------------------------------------------------------------------------------------------------------------------------------------------------------------------------------------------------------------------------------------------------------------------------------------------------------------------------------------------------------------------------------------------------------------------------------------------------------------------------------------------------------------------------------------------------------------------------------------------------------------------------------------------------------------------------------------------------------------------------------------------------------------------------------------------------------------------------------------------------------------------------------------------------------------------------------------------------------------------------------------------------------------------------------------------------------------------------------------------------------------------------------------------------------------------------------------------------------------------------------------------------------------------------------------------------------------------------------------------------------------------------------------------------------------------------------------------------------------------------------------------------------------------------------------------------------------------------------------------------------------------------------------------------------------------------------------------------------------------------------------------------------------------------------------------------------------------------------------------------------------------------------------------------------------------------------------------------------------------------------------------------------------------------------------------------------------------------------------------------------------------------------------------------------------------------------------------------------------------------------------------------------------------------------------------------------------------------------------------------------------------------------------------------------------------------------------------------------ACTCCCTCCACCAATGGCCTCTGTTTTGTG---GAGATTTTTGTGAGAGCAATCTGTGTGAAGGAGGAGTCTGAATACAGAAGAAGGGATCATGCACGAGTGCAAGCAGTTTTATTGT-----------------------------------------------------------------------CAATAAAACAACCCAGAGTGTTTATTTTAGTCTCTAAGGTGAAAGAGCAGTAACCAC-AGAGGCACTGTGCTGCCTCCTGAGATGCTCGTATCAGC--------------------CCACATTTATTCACCTGGGCCATAAAGTTCA-TGGCAAAGTTCACTGGGGGAACAGGTAATAAAGTTCACAGTGGGTTTGAGCATTAATTTGCCAAGAGAAG-CTCAGATGGAGAGGAATGGTTAT-----AAATAAACTGATGATCTCCTTAAGCCCCAAA-CACCCTACCCTC-AGCAAAGAAGCCATCTTCTACCAATGT------AACACTCAGGACATGCATTTTAAAGTA------ATTTACAAAAAAAT---------------TTGAGCCCCATCCCAACCCAAGAACTTTAGGAATGGGGAATTTTTA-AAGGTTTACAGATCCAAGCAGGAA-GTTTAAAGCAAACTT---------AAAAAAATTATTGTATGCTGCATTAATGTAATATTGCAAAAGTGCAGCATTTCATCCAGCTGGAAAGACCAGAACAT----TAGCCTAAAGGAATTAAAATGTAAATTTCTTCAAACCCATACCTCCATAAATAGAAAAGGCTTGGTCATAGAAAAACCTCCTTTTGAGAGTGTCTTCCATCTTAACTCTGTCGGC----------------------------------------------------------------------------------------------------------------------------------------------------------------------------------------------------------------------------------------------------------------------------------------------------------------------------------------------------------------------------------------------------------------------------------------------------------------------------------------------------------------------------------------------------------------------------------------------------------------------------------------------------------------------------------------------------------------------------------------------------------------------------------------------------------------------------------------------------------------------------------------------------------------------------------------------------------------------------------------------------------------------------------------------------------------------------------------------------------------------------------------------------------------------------------------------------------------------------------------------------------------------------------------------------------------------------------------------------------------------------------------------------------------------------------------------------------------------------------------------------------------------------------------------------------------------------------------------------------------------------------------------------------------------------------------------------------------------------------------------------------------------------------------------------------------------------------------------------------------------------------------------------------------------------------------------------------------------------------------------------------------------------------------------------------------------------------------------------------------------------------------------------------------------------------------------------------------------------------------------------------------------------------------------------------------------------------------------------------------------------------------------------------------------------------------------------------------------------------------------------------------------------------------------------------------------------------------------------------------------------------------------------------------------------------------------------------------------------------------------------------------------------------------------------------------------------------------------------------------------------------------------------------------------------------------------------------------------------------------------------------------------------------------------------------------------------------------------------------------------------------------------------------------------------------------------------------------------------------------------------------------------------------------------------------------------------------------------------------------------------------------------------------------------------------------------------------------------------------------------------------------------------------------------------------------------------------------------------------------------------------------------------------------------------------------------------------------------------------------------------------------------------------------------------------------------------------------------------------------------------------------------------------------------------------------------------------------------------------------------------------------------------------------------------------------------------------------------------------------------------------------------------------------------------------------------------------------------------------------------------------------------------------------------------------------------------------------------------------------------------------------------------------------------------------------------------------------------------------------------------------------------------------------------------------------------------------------------------------------------------------------------------------------------------------------------------------------------------------------------------------------------------------------------------------------------------------------------------------------------------------------------------------------------------------------------------------------------------------------------------------------------------------------------------------------------------------------------------------------------------------------------------------------------------------------------------------------------------------------------------------------------------------------------------------------------------------------------------------------------------------------------------------------------------------------------------------------------------------------------------------------------------------------------------------------------------------------------------------------------------------------------------------------------------------------------------------------------------------------------------------------------------------------------------------------------------------------------------------------------------------------------------------------------------------------------------------------------------------------------------------------------------------------------------------------------------------------------------------------------------------------------------------------------------------------------------------------------------------------------------------------------------------------------------------------------------------------------------------------------------------------------------------------------------------------------------------------------------------------------------------------------------------------------------------------------------------------------------------------------------------------------------------------------------------------------------------------------------------------------------------------------------------------------------------------------------------------------------------------------------------------------------------------------------------------------------------------------------------------------------------------------------------------------------------------------------------------------------------------------------------------------------------------------------------------------------------------------------------------------------------------------------------------------------------------------------------------------------------------------------------------------------------------------------------------------------------------------------------------------------------------------------------------------------------------------------------------------------------------------------------------------------------------------------------------------------------------------------------------------------------------------------------------------------------------------------------------------------------------------------------------------------------------------------------------------------------------------------------------------------------------------------------------------------------------------------------------------------------------------------------------------------------------------------------------------------------------------------------------------------------------------------------------------------------------------------------------------------------------------------------------------------------------------------------------------------------------------------------------------------------------------------------------------------------------------------------------------------------------------------------------------------------------------------------------------------------------------------------------------------------------------------------------------------------------------------------------------------------------------------------------------------------------------------------------------------------------------------------------------------------------------------------------------------------------------------------------------------------------------------------------------------------------------------------------------------------------------------------------------------------------------------------------------------------------------------------------------------------------------------------------------------------------------------------------------------------------------------------------------------------------------------------------------------------------------------------------------------------------------------------------------------------------------------------------------------------------------------------------------------------------------------------------------------------------------------------------------------------------------------------------------------------------------------------------------------------------------------------------------------------------------------------------------------------------------------------------------------------------------------------------------------------------------------------------------------------------------------------------------------------------------------------------------------------------------------------------------------------------------------------------------------------------------------------------------------------------------------------------------------------------------------------------------------------------------------------------------------------------------------------------------------------------------------------------------------------------------------------------------------------------------------------------------------------------------------------------------------------------------------------------------------------------------------------------------------------------------------------------------------------------------------------------------------------------------------------------------------------------------------------------------------------------------------------------------------------------------------------------------------------------------------------------------------------------------------------------------------------------------------------------------------------------------------------------------------------------------------------------------------------------------------------------------------------------------------------------------------------------------------------------------------------------------------------------------------------------------------------------------------------------------------------------------------------------------------------------------------------------------------------------------------------------------------------------------------------------------------------------------------------------------------------------------------------------------------------------------------------------------------------------------------------------------------------------------------------------------------------------------------------------------------------------------------------------------------------------------------------------------------------------------------------------------------------------------------------------------------------------------------------------------------------------------------------------------------------------------------------------------------------------------------------------------------------------------------------------------------------------------------------------------------------------------------------------------------------------------------------------------------------------------------------------------------------------------------------------------------------------------------------------------------------------------------------------------------------------------------------------------------------------------------------------------------------------------------------------------------------------------------------------------------------------------------------------------------------------------------------------------------------------------------------------------------------------------------------------------------------------------------------------------------------------------------------------------------------------------------------------------------------------------------------------------------------------------------------------------------------------------------------------ATGCCAGACAGCCGCTGCCGCATGTTGATGGTCATCTCTGAGCTCAGACGCCAGATGAAGATGCAGCTGAAAGAGGGAAAGGTGAGGCTGGGATCAAGTCTCAGTTCAGTTTATTGATACTAA---TTCCCACTGCAGAGACAAACAAG--CCCTTCTGTCTGCGGCAGAGACACACACACAGAAACAGCTTCACAGAAACTCAAT-CCATCACAAGCCTCATGA-TGGAAGGGTTAAACCTGCCTATCAAAC------ACTCCATGTGAGCAAGAGCAACTGCTGAGATATTTACACAGACTCATCTCTGATTCTACACCTTTATTTGACTATCTGACCAGCTGCTGAAGGAAACGCTGTAACAAGTCCCT-CTGTGGCCAGCAAGATAAGTGGAGCCTCCAGATGTCCCTTGCATCC----TCTAACACTGACTAAGCTGAAGTCTCTGATTG----CCACTA--CCCCCAAAGGCAAGGCCTTCCTAATGCCCACCATCCC---ATGGAGTCTCTGTGCTACAATAACGGTTGAGCTCATGTGGCAGCACTTTTTTGCCGTCAGGGTGCTCCTAATATTTTGCTTGGGGACTCCCT-GCAGGACACTTGCACAGAATTTGACTGAATTAAGTCAATGGATCCAAAAGCATTTGAGAGGAGGAAACCAATAGTGTGGTCTCATTTCATTAATTTCTTCAGAAATTCAGCTTAAAAAAAT---ATATTCCTCATCACATTAAAGAATACTGT----ATCTCATCTTCAGCTACTAGAAAGTAAA-----------ATGACCAGCATTGTCTCTGAAATTTAACCTCAGTGCTAACTAATTCTTTTCATCTCAGC----------------------------------------------------------------------------------------------------------------------------------------------------------------------------------------------------------------------------------------------------------------------------------------------------------------------------------------------------------------------------------------------------------------------------------------------------------------------------------------------------------------------------------------------------------------------------------------------------------------------------------------------------------------------------------------------------------------------------------------------------------------------------------------------------------------------------------------------------------------------------------------------------------------------------------------------------------------------------------------------------------------------------------------------------------------------------------------------------------------------------------------------------------------------------------------------------------------------------------------------------------------------------------------------------------------------------------------------------------------------------------------------------------------------------------------------------------------------------------------------------------------------------------------------------------------------------------------------------------------------------------------------------------------------------------------------------------------------------------------------------------------------------------------------------------------------------------------------------------------------------------------------------------------------------------------------------------------------------------------------------------------------------------------------------------------------------------------------------------------------------------------------------------------------------------------------------------------------------------------------------------------------------------------------------------------------------------------------------------------------------------------------------------------------------------------------------------------------------------------------------------------------------------------------------------------------------------------------------------------------------------------------------------------------------------------------------------------------------------------------------------------------------------------------------------------------------------------------------------------------------------------------------------------------------------------------------------------------------------------------------------------------------------------------------------------------------------------------------------------------------------------------------------------------------------------------------------------------------------------------------------------------------------------------------------------------------------------------------------------------------------------------------------------------------------------------------------------------------------------------------------------------------------------------------------------------------------------------------------------------------------------------------------------------------------------------------------------------------------------------------------------------------------------------------------------------------------------------------------------------------------------------------------------------------------------------------------------------------------------------------------------------------------------------------------------------------------------------------------------------------------------------------------------------------------------------------------------------------------------------------------------------------------------------------------------------------------------------------------------------------------------------------------------------------------------------------------------------------------------------------------------------------------------------------------------------------------------------------------------------------------------------------------------------------------------------------------------------------------------------------------
>Pica_pica
----------------------------------------------------------------------------------------------------------------------------------------------------------------------------------------------------------------------------------------------------------------------------------------------------------------------------------------------------------------------------------------------------------------------------------------------------------------------------------------------------------------------------------------------------------------------------------------------------------------------------------------------------------------------------------------------------------------------------------------------------------------------------------------------------------------------------------------------------AATGGGATCCTGAGCTCTGCAAGTAAGCTCAGTTTTTCAGTAATACTGTTATTTAAATAGTTTCT------------------AACTTGTTTAAAAGTAAGAATCTCTTATTCAAACTAGGATCAGCAGGTACTGYT----CTATTTACTGT-------TGAAATTAATGACTAAGATTCATTGTTCTCCAGATGTSCAATTTATAACGGTCTGGATTAACTAAAAGTAGCAGAATCTTTCTGTAGGTGGAGGCCTGGTTTATGG------AAACAT-TT-----------------GTTTCTTTATTATTTAATCAAATTTGTAATGCAGCTAGAATGATAGTGTCTGTATTTTAAATTTGAATTTATTAACAAGTGTATTATTAAGATACTGTGAGAAGAAGAATGAAATTTCTGTGTAAAAGAGTTGGATATGTCCTCAAAA-ATTGAAATATA--TGCTGTTTTACTCCAAAATTCA-GTGTC---CACYGTAACAAGTGGAAAAACACATAGCTATAGATTAAAACCTAGGAA-AAAARTTCCTTTTATAGGTT-TTTTTTTTTT---------TCTTTATAGCTTAAACTTATTTAAAGAAATAAATGCAAAATGCTTTCTGGTTTAGCACTGAACATATA---ATATACATAATTTTTTGTTGTGCTCAGGTTCTTTGATATTCCTATGGAAATACTTCCAAACGGGA------GAAGTGTTCCTGAAGAAGTTGCCTCAGAG-----GCACTCTGAATGTAAAAGCCACCACGTGCTGAGGTTGATAGCAGTGTAAAGTGATGCCACAAACCCATTTTGGAAGCTCCCAGCACTCTGTGGCCTGATTTTCATC-TGTTCTTCCC---------------------CTCCTGGCTCTTCCTGTTGGCATCTCAAGCAACAGCTAAAAGGAAATGTTAACTGTAATGCCTGATGTACTTCAGGATACGTGAAC-TGAGTTATGGTGCCC-AGAAAAAGGTGTTATGATATCTTGAGCCCA---AGTTTTAATGCAAAAAGTTTGCAGGAACCCTCTGCCATTTTCACGGCAGTGGAACAGAAAGACTTTCTTTTAA------------------------------AACACCTGACTCCTTTAGGACACAGTCCTTTTTTGGAGCCTCTCA-AAAAAACTCTTCCTCTGTTTTCAGAGGCCATATTTGACAAACTTAGGATTACCTCTTATTCTAACATGTATCTTGACTAAATATAGGTCAGAACAACCAAGCCGT-AAACAAGGCAT------GATCCTTAGGAAGTTCTTTTTCTAGATTCATATACTGCATACAGCCCAAATTTAGAAAGCTTC-AACTTGCGAACAAGGGCTCCTGAAAGTCTTACAAGAAAACAAACACACTGCCCCTGGACTTAAATTTTGAGTATCC-TCCTTCTCTATGCCCACACTAATTCCCTATTATGTGCAGTAAGCAGAGCTTTGCTGCCTTGACAATAACAAAGTGTTTGAGAGCCAGCAGCAGGGAGGGGGAGTTCAGATATTCAACAACAA-TGTACTAGCACAATTACATCCTTCCCTCCACAAAGACTCCAGCATAAGAAAAAGCTTTAGGAGCAGATCCTTCAC--TGTAGTATCCTACATTGTTTTGATCCAGTTACTTAAGCACAGTTTGATTTGCTTGCCTTCATCTGCGGCT-GGGACCTGCAACAGAGACAAAGATCTGGCACCTGAGGTCTAGAGAAGGGCCTAAAATACAACAGTTCATACACATCTGTGAAACTTGTAATAGGCAATCGGGCAAGGATCTCAGTTTAATTTCTCATCCCTGGTTTTCTGTTGCTTTCACACTCCCCAAGTCAATAAAGACTTCTCCTTTTAGGAACTTGGGATGAACATGCATT----TCTTGCCAATGCCAGACTTCAGGCGTGTCTCCCACCACCAGCATGAGCAGAGT--GCCTCTTCCACAGCATGCAATGGGAAATCCATTTCAGCAAAATTGCTCTGCCAGGACTGGGTCATGATACCGTCAGTGAA-CACGGGCTACAGGGAACTCCTGA------------------------------------------------------------------------------AGAAGTGACCATGC--ACGAGCTGAAGCAG-AGTTATTG-----------------------------------------------------------------------CCAATAAAACAACCCATAGTG-TTATTTTAGTAGCTAAGGTGAAAGAGCAGTTACC---AGAGGCATTGTG-TGCCTCCTGAGATGCTCATATCAGCCATCTGAAGAGGTTTAACAGCCACATTTATTCACCTGTGCCATA-------------AAGTTCACTGAGGGAACAGGTTCTAAAGCTCACAATGGGTTTGAGCATTAATTTGCCAAAAGAAG-CTCAGATAGAGATTAATGGTTAT-----AAATAAGCCGATGATCTCCTTAAGCCCCAAA-CACTCCTGGGGCAACACTCAGCAAAGAGGCCATCTTCTACTAAAGTAATGCTCAGGACATGCATGCTAAAGTACACTC-ATTTACATTCAGAGAACACAAGACAAAAATTGAGCCCTATCCCAAGCCAAACACTTTAGGAAGGAGCAATTTTTAAAAGGTTTACAAATTCAAGCAGGAAAGTTTAAAGCCAAGTTTTTTAAAAAAACAATAATCTGGTATGCTGCATTAA--TAACATCGCAAGAGTACAGCATTTCACCCAGCTAGAAAGACCAGAACAT----TGGCCTAAAGGGATTCAAATGTAAATTTCTTCAAACCCATACCTCCATAAATAGAAAAGGCTTGGTCATAGAAAAACCTCCTTTTGAGAGT------------------------TGCAATACATGTGATAAGTCAAATATTTACACTGTATGTTATTTTATGATACAATATTTTAAAGAAAATATAAATATTACATCAAAAATA----TTAAATATAGCAGTAATTTTT-AAACTAATAAATTACCCCGTACAAAGTTCATTCTTCAAATAACTATTTGACTGAAAATGTATCGCATGCATCCTCAAAATACACTCAGATCATAAGATTTCAACAAAACTCAAATGCTGTATCTTCAGTTTTACAAACTTGAAGCGAAATGTACCTGAAATGT-ATGTAAAAACAAATCTGGAAATGAGCTAATCAATATAAGTGGTATGAGCTACAGTCAGCTTTTTGTGGAAAAAGCCACGCTCAGTTTCTTCAGATTATGCTTTGTTGC-----TGTACACTGACCAAGTGGAATACTTGGTGATCTACTGACCAACAGTCCAGACTAACCCATCCGATTGTGCCTCA----GAACTTCAGACCAACCAG--CTCCATTGGCCACAGTCTGCTGGGAAATGCTAGTATCAGGAATCTGATGTCAAGAGGGAC----ACTGTGCTAGAAGAATGAGCTTCTTTGATGTCTTATGAGCTAAAATCATGAAGTTCAAGCAGGGAGAGAAA-GAGCAATACTTTCAGGTCACAGCTACACTCAGGCATGCAAAAGCAAC-CATGAAAGTTATTTCAAAAGAGCAAAGTAATTCTGATTCCATTTAGATCAGCTCTTGATATTACAAGTCTGATATCATTTAAATA-----------------CTTAATTAATCAGTCCTGTTTCCATCTAAATGAAAAGTTT--TCTCTCTTCCCTATCATCTCTAATATCTCATTTCAGGCAGCTCATCAAGTTAATCTTGCTTACATTAGCAACTTATTTCTAATGGCTCAGTTCAATTATTTGTGATAATTTATCTTATCCCAGTTTGCAGATGAATCCTGCTTGGTCTCTTTGCTTCGTTTTGGGAAGCTGGAAGTCAATTGTAAAACAACTATT------------------------------------------------------------------------TCTTCCCCTTCTTTCTGTTGGTTTCTCAAATACTACAATTTTGTCTGGAGCTAACAAAAAATAAA--AAATTCAGTTTGCCCACCTTTGTACTCTGGAGAATATTTGGAAATACAAGTCCACTGCTGGAGTTACTCTTTTTCTAACATTTTACAAAAGGGGTTGCAAAACAAAACCCAGTAAAACTGTCTCCTCTCTTCATCCCTGTTCCAGTCAACGGGGTGTTGATGTCACCATTTAA-----AAAGAGTCATTTAAATGTTAATATTCTCAAACACAGGCAAAGCAAGAAGACCAAGCCTG---GAGAAATAGCATTTAGGATGGGG-GG-ACCAGCAACTCTCCCTCTCTTCCCTCCAAAGATGTGATCTTTGACAGTTCCACCTTCAGATGATGATTTT-ATCTAAAGCCT-ACAGTGTGTGCTTTGAATATGTAAAG---------AATATAAGAAAAATTGTACTTGTGTGTGCTGAGAGGGAGGGTGTAATCCAAGCCTGAAGACTGATGGGGAAACAAACCCAAAATAGAGCAAGCGGGAGAAAAGTAAACCAACAAAAAAAAGCCACTCCAGAAAAAAAATCCTACTCCACCTTCTTTTTTTAATGGAAAATGCACTGAAAGATGGGGCTGCAGCCCTTTCTCATTCTCCTGCCATTATCACCTCCACAGTAGTATAGT--------------------------------------AGGATTACCTGATTTTATATACTCCTTTGGATTTCTG-----------------------------------------------------------------------------------------------------------------AGGCTGGTTTGGAAGCCAATGCCCCCTCTTAATAGGGAGCAGCAAGAT----AAAGG-GCTGCATTTTATTCCCACTCAGCTACTTG-GGGGTGTCTGAGCAATGAGGTACCTTCTTTCTTTGGCTGTG---------------GTGAGGAGAAAGTCTGCTGTTC-CCCTTCTAGATTCATTTTGGGCCATTTAACCTCCCTGGCTTTCTGCTTCTGTGATTTCCTCCATTTCCTTGCAGACAACCTCCCAGCAAGCCCTGCCTGCAGCACACATGGGAC--------------------------------CTGCCTCAACAGCACCTGCAAACACTGTTTGC-----TGTTTAGACATCGAGCGGTGAACCTCTAGGGCTGCCAAAGTGTTCTTGGTAGAATCTACTCAGCCATTCATTTAAATACTTGCTAAACAGGAAGCTGCTGCTGGAAAGTTGAGTGCTGGTTTATATTTAAACAAACAGTGGGAACAAGCATGAGTGTCATTTTGTGATGTAGTGGAAAATTTGAATGACTTGCATTATCCCACAAGTATTCCCTTCAAAACAAACCTGAGAGGCTGTTAAGGACCCTGCTCAAACCTGTAA-----------------------------------------------------TTTCTTGGTGCTTTTCAGTTTTATGACAGTAATTTGCTCAGAATCTGTGAATTCTGATCTATCTTTGGAAATGGCAAAAGGCTTGGTGCAGAAATACTCTCATGAGAGACACAGCTGTGTCTTTCTTGTTACTCA----TACTTCACGCG--TGTGATTTTGGAGAACTTTCCTACAGCTAGTCAAGTGCTGATTTGCTGCTGGGGACTTGCGGCCATTCTCTGCAGGCAGCAAAGCCCCGTTGCTATGTGTGCCCTTGAGCACTCTGGTGCAAAACTGATGGATTTTCATCAGTCCTTTATCATCCCTCCCCTTTTTCCTTCCCTAGCTTATGTGCAACAGGCGAAAACAAGCTAGCTGTTCTGGCCAAGAGGCTGAAACAGTGGCTGTTGTTAGAGAAAACATTTTT-GTCTGAAATTCATTAAGAACTTCCATAGCTCCCAAAAGAGGCACTANCCCTTTGGGTTATTGACACGCCTGCATAATATTAGATGAAATTTCATAAAACTTACTGAATGAAACTAGCTGGGGCTTTTGTCTGTGGTTTTTCAACTTTGCTCTTTCC-TTGGAAAGTTGCCTTAGGACATCAGTCCTTTGACAGTCAGAAACCTTTTAACTTCCAGTCTCATTTTATTCTCAGCCAGCTTGTTCTCATGCACTGCTGTTGCTGTGCTGAAATAGCTTTTCTTTT----CCTGTTGAAAGTTCAAATGATGCAGGTTCTTGTAAAAGCCTTGTTGCATGCTTTCTTTCAGAAGTTACGGTTTGAACAACAGT----ATTTTGTTTTGTTTGCCCTAAATCTTAAGCTGAATTTTTATGAGTGCTTTAAACAGCTGTGTCTTTAAGCAAA-------------------------------------AGCAGTACATCTACAAAAGAAAGAGCGATGGTAAA-TAGGCGGGAGAGGTGGCCCGGGTTGGGCAGCTGTGATCTTGTGGGCACAGCTGGGGGGAGCAGGAA---AGTGCTTGTGCTCTTTAGCATGGC------TTCTTCATGGCCTGAAAGGAGCAGATGCCTTTGGTGACCAAACAG-TGTAAATTCAGAGAAGTAGAATGAAATACAGATTTT---------------------------------------------GGAACAGTTCTCCTAGTTCTTGATTATCTTAGTTGT-GGAATTTGGTAAATCAGTCACAGCTGG-TTTGGGCAATTTTGCTAGTTCTTGACTATATTAACAAAATGGTTTTAATATCTTGGTAATGATTTCTC---CTTGTTTGCATTGGTCTTCAATCTAAGCTGCCCTCTTTTTTAAAAAAAGGTTAAAGCTCATACCAGGTGTAGGTTCTTGGTGGCAGATG-CTGG-AATGTGTGACCTTAAAACCTTAA-----GGGGAAGATTTTCCTTGGAGTAGCTTTCCACTAGCTAGAATGAGGCTAGAATGATTCTATGAATTTTGGAGTAACCATAGCCATGTGACAAGTTTAATGGCAGAAGAGTGCTGTCCTGTTTTAGCATCTTGTATTTGGTGGTTCCTCTAAAGCCTTTTGTTGCCAACA---GGTATTTACATCATCAATCTGAAAAGGACCTGGGAAAAGCTGCTCCTGGCAGCTCGTTCCATTGTTGCCATTGAGAACCCAG---------------------------------------------------------------------------------------------------------------------------------------------------------------------------------------------------------------------------------------------------------------------------------------------------------------------------------------------------------------------------------------------------------------------------------------------------------------------------------------------------------------------------------------------------------------------------------------------------------------------------------------------------------------------------------------------------------------------------------------------------------------------------------------------------GAGCAATGTCAAAGTGATCAGATGGAGCAGCCTTTGATACAGGACAGGTCAGCAATTAGGGGAACAATGCATTGTTTCCAATAGCAATCAGTGTTTTAAAATAAAAACTCAAA-------ACCACCAACATTTAGATTTTATAATCTCCACAAATTCCAACTCAAAGTTTTTTTCTGATCCCGTCATCTTCTATAACCTAAGAAAACCTT-ATGTATGAAGAAAATCAAAAGGCAGGAAAACTATCTTCTGCTGCAGCAAGCTTAGTCATTAATAACTA----TTTTTCATGGAGTACACGAATACAAAGGAGAGGTGACAGTAC------------ACATGGAAAATGGGTTTCAGTGTCACTAGCTTCAGGAATATGAGCA-GAATTAAAGACTGAACCTACTTCTGCTAAGTGGAAATGTAAAGCA-CTTATGAAGGGCACTGCCACTACCAATTTTGCTTAAGGATGCAATGCAAATACAGTTGGATAGACAAATAATATGATGGTGTTTATCATCCACTTCTGCATAT------------CTGATTGTT-TGGTT-CTCTGAGAATA---T--------------------CTTTTCGTCTTGCTGTACATTATTTGCACAACTCCAATTGACTAAATTTCCAGCAGATGAACATTTGAGGGTTTGCTAGAGAGGA---T--ATCCTCA-GGGTTTGGTAGGGGTTTTGTAGGAACTGAGAATAGCCTCAGAACCACCTCCAAAAGAAATCAAATCAAGGTAAAAAATGTGATTGAGGGAAGTAAATATATATTTCCATGAAAGAGTGTATTGGATCTGGCTCACCCACTGACTAGGTCCAACTCCACACTTTAATCTGTGGCGTGAGTGCAGGCGGAC--AT---------------------------GGACAGTCTCTC--ACCTGGAGCTGTAGAATAGGCATACAGGAAGTCTGCTTCTACAGGTATTTTCTGACACACTGTTTCTTCTGATATCAATAAAGGAAGAGGGTTCCATGGAAACACAGCTACCCGGTAAAGGCTGGAGATATTGCATCTGCAACAGAGAAGGAATTCACTGAGGGGATCCAATACATTCAGGATGCCCTGGGGTCTTGTCCCTGTAAGGTACTGCCTGCCACCTCTTTGCTCATTGAACTCTCAGTCAGTTTTGCAACAAAATTATCAGCTACTGATCAGAAATTGGACTTTGAGAAGTACTGTAAACATAAGCATTTTGGAATGTTTAAGGTTAATTTTTGTTCCAAAAACACAGTCAAAAGAATTTCAAGTATTGGCAAAGAAAAA-CCCTGTCTTGACTCCAGAAATATTTTTCCTCTTCTAAAATTCATAATCCTGACTATGACATTC-AACACAGAAAGAAAAGTTACAGATCACACTTTTGACTGGCACAAATAGAGAATAAACAGCTTTTGAAGAGTGTAGATTGTTCAATTGCATCAGTAAGCTTCAGTGGAGCTAACACTGTTTAAGAAACA-----------GGGCCATTTATTTTTGGTACCAAAATAATG-ATTTGGCCTCCTAAACAGAGTCAATTATTTTATGTAACTTTAGAGAGCTCTAACAGGAAGTAGTTGGAATTTTTTGGTAGAGAGAAACTATATTGTACTTTGGGGCTTAGCCCTGTCTTTAACAACTTGCTGTTAGGATGTGAGA--CTCCTAG--CATTTACTGATGTCTGGATACTGAGATTTAGAAGACAGGGCTGGTCAATATTAAACTCAAGAAGTTCAAGGCCAAATGTCCGTGTCATTTCTGTCATACCCACAAGCCAGTAGGGAGCATCAG-----------------------------------------------------------CATTAACTAACTGACAAAGATCCTTGGAAAGAAACACAGTAATATTTATATTCTCTGTACCA------------AGAAAGTTTCCAGAGTTTATAATGAAATCTACATGCTCT----CCTCTTTTGTGACTAGTTTTCTGATTACTATGTAATTTTTCTTTAAATACTTTTTTTACATAAGTTGTAAAGCACCCAAAACTTTTAAAAGAAA-TTTTAAACTTTGCTGCTATCCTTGTAGCACGCGTGTTCATTCCTGCCCTCAGAAATATCTCAAAACC-----AGTGAATTTGCTAAGTCAAGAAGATTTTTACAAGTGTCACGAATACAACTACACCTTTTCACTACATACTTG-CCTTTATGTCCAACACCAAGCACAAGAAACAGGACTGAACTGCGGTTGTAGTG-CTTTGCTCTGCTCACAGAAATAAGAATCTTGAATTTAATGGAGACACGTATGCTTAGCTATTATTTAAGATTTATAGTAAAACATTTTCCAAGACCACTTTATCTTCATTTTCCCCTCATTCCCCTGTGATACAGCATATCATCACCAATTTCAATAAATACACATAAGAAAGCCCAAGGCTCTAGTTAAGGGCATTGTCAACATGCCAACAGCAAA-TTACTTAAATTTCTTAAAGAGATGTAGAAGCACCCAATCTTAACTGCAAATATATAAATATATGCTCCCCAACTACCTGAAAAAGCATATATGCATCCTTAGCACATGGCTTCAGTGTACTGACAGATCTTATGTTTATGGAATAAAATCCCATGAAAGTAAGCAGTAAAAGAAATATTTTTATGTTAAGGTGATTTGATTCTTGCATCAGAATCCTAAAGTCCTCACA-CC-TATATAAAGGCAAATGTAAACTGGAAAATAGAAGTTTACTCTGTGGAAAAGGAAAC---TTGCTCTTTGGTGCAGCAGAAGGGAGAAGATTTCTGTAATGCTTAGCTGTTCAGGTTCACCGGTT-TTCAGCAGTTAATTCATGGGG-----------TTTTAATCCCTTTCAGGAAGTCTAGT--ATCTATAATTGGTCTTTTCT------GGCAGATAACACTGTTAAACACAGTCTAAAATGAA----TGAGAAAAGAAGCATTCCAGGTTATATTTCACTTTTTTGGTTGCTTTTTGAAAAT--------------------------------------------------------------------------------------------------------TTGTGCACTCATCCCAAATTTCTATGCTCCAGCTAAGAAAGTCATCATAAGAAGTGTGTAAGAAGCCTGAAACTGAGTTTGATATTAGTGTGTAAAATTAAGTATAACTGGTTACCTGTGGCTGCTCAAGACAGGAGAGTTACATGG--------TTTTTTTTCCATAAGCATTGACACAGATAAATATATGGTTTTATTCATAAAG-AGAATATGATCTT--TTTGTTGACACAGAAGCATTACCTTTCATATAACACTTCATAATTTTTCCACAAAGAAAGATGTAATCCACATTACTTTAACTGAGCAATAATTCCTATTTCTCTATGCTATTTTTTCTTTT-ACACTCATTTAGGGGGTTTT-GCATTATATATGAGTGCAGTTAAACTCTCAATTAAGGAGAGCTTGAGCCTGTGGTTTTTACCAATCT-------TCATTATGAGTGACATTGACCTGTCTTAGCTGCTGATTGTGTCTCTCCAAGTCTCCTTTGTTAGGAGGAGGACTTGT----------TTTCAGAAGTCATTCTTACTGCCCTGTGTTTGCC-TTTGCAGATGCACCCAGGAAGGAAGTGTACTTTATGGCCATTATTGACATTCTTACTCATTATGATGCAAAAAAGAAAGCTGCCCATGCTGCAAAGAAAAAGAAAGATTCTCATAAAGAATAAAAGGCTGAAACCTGAAGTAGAAAAGAGTAAGTAAAGTTTGTCAATAATATTAAATAAGTGAAACTCCAGATTACGACAAACAGACTTTGTTACTAAAGTTTCCAAATTGTTTGTACTTTAGTGTTGGAAGAATATGA---ATTGCATGTAAATAACATCTTGTTTGCCCTGGTGTTTCATGTGAGTGCCAGAGTCTAGGCCTTGATATCAGCATGCTGCACAGGCACAGACAGACCCAGAAATGTAATCCTGGGACTTTTATCAGACTGCTGGTTGAGCTAAAATATAAGGCAGATAGAATCTCTTGTAAATTCTGCCTACACTGGTCTGGTTGCATTGCTGTGTTTTTCCAGGATAAGCATGAAATGAAATGGAATTTCAAATTGCTCTTCTTGCTGTTGTTGCCAGTTCTGATATTTATCTTCTTTTCAGTAACAATAATGTTGCTGTATTAGTTTCCAGTATGGCTGTAATGATAAACCCTGG--TCCTTCTCCATTCAAAGATAAGCACCCAAA-CCTTGCACTGGCTTCAGTCATACAT-GGCTGTG----CTCCTCCTGTCTAACTGAAATGCCCAT--GGAAACACAATCGAAAATCCAAGCACTTTGCCTCCATTTGCATGGATCAAGTACCAAAGAGACGGCTGTCTGTTTATTCTGTGAGCAAGTAATGTGCTTGCTCCAAAGACCTTTGAACTTCTGTG-AAATATTTTCCTTAACTTCAGTGAGCTTTGGATACAGCCCTTACTGACCACTTTTCATA-CCTGACATCAGTCTGTGTTTAATGATGCTCCTTACTCTGTAAAATCTTATTACTAACTGAAAA------GTCAGAGAACTCATTAAATAGAAGTAAATCTGAGACTCGGAGAATCATTTGTGATGGTTCTCTTGTATTTCTTTTTGCTACAGACAGTTCATGTCACGACTAATTTGATCTTATTTTTCATATTAACAGAACAGCTTCTTGCCTGGAGCTGGCAAGACAACATGGGTTACCAAACATGCAGCAGCAAATCCTGGGAAATACAACATTCTTGGGACAAATACTATTATGGACAAAATGATGGTAAGTGATAA---GACATTTTATTTCTTGATATATTAAAAAATC-------------------------------CATGGTCCTTGGCTGCCATGGGGTTCTTTTGTATTGAAGAAAC-TGGCTACTTGTTAGCTAGTGACCATTC----------CTGTGT-AAAGATTTTAGTACCTTGCTGAGCTGGTAATTCACACATG-----GCAGGATTCTGAAGC--TTTTTGTGGTAATATGTAAGAAATAGTCAGCTGTTGTTGACTATTGAATG---------TATTTCTATTTCTCTAT------ACATCACTGTTCCCAGAACAGAGCATTTAGCTGGAATTA-------TGTATTGTGATGAGTATACCTTGAACTGAACGG---TACCATTTCTCATGGAGCCTTT-GTTTATAAATCTCCT-GTGTTCTGTGGAGGCTTGAGAATTTCAAATTACGAGTTTGCAGCAGCTGTGGCCTTGAATTGAGCAGCCCTTGAAGTGTGGTGGAAA----ACATTTAGCAAAGAAAAGTGTCAGCCACGTGTGTCAGGACTGTAGTCACTAACTGTGGG---AAATCTCTCCATAGGTTGCAGGTTTTAAGCGTCAAGAACTTCTTTGAAGCTAAGGTATGGTGTGGCACAGAGGAATATGAAAAAACTCAGCTGTAGCTGAG---------------------------------------------------------------------------------------------------------------------------------TTTCCTTTCAAATTTTGTTGCGCTCTAGCAACAAAGCTCATGACTCATGAGCGGCTATGGCTCAGTCAACACACCAGAGCAGTGTAATT-------CAGTCTGTCTTCTGGGTCTTAC---CCTGGTAGAGCTGACTGGCTGATCTGTGTTCCTGTGCTT------------GGGACTAGCTGGCTGACCTCTTTTAAAGACAAAAGTGCTGAGAAAAACA-ATGCAATAGGGTCAGAGTTTTCCGATTTTGCAAAACCTCCCTCAACCAGAATATACTCTGAGTTCAGTGGTGAATGGAATGTTTTGGAGTGTAGGATTTCAGGCGTCTCTTT-CTCGAGCAGCTCTCTGTAACCTTTGGAACCAAAATTATTCTGCAGGGTCCTGGGGTTGGCAGAAAGAGCTGTACACCATCTGAAACTGACAAAGCACCCTTTCTGAAAGCTCTCTTGGAGAGAAAATAATCCTGCTTGTTTATATAAGAAGTTTTTT-CCCAAGAGCCTAACACAGCTATTCAGACTTGAAGGGATTGGGAATAAGGGAAATTATTTCATAATCTACTGTTAAAGAAGCTATCACAATGTTTTAGGCTCCTTTTTTACCCCACTGTTGTTAATCTGTTTTGCAGCCTTTTGCCTGCAAAACCTGGACTGCCTGATAGGGAGGTGCAAATACAGCTTT--CCTGTGGT-ATTTCAAATATGTTTCTTGTTCCT-ACTGTTTAAAATTATTCTAAGATGTTTTAAATTACTATTTGTCAATTTATGAATATAGTCTTCCTAATCTATTTTTTT-CACAGTTCTCATTAGTTTTTT-AAGGAAAAGCTTCTAATTTGTAAAA---------ACTCCCAACCTCCATTCCATTTCTAGGTGTAGAGGTGTGGG-TTTTTCTTCATATGTATGTTGTTGAAAATAGTCAAATGAAATATCTTTACCAGTTTCTTTTTT-GGCCTTTCATAATGTCAGTTTATGCAGTGCGTGACAGAAAGGAAACTTCCAAATGTATGTTTTCATCAATATACACTTATATTCTAAACACAGAAAATTTGGAGTTA----GTAATGTTTTGATTTCTTGAAAAATCATTTTTAAACCCCC-AAGTCACTGTCTGCCTCCTTAGGCCTAATATCAG---------TTGACTATCATAATGCTATTCTAAAATGTGAGTTTATCAGTGTTCTCAGCCTTTGATTAGGTAAAAGAGGTTTTGAAATTAAAAT-GTGCTTTCATCTGTATTCCAGGTTATTGAATTAGTTCAGAAGTATGGTCCAAAGCGCTGGTCTCTAATTGCAAAACACGGAAATTAGACAGATCTG-TTTTTTTCTAAGTGGTTTCTAATACATTTCATTAGGAAATTATTTGATGAATGTCATCTAGTCTTTGGGGATTGGTACAGTGTCTGGGGTTTGAACACCCTGACAATTTGTAGCCGGCCAAAAGGAATGAAAGGCTAATTTCTGCAGGGAGCGCTTCAATATTTTTAATCTCTTTTTTTT------CCCCCCAAAGTGTAGAATGCTCTGAAGGTGTCATAAATACATGAAA----TAGGAGATTCATTCCTAAGGAGCTCAAAATGCTCCAGCTTATTTACCTAAGTGAGCTTGGCTATCTTAAAGCTTATCCTTGTCATGGTAT--------------TAGTTTGTGTCTGTGTCAGTTGT---AATTCTCACCAGCGAACAGTCCACAAGCAAGAGGCAGAGATTCAATTATACTTTTCTTAAACTTCATAAA--AAAATAAATCACCTAGGTGTTGTTCTGCCATGACTTCACAGTTTCTAAGGTCCCAGAAAAACTTTATGCTAA-GGCTGATGCAATATTCTTGGCCAAAGAACAACTTATCTGAGTTCAGGCCAATGTCATCAAAGTGATCCATACTCTGAAAAGACACAGAGTGAGAATATCAGTCACCACAACTCACTTAA--------ATGAAGGACAGCCCAGCTGCACCCTTGAACAATGTATGAGAAGGGCCCTGTGTTCACAGATTGT--ACCCCATCCT--------------------CACAAAAGGTATCCTTTGCAAGAAGATTCCTCTTACTGATACCCACAAGGAATAAACTGCAAGCATAGGGATCTATAGTGGAAGAAATGTTGGGGCCTAAGCTCCCCTCAAACTGCCCTCTAAGCACTGGGACAGCAGGTAACTCAGATATAAACCTGGA-CTAATCAATCTAGTATGGTATTAAACATGCAAACTATTCAGCAAATACGTGGACTCTTCTGTCACG-TTCACCTTTTGTGAGA-------ATCTCAAGCTTACCTTCAGATTACTAATATGCTTGAAAACAAAAGGATTGTTGATGTTAATTTGCTTGCGGATTTTGTCATTCATGTTTCATGTCAGACAGTCGCTGCCGCATGTTGATGGTCATCTCTGAGCTCAGACGCCAGATGAAGATGCAGCTGAAAGAGGAAAAGGTGAGGCTGGCACCAAGTCTCAGTTAAGTTTATTGGTACTAA---TTCCCACTGCAGAGACAAACAAGAGCCCTTCTGTCTGCAGCAGAGAGACACACGCAGAAACAGCTTCAAAAAAACTCAATCCCATCACAAGCCTCATGA-CAAAAGGGTTGAACCTGCCTGTCAAAGAGCAAGAGCAACTATGAGCAAGAGCAACTGCAGAGATATTTACACAGACCTATCTCTGATCCCATACCTTTATTTGACTATCTGACCAGCTGCTGAAGGAAATGCCGTAACAAGTCCCT-CCATGGTCAGCAGGGTAAGTGGAGCCTACAGATATCCCTTTTATCA----TCTACCAGTG-----GATGAAGTCTCTGACTG----CCACTACCCCCACAAAGGCAAGGCCTTCCTAATGCCCACCATCCC---ATGGAGTCTCTGTGCTGTAATAACAGTTAAGCTCATGTGGCAGTACTTTTT-GCAGTCAGGGTGCTCCTAATATTTTACTT-GGGACTCCAT-ACAGGACACTTGCACAGAATTTGACTGAGTTTGGTCAACAGATTCAAAAGCATTTGAGAGAAGGAAACCAACAGTGTGGCCTCATTTCATGAATTTCTTCAGAAATTCAGCTT-AAAAAAAAT-ATATTCCTCATCACATTAAAGAATACCAT----ATTTCATGTTCAGCTACTAGAAAGTAAA-----------ATGACCAGCATTGTCTTTGAAATCTGACCCTAGTGCTAACTAATTCTTTTCATCTCAGTCATCTTTCCTGTCTAGCTGGGTATA-TTTTTAACAAACTCCCTTGGAGCTATCATCTGCATTAGTGAAGATATTTAGTTAAAGGTAGCACCCTACCCTGCTTTACAGAAATCTATCGTTCAATTTAAACGTTGTTATTAGGCGCAGTTTGACAAAACTGCAACCAAGGATTTACATAACAAGAGCAGTGTATAATTTATTTAGTAACAGTTCATTCCTCTCAGACATTTGTGGCGATTAA-TCCT-GGTGCACGCATTTCCACTGTCGTGCTGGTGTTGACTGTGGAGCTGAGAGACAGAGTGAGTGGTTTATTTGTGTAAACTGTGCTTGACAGAGG-----TGGGAAAACTAAGGTGGGCTTGATCAAAGAGCCACTGGAATTGATGGGAATCTTTCTTTCTGTTTCAGCAGGTTTAATGAATGTCTTCATTACTGGCAGCAATTATTTGTTGTCTTTCCCCACACCCCATATTTCATACAACAG----TATTTTTGCTTCTCTGACTGA--GAGGCT-------------CAAGCTCCATCTTCTCCAGCTGAAC-----CTTGGCCCCGCAGTTTCTGC-------TTTTGGACACGGGGCTTGGTCAGTGACCCATACAGAAGGGATGCAGTTGCCTGAGCGAGTAACTTTTAGAAGATACCAGAAGTGTTGGTGGAGGGCTGTAATAACTCAGCAGAGTAGCTCAGATTTTGTCAGGATGAGATTTTGTCTTCCACTGGCAAACAGCCTGGTCTCAGG-CAGAGCATTTTCTCTTTGCCCTCTGACTGTGGTCCTGGCACAAAGCTGGATGACCAAATGTCTCCCCTGTGATAACTGAGGGTCCCTCCCCAGGTTCTCGGACCCACTCATGTTTTCCGTGGCAGTGAAATGATGAAGCTCACATAATCTAGTATGATCATAATCCAGGTGCTGCTGCAAAAAGGGTGGGTACTGGAGCTCAGCTGCTTTTCACAAGCTCTGCTCCTGCATGG--AG-CACTGTATCAGCTCACT-GCTTCCACCTTTGTGGCTGACAAGAAATGCAAAGCCCACCAGAACCCATTTGAAAGGGGCTCAAGGTATGGCATCAAGCATCAGTCAAGTC-TTTAGGTTCTGGG-ACAGCCGACCCTTTTCCATATGGCAGCTACTGGAGATTTTTTCCTATTCTTTCCACCAAGAAA----CAATTCATGAAAAG-CTTTCCAATTCAAATGAAGCCTTTAATTGAAAAATTACTCTCATGGAGCTGCATCTGATGTGGATCATGGCACTACTGTGATATTTTGTTTTTT----GAAAGACCCTGATTTTCAGCACACTGTCCACAAGTCAATAAAATAATCCTT-----------CACTTGGGGAACCCTACGATGCCTGATAACAAATCATGAGAGTCAAGCAGGACCCAACGCAT-ACGTGCAATGTATCATAGAAACAC-AAATCACAGAATGTCCTGAGCTGGAAGGGACCCC--AGGATCATCCAGTGCAGCCCCTGTCCCTGCACAGAC--ACCCAACAACCAACAACCCCACCCTGGGCATCCCTGGCAGCGCTGTCCCAATGCTCCTGGAGCTCTGGCAGCCTCGGGGCCGTGCCCA-TTCCCTGGGGAGCCTGGGCAGTGCC--CAGAACCCTCTGGGGGAAGAACCTTTCCCTGATATCCAACCTAACCCTCCCCTGACACAGC-TCCAGCTGTTCCC-TGGGTCTGGCCACCAGT--------------TTGGAAGGGAGCAGCTTCTCAAGCACCTGCTTCTGTATACAGATGGTTCATCAATGTGGTGACGG-TGTAG----------------TTGAAGGCACAGTGGAGGCAAAGCCCCTGAACTCTTTGA--TTCTGTGCCAACCTAGTCCTTATCCCTCATGTTCCATATTTGGTGTAAATACAGCTGCAGTACAGCATGTAAATTACCCTGAGATGGC-GCGAGAGAAGAATCCTGGCAGGAGGTACCAAACACATTGAACTAGGGAGAGAGGGTAAGTCTCAAAGATGCGGAAAACTGGAGCCTGGGGAGAGGGCCTG--------------------AGCAATAGGAATGGGTCCGAGCAGGTGAATATTGAGCAACGCTCCAATCAGCCTTTCTCCCTGGTGCGA-----TGGGCTGCTGGGGCACTCTGCACCAGAGAAGG-TGTGGGGCTGGGGCCGTCCCAGCTGAGGTGAAGTTTG---------ATGGGTTTGCATTACTGCTA-GCA-CATACTGCATACGGAGCTTAGGAGCTGATGGAGAATGTGGAAC---------------------TGGGGGGTCTCCCCTCGCTAGTGGTCACTTCACCCCATGGTTTCTCCTGGCAGGCAGCTGCCCTCCCACCCCGCTGTGGGAGCAGGCAAGCAGTGGACCCATCCCTCACAGCCCTGCCACGCTTCCCC-GCTTTCTGTGCCTGCTGTAAATGGCTCTCTGTAACACGAGCTGCATTTCTGCCATAGCCCTCTCCTGTGCGCATCTGTATTTACACTGGGGGCCGATGGTGCGGCGCCGGCGCAGCCAGTCCGACAGCCAGGCCAGGTGGCAGTCGCAGTGCAGGAAGTTGGAGTGGAGGCGCCTGCAGAAGACACAGCAAACCCA-CGGTTACTGGTGGCTTTTG----------------AATCACAAGCCACCAA-GAGAGCGCTCA--GCCG---------CGAGCTCTCTGCTGCCGCGTCAGTGGGAGCGCTGCACGTTCTTGCTTACAGATGAGCCAGGGCTTGACTGTCCTCATTGCCAGGGAGTATTATACAAAGGTCAGATATAAATCTGTGCTATTATTAACAATGTTTTGGAAGAATTAAGTTCAGTGGTGATCCACC----------------------GTTCTAGAGACAAAAATATGC--AAAATTTAAGATTGCTCCACGTAATCACTTGGCTTGTGATTTCATATCAGAAAGGGCTGCGTGAATGCGATATCTCTGAGTGAATTAAAAGGATGGCTTGTCTAAACATGAGGATCAGGCTGAGGAACAGGATGATGAGTGATTCTTCCCTTTTCTCCCTCCTTTGGGGAGAAGTGGAGAGAGGGA-GAGAGAGAACCCCTCCACATCAGAGGCTATTGATACCATTTCTGTTCCTGTGTTGCCTGAACTAGTTTCTCAATGCTCTTTTTCCTGTAGTAATTTAACACAAGTGTAAAGGACCTACAA-GGAATTTTCAGCTCATAATA-----------------------------------------------------------GATCCACTCATGGGCAGCTCCCTGCCCAGCCTGCTCCATGCCTGGCACCAAGGACTTGCAGAACCATTATCACATCTGC-----------------AAATGATAGGTTCATGGAAAAAATCCAGTCATTTAAATAGCTACCAAACTTTACAACAAAAACGAGACGGAATACAGTAAGAACCTGTGGGGAGGTGAATGCAAGGCACCAGGGGAGGAAAAGCCTCAAGGACACATGAAGCAAAGGAGATTCGGGAATGGGTGCTGCTGTGTTAAAGGGCTGGGAGCTCCCAGCCAGCTCTGTCTGAGA-ATAGTCTGGGATTCTATGAAGTACAAGGTCCAAATGTTTCCTAGAATGCTCTGTACTGGTGCCAGCAGTGACTGTGTGCATCTGGGGAGGCAATGGGAGACTTCCCACCCCAG--TCTCCATG--------------------------------------------------------------------------------------------------------------------------------------------------------------------------------------------------------------------------------------------------------------------------------------------------------------------------------------------------------------------------------------------------------------------------------------------------------------------------------------------------------------------------------------------------------------------------------------------------------------------------------------------------------------------------------------------------------------------------------------------------------------------------------------------------------------------------------------
>Pomatostomus_superciliosus
------------------------------------------------------------------------------------------------------------------------------------------------------------------------------------------------------------------------------------------------------------------------------------------------------------------------------------------------------------------------------------------------------------------------------------------------------------------------------------------------------------------------------------------------------------------------------------------------------------------------------------------------------------------------------------------------------------------------------------------------------------------------------------------------------------------------------------------------------------------------------------------------------------------------------------------------------------------------------------------------------------------------------------------------------------------------------------------------------------------------------------------------------------------------------------------------------------------------------------------------------------------------------------------------------------------------------------------------------------------------------------------------------------------------------------------------------------------------------------------------------------------------------------------------------------------------------------------------------------------------------------------------------------------------------------------------------------------------------------------------------------------------------------------------------------------------------------------------------------------------------------------------------------------------------------------------------------------------------------------------------------------------------------------------------------------------------------------------------------------------------------------------------------------------------------------------------------------------------------------------------------------------------------------------------------------------------------------------------------------------------------------------------------------------------------------------------------------------------------------------------------------------------------------------------------------------------------------------------------------------------------------------------------------------------------------------------------------------------------------------------------------------------------------------------------------------------------------------------------------------------------------------------------------------------------------------------------------------------------------------------------------------------------------------------------------------------------------------------------------------------------------------------------------------------------------------------------------------------------------------------------------------------------------------------------------------------------------------------------------------------------------------------------------------------------------------------------------------------------------------------------------------------------------------------------------------------------------------------------------------------------------------------------------------------------------------------------------------------------------------------------------------------------------------------------------------------------------------------------------------------------------------------------------------------------------------------------------------------------------------------------------------------------------------------------------------------------------------------------------------------------------------------------------------------------------------------------------------------------------------------------------------------------------------------------------------------------------------------------------------------------------------------------------------------------------------------------------------------------------------------------------------------------------------------------------------------------------------------------------------------------------------------------------------------------------------------------------------------------------------------------------------------------------------------------------------------------------------------------------------------------------------------------------------------------------------------------------------------------------------------------------------------------------------------------------------------------------------------------------------------------------------------------------------------------------------------------------------------------------------------------------------------------------------------------------------------------------------------------------------------------------------------------------------------------------------------------------------------------------------------------------------------------------------------------------------------------------------------------------------------------------------------------------------------------------------------------------------------------------------------------------------------------------------------------------------------------------------------ACTGGATATAAAAGCGAGAAACACAGAAAACCCATGCCCTGT-AAGCCAAAATGTACCAT-CCTTTTTGGCCAAAGGACCACTTTCCCCTGCCTATTTAGTGTAGTTCAGAGGCTGGTTTGGAAACCAACGCCCTCCATTAATAGGGAGCAGCAAGAT----AAAGG-GCCACATTTTGTTCTCACTCAGCTACTTT-GGGGTGTCTGAGCAATGAGGTACCTTCTTTCTTTGGCTGTGTGTTTCAAATCGATGGTGAGGAGTAAGTCCGCTGTTT-CTTTTCTAGATTAATTTCAGGCCATTTAGCCTCCCTGGCTTTCTGCTTCTGTGATTTCCTCTGTTTCCTTGCAGACAACCTGCCAGCAAGCCCTGCCTGCAGCACTCATGGGACAGCATCATCACTCTGCCCCATCTACCTGCTGTTTCCCTCAACAGCACCTGCAAGCCCTGTTTGC-----TGTTTAGACACTGAGCTGTGCACCTCTAGGGCTGCC-AAATGTGCTTGGTAAAACCTACTCAGCCATTCATTTAAATACTTGTTAAACAGGAAGCTGCTGCTGGAAA-TTGAGTCCTGGTTTATATTTAAACAAATAGTGGGAACAGGCATGAGTGTCATTTTGTGATGTAGTGGAAAATTTGAATGACTTGAGTTATCCCACAAGTATCCCCTTGAAAACAAACCTGCATGTCTGTTAAGGACCCTGCTCAAACCTCTAAGCTTTTGGA---------------------------------------------------------------------------------------------------------------------------------------------------------------------------------------------------------------------------------------------------------------------------------------------------------------------------------------------------------------------------------------------------------------------------------------------------------------------------------------------------------------------------------------------------------------------------------------------------------------------------------------------------------------------------------------------------------------------------------------------------------------------------------------------------------------------------------------------------------------------------------------------------------------------------------------------------------------------------------------------------------------------------------------------------------------------------------------------------------------------------------------------------------------------------------------------------------------------------------------------------------------------------------------------------------------------------------------------------------------------------------------------------------------------------------------------------------------------------------------------------------------------------------------------------------------------------------------------------------------------------------------------------------------------------------------------------------------------------------------------------------------------------------------------------------------------------------------------------------------------------------------------------------------------------------------------------------------------------------------------------------------------------------------------------------------------------------------------------------------------------------------------------------------------------------------------------------------------------------------------------------------------------------------------------------------------------------------------------------------------------------------------------------------------------------------------------------------------------------------------------------------------------------------------------------------------------------------------------------------------------------------------------------------------------------------------------------------------------------------------------------------------------------------------------------------------------------------------------------------------------------------------------------------------------------------------------------------------------------------------------------------------------------------------------------------------------------------------------------------------------------------------------------------------------------------------------------------------------------------------------------------------------------------------------------------------------------------------------------------------------------------------------------------------------------------------------------------------------------------------------------------------------------------------------------------------------------------------------------------------------------------------------------------------------------------------------------------------------------------------------------------------------------------------------------------------------------------------------------------------------------------------------------------------------------------------------------------------------------------------------------------------------------------------------------------------------------------------------------------------------------------------------------------------------------------------------------------------------------------------------------------------------------------------------------------------------------------------------------------------------------------------------------------------------------------------------------------------------------------------------------------------------------------------------------------------------------------------------------------------------------------------------------------------------------------------------------------------------------------------------------------------------------------------------------------------------------------------------------------------------------------------------------------------------------------------------------------------------------------------------------------------------------------------------------------------------------------------------------------------------------------------------------------------------------------------------------------------------------------------------------------------------------------------------------------------------------------------------------------------------------------------------------------------------------------------------------------------------------------------------------------------------------------------------------------------------------------------------------------------------------------------------------------------------------------------------------------------------------------------------------------------------------------------------------------------------------------------------------------------------------------------------------------------------------------------------------------------------------------------------------------------------------------------------------------------------------------------------------------------------------------------------------------------------------------------------------------------------------------------------------------------------------------------------------------------------------------------------------------------------------------------------------------------------------------------------------------------------------------------------------------------------------------------------------------AAAAGAAAGATTCTCATAAAGAATAAAAGGCTGAAACCTGAAGTAGAAAAGAGTAAGTAAAGTTTGTCAAATATTAAA--TAAACAAAAGTTCAGATTGCTACAAACAGACTTTGTTACTAAAGTTTCCAAATTGTTTGTACTATAGTGTTGGAAGAATATGA---ATTATATGTAAATAACATCTTGTTTGCCCTTGTGTTTCATGTGAGTGCCAGAGTCTAGGCCGTGATATCAGCATGCTGCACAGGCACAAACAGACCCANAAATGTAATCCTGGGACTTTTATCANACTGCTGGTTGAGCTAAAATATAAGGCAGATAGAATCTCTTGTAAATTCTGCCTATACTGGTCTGTTTGCATTGCTGTGTTTTTCCAGGATAAGCATGAAATGAAATGGAATTTCAAATTGCTCTTCTTGCTGTTGTTGCCAGTTCTGATATTTATCTTCTTT-CAGTGATAATAATGTTGCTATATTATTTTCCAATATGGCTGTAATGATAACCCCCTGGTCCNTTCTCTGTTC-AAGACGANCACCCAGAACCTAGCTCTGACTTCAGTCATAAAT-GGTTGTC----C-CCTCCTGCCTAACTGAA-TGCACAT--GGAAACNCAATTGAAAAACCAAGCNCTTTGCTNCCATTTGCATGGATCNAGCACCAACGAGACAGCTGTCTGTTTATTCTGTGAGGAAGTGATATGCTTGNTCCAAGGACCTTTGAACTTCTGTG-AAATATTTTCCTTAACTTCAGTGAGCTTTGGACATAGCCCTTACTGACCACTATTCATA-TCTAACAACAATCTATGTTTATTGATGCTCCTTACTCTGTAAAATTTTATTACTAATTGAAAA------GTCAGAGACCTCATTAAACAGA------TCTGAGGATCAGGGAATCATTTGTGATGGTTCCCTTGTATTTCTTTGTGCTACAAAATGTTCATGTCACGACTAATTTAATTTTACTTTTCATTTTAACAGAACAGCTT----------------------------------------------------------------------------------------------------------------------------------------------------------------------------------------------------------------------------------------------------------------------------------------------------------------------------------------------------------------------------------------------------------------------------------------------------------------------------------------------------------------------------------------------------------------------------------------------------------------------------------------------------------------------------------------------------------------------------------------------------------------------------------------------------------------------------------------------------------------------------------------------------------------------------------------------------------------------------------------------------------------------------------------------------------------------------------------------------------------------------------------------------------------------------------------------------------------------------------------------------------------------------------------------------------------------------------------------------------------------------------------------------------------------------------------------------------------------------------------------------------------------------------------------------------------------------------------------------------------------------------------------------------------------------------------------------------------------------------------------------------------------------------------------------------------------------------------------------------------------------------------------------------------------------------------------------------------------------------------------------------------------------------------------------------------------------------------------------------------------------------------------------------------------------------------------------------------------------------------------------------------------------------------------------------------------------------------------------------------------------------------------------------------------------------------------------------------------------------------------------------------------------------------------------------------------------------------------------------------------------------------------------------------------------------------------------------------------------------------------------------------------------------------------------------------------------------------------------------------------------------------------------------------------------------------------------------------------------------------------------------------------------------------------------------------------------------------------------------------------------------------------------------------------------------------------------------------------------------------------------------------------------------------------------------------------------------------------------------------------------------------------------------------------------------------------------------------------------------------------------------------------------------------------------------------------------------------------------------------------------------------------------------------------------------------------------------------------------------------------------------------------------------------------------------------------------------------------------------------------------------------------------------------------------------------------------------------------------------------------------------------------------------------------------------------------------------------------------------------------------------------------------------------------------------------------------------------------------------------------------------------------------------------------------------------------------------------------------------------------------------------------------------------------------------------------------------------------------------------------------------------------------------------------------------------------------------------------------------------------------------------------------------------------------------------------------------------------------------------------------------------------------------------------------------------------------------------------------------------------------------------------------------------------------------------------------------------------------------------------------------------------------------------------------------------------------------------------------------------------------------------------------------------------------------------------------------------------------------------------------------------------------------------------------------------------------------------------------------------------------------------------------------------------------------------------------------------------------------------------------------------------------------------------------------------------------------------------------------------------------------------------------------------------------------------------------------------------------------------------------------------------------------------------------------------------------------------------------------------------------------------------------------------------------------------------------------------------------------------------------------------------------------------------------------------------------------------------------------------------------------------------------------------------------------------------------------------------------------------------------------------------------------------------------------------------------------------------------------------------------------------------------------------------------------------------------------------------------------------------------------------------------------------------------------------------------------------------------------------------------------------------------------------------------------------------------------------------------------------------------------------------------------------------------------------------------------------------------------------------------------------------------------------------------------------------------------------------------------------------------------------------------------------------------------------------------------------------------------------------------------------------------------------------------------------------------------------------------------------------------------------------------------------------------------------------------------------------------------------------------------------------------------------------------------------------------------------------------------------------------------------------------------------------------------------------------------------------------------------------------------------------------------------------------------------------------------------------------------------------------------------------------------------------------------------------------------------------------------------------------------------------------------------------------------------------------------------------------------------------------------------------------------------------------------------------------------------------------------------------------------------------------------------------------------------------------------------------------------------------------------------------------------------------------------------------------------------------------------------------------------------------------------------------------------------------------------------------------------------------------------------------------------------------------------------------------------------------------------------------------------------------------------------------------------------------------------------------------------------------------------------------------------------------------------------------------------------------------------------------------------------------------------------------------------------------------------------------------------------------------------------------------------------------------------------------------------------------------------------
>Malurus_cyaneus/Myzomela_eques
------------CTAAAAAAAGCTTCCTGAT--TTCGTACTAAGTTTCATGGCTTAACCCCAGGTGGCAGCTAAGCCCCAGACAGCC----ACTCACTTCCCCACCAGCGGGATCAGGTAGAGAATCAGAAAAGG------GAAAAAACTCGTGGGTTGAGATAAAGACAGCTAATTAGGGAAAGCAGAAGCTGTGCACCAGCAAAGCAAAACAAGGAATTCATTCACCATTTCCCCTGGTCAGGCAGGTGTTCAACCATCTCCAGAAAAGCTGGGCTCCATCGCTTGTAATGGTGACTTGGGAAGGCAAAC----GCCATCACTCTAGATGCCTCTGTCTTCC-CCAGCTCTGTATGCTGAACCTGATGCCATATGGTATGGAATACCCCAGTGGTCAGTTGGGGTCAGCTGTCCTGGCTGTGTGCCCTCCCTTCTCCTTGTGCACCCCCAGCCTGCTCACAGATGGGGTGAAGTGAGGAGCAGAAAAAGCCTTGACTCT--GCATAAGCCC---TGTTCAGCAATCATGAAAACATCCCTATGTTATCAACACTGTCTCCAGCACAAATCCAAACCACAGCCCCATATCAGCTATTGTGAAGAAAATTAAGTCTACCCCATCCCAAACCAGCACAATAAGTAAGAAATAGCTGTGGACTTTAGTTTGTACTTCATGTGTTCCAACACAGTGAAATGTTGTAGGAGTTAAGGC-AAGAGGCACATGTA-CTGAATGC-AAGTATGATGAAAATTATACTGGTAGAATTAGGAAAATATACTGATTATTATTATTTTTGTTATTATTGTTTCATCAGAGGAATGGGATCCTGAGCTCTGCAAGTAAGCTTAGTTTTTCAGTAATGATGTTAAGTAAATAGTTTCT------------------AACTTGTTTAATGGTAAGAATCTCTTACTTAAACTAAAATTGGCAGTTAGTGTT----CTATTTACTGT-------TGACATTAGTAACTAAGATTCATTGTTCTCCAAATGTCCAGTTTACAATGGTCTGGATGAACTAAAAGAAGCAGAATCTTTCTGTAGGTAGAGGCATGGGTCACAG------AAACAT-TTTTAT------------AATTTCCTTATTACTTAATCAAATTTGTAATGCAGCTAGAGTGATAGTATCTTTATTTAAAATTTGAATTTATTAACAAGTGTCTTATTAAGATATTGTTGGAAGAGGAATG-AATTTCCATATAAAAGAGTTGGATATGTCCTCAAAA-TTTGAAATATA--TTCTGTTTTACTCCAAAATTCATGTATCATGTACTGTAACAAGTAGAAAACCACATAGCTATAGATTAAAACCTAGAAATAAAAGTTCCTTTTATAG--------TTTCTT---------TCTTTATAGCTTAAACTTATTTAATAAAATAATTACAAAATGCTTTCTAATTTAGCACTGACCATATA---AAATACATTA-TTTTTGTTGTGTTCAGGTTCTTTGATATTCCTATGGAAATACTTCCAAGCGGGA-GGAGAGAAGTGTTCCTGAAGAAGTTGCCTCAGAG-----GCACTCTGAATGTAAAAGCCACCACGTGCTGAGTGTGACAGCCGTGTGAAATGATTCCACAAACTCATTCTGGAAGCTCCCAGCACTCTGTGGCCTGATTTTTCATCTCTTCTTCCC---------------------TTCCTGGCTCTTCCTGCTGGCATCTCAAGCAGCTGCTAACAGGAGATGCTAACTGTAATGCCATATGTGCTTCAGGCTGGATGAGTCTGAGTTACGGTGTCC-AAAAAATGGTGTTTTTCTAGCTTGAGCCCA---AGTTTTAATGTCAAAGACTTGCAGGAACCCTCTGTGATTTCCACTGCAGTGGAGCAGAGAGACTTACTTTTAA------------------------------GACACCTGACTCCTTTAGGACATATTCCTTTTTGTTGGAGCCTCTCAATAAACTCTTCCTCCGTTTTCAGAGACCACATTTGACAAATTTTGGTTTACCTCTTATTCTAATGTGCATCTTGGCTAAAAATAGGTCAGAATAACAGAGTT-TAAAACATGGCAT------GATCCTTAGGAACTTCTTTT-CTAGATTCATGTACT-----------------------------------------------------------------------------------------------------------------------------------------------------------------------CAATAACAAAGTATTTGAGAGCCAGCAACTGGGAGGGGGAGTTCACATATTCAACAGTAA-TGCACTAGCAAAATTGCATCCTTCCCTGCACAAAGACTCCATCACAAGAAAAAGGTTTAGGAACAGATCCTTCAG--TGTAGTCTACTGCTTTGTTTTGATCTGGTTACTTAAG--CAGTTTGATTTGCTTGCCTTCATCTCTGGCT-GGGATCTGCAGCAGAGACAAAGATCTGGCGCCTGAGGTCTAGAGAAGGGACCAAAATACAATAGTTCCTACACAGCTGTGAAACTTGTAATAGGCAATCAGGCAAGGATCTCAGTTTAATTTCTCTGCCCTGGTTTTCTGTTGCTTTCATACTCCCCAAGTCAACAGCCACTTCTCCCTTTAGGAATTTGGGATGAACGTGCGTT----TCTTGCCAATGCTAAATTTCAGGCATGCCTGCCACCATCAACACGGGCACAGTGAGCCTCTTCCACAGCATGCAATGGCAAAACCATTTCAGCAAAAATGCTCTGCCAGGGCTGGGTCATGATACCGTCGGTGAA-CATGGGCTACAGAGAACTCCTGA------------------------------------------------------------------------------AGAAGTGATCATGC--ACAAGCTGAAGCAG-TGTTATTG-----------------------------------------------------------------------CCAATAAAACAACCCAGAGTGTTTATTTTAGTATCTAAGGTGAGAGAGCAGTAACCAT-AGAGGCATTGTGCTGCCTCCTGAGATGCTCATATCAGCCATCTGAAGAGGTTTAACAGCCACATTTATTCACCTGTGCCATAAAGTTCATTGCCAAAGTTCACTGAGGAAACAGGCTCTAAAGTTCACAGCGGGGTTGAGCATTATCTCACCCAGAGAAG-CTCAGGTAGACATGAATGGTTAT-----AAATAAGCTGATGATCTCCTGAAGACCCAAA-CACCTTACCCTC-AGCAAAGAAGCCATCTTCTACCAATAA------GGTGCTCAGGACATGCATCCTGAAGTCCACTC-ATTTACATTCAGAGAGAACAAGACAAAAATTGAGCCACATCCCAACCCAAACACTTCAGGAAAGGGTAATTTTTGCAAGGTTTACAGATTCAAGCAGGAAAGTTTAAAGCAAACTT----AAAAAAAAAAAAACTAGTGTGCTGCCATTAATTTAACATTGCAAGAGTACAGCATTTCACCCAGCCACAAAGACCAGAACAT----TAGCTTAAAGGGATTAAAATGTAAACTACTTCAAACCCATACCTCCATAAATAGAAAAGGCTTGGTCATAGAAAAACCTCCTTTTGAGGGT----------------------------------------------------------------------------------------------------------------------------------------------------------------------------------------------------------------------------------------------------------------------------------------------------------------------------------------------------------------------------------------------------------------------------------------------------------------------------------------------------------------------------------------------------------------------------------------------------------------------------------------------------------------------------------------------------------------------------------------------------------------------------------------------------------------TTCCCTGTTCGTTACTGCTTAATTAATCAGTCCTGTTTCCATCTAAATGAAAAGTTT--TCTCTCTTCCCTATCATCTCTAATATCTCATTTCAGGCAGCACATCAAGTTAATCTTGCTTACATTAGCAACTTATTTTTAATGGCTCTGTTCAATCATTTGTGATAATTCATCCTATCACAGCTTGAAGATGAATCCCGCTTGATCTCTTTGCTTTGTTTTGGAAAGTC-AGAGTCAATGGTAAAACAGCAATTGCAAGAGCAA-------------------------------------------------------------------------------------------------------------------------------------------------------------------------------------------------------------------------------------------------------------------------------------------------------------------------------------------------------------------------------------------------------------------------------------------------------------------------------------------------------------------------------------------------------------------------------------------------------------------------------------------------------------------------------------------------------------------------------------------------------------------------------------------------------------------------------------------------------------ATTGTATATAAAAGTGAAAAACACAGAAAACTCACACTGTGTCAAGCCAAAATGTATCGT-CCCTTTTGGCCAAAGGTCCACCTCCCGATGCCTATTTAGTGCAGTTTGGAGGCCAGTTTGGATTCCACTGCCCCCTGCTAATAGGGGGCAGCAAGGT----AAAGG-GCAGCATCTTATTCCCACTCAGCTACTTC-AGGGTGTCTGAGTGATGAGGTACCTCCTTTCTTTGGCTGTGTATTTCAAATCAACTGTGAGGATGAAGTCCACTGCTT-CTCTTCTAGATTCATTTTGGTCCATTTAGCCTCCTTGGCTTTCAAGTTCTGTGATTTCCTCTCTTTTCTTGCAGACAACCTGTCAGCAAGCCCTGCCTGCAGCATGCATGGGACAGTATTGTCACCCTGCCCCATCTACCTGCTGTTTGCCTCAACAGCGCCTGCAAGCTCTGTTTGC-----TGTTTAGACACCGAGCTGTGCACCTCTGGGGCTGCC-AAGTGTGCTTGGTAAAACCTACTCAGCCATTCATTTAAATACTTGTTTAACAGGAAGCTGCTGCTGGAAAGTTAAGCACTGGTTTATATTTAAACAAATAGTGGGAACAGGCATGAGTGTCATTTTGTGATGTAGTGGAAAATTTGAATGACTTGCTTTATCCCACAAGTATCCCCCTGAAAACAAACCTTAGAGGCTGTTAAGGACCCGGCTCAAACCTGTAAACTTTTGCATTAATTAACAGGAACAGCTTCAGTCCAAGTAGAAAGATTCCCTCTTTCTTGGTGCTTTTCAATTTTATGACAGTAATTTGCTCAGAAACTGTGAATTCTGATCTGTCTTTGGAAATGGCAGAAGGTTTGGTGCAGAAATACCGTCATGACAGACCCAGCTGTGTCATTCTTGTTACTCACTTGTACTTCATGTG--TATGATTTTGGAGAACTTTCCTACAGCTAATCAAGTGCTGATTTGCTGCTGAGGATTTGTGGCCATTCTTTGCAGGCAGCAGAGCGCCATTGCTATGCATGCCCTTGAGCACTTTGGTGCAAAACTGATGGATTTTCATCAGTCCTTTATCATCTCCCCCTTTTTTCCTTCCCTAGCATATGTGCAACAGGCAAAAGCAAGCTACCTCTTCTGGCCAAGAGGCTGAAACAGTGGCTGTTGTTAGAGAAAACATTTTT-GTCTTAAATTCATTAAGAACTTCCATAGCTCTCAAAAGTGGCAATAGCCCTTTGGGTCATTGACAAGCCTGCATAATATTAGATAAAATTTCATAAAACTTACTGAATGAAACTAGCTGGGCCTTTTGTCTGTGGTTTTTCAACTTTGCTCTTTCTCTTGGAAAGTTGCCCTGGGACATCAGTCCTTTGACGGCCAGAAATCTTTTAACTTCCAGTCTCATTTTATTCTTGGCCAGCTTGTTCTCATGCACTGCTGTCGCTGTGCTGAAATAGCTTTTCTTTT----CCTGTTGGAAGTTTATATGATGCAGGTTTTTGTAAAAGTCTTGTTGCATGCTTTCTTTCAGAAGTTATGGTCTGAACAACACTATTAGTTTTGTTTTGTTTGCCCTAAATCTTGGGCTGAATTTTTATGAGTGCTTTAAACAACTGTGTCTTTAAGCAAACCGGTTGTTTAGTCTTTGTGTGAGCACTCCTGCAGGTAGCAGTACATCTACAAAAGGAAGAGCGATGGTAAA-CCGGCGGGACGGGTGTCCCGGGTTGGGCAGCTGGGATCTTATGGGCAGAGCTGGGAGAAGCTGGAA---AGTGCTAGTGCTTGACCTCTTTAGCATGGTTTCTCCATGGTCTGAAAGGAGCAGATGCCTTTGCTGACAAAACAG-CGTTAACTTAGAGAAGTAGGTAAAAATACAGATTTT--------------------------------------------TGGAACAATTTTGCTGGTTCTTGACTATCTTGATTGT-AGAATTTGGTAAAGCAATCACAGCTGG-TTTGGGCAATTATGCTAGTTCTTGACTATATTGATAAAATGGTTTTAATATCTCAGTAGCGACTTCTG---CTTGTTTTTATTGCCCTTCAGCCTAAGCTGCCTTCTGTT-----AAAAGATTAAAGCTCATACCATGGCTAGGTTCTTGATAATAGGTA-CTTAAAGTGTGCAACATGAAAAACAT---------GGGTGATTTTCATTGGAATTGCTTTCTATTAACTAGAATTAGACTAGAATGATGTTATGAATTTTGGAGTAACCACAGCCATGTGACAGGTTTAATGGCAGAGGAGTGCTATCCTATTTTAGGGTCTTGTGTTTGCTGGCTTCTCTAAAGCCTTTTGTCACCAATA---GGTATTTACATCATCAATCTGAAGAGGACCTGGGAAAAGCTGCTCCTGGCAGCTCGTGCCATTGTTGCCATTGAGAATCCAG----------------------------------------------------------------------------------------------------------ACAGTCATTTTGTAGCATGACCACGAATTAGAATACATTTACGAGAGCATGAAATGTCAGATATTGGAGAGGACATTTTCTAGCAACTTCAACTACAAAAAAAAAAAAACCCCCCGCGGGGGGCCCTCGGATTTGGCAAAAAGCCCTTTTAACCCAAAAAC------CAATAAAGAAGAATGAGAGAAGCATCTATTTGAAGCCTGATTTTAAGAGAGATTTT-AAGAGCTGATTTTTATTTGAGAGCAAATATCCAAATCCCAGTCTCACTTCATCTGTAAAGTT-----GTCAAAATAACAGCAGATAAAAAAAAATTCTTAAGTCTACTAAACTAAAAGTTCAACTAGATTAATGAACACACTGAATCCTAAATTTGTGCTTT-ATTTATTGGCTCCTTTTAAAGTATATTTGACAGGAAAAAAAACCAAACATTTTCTTATTAATGACAGAGCAGAACAATATTTCAGAATGATCCTTCCATATGTATTCAAGAT-TATTTTTTGCAAGAGTAAATTGAAAACAAGGGACTTACAGACA-TGCTTTAGAAAAATAAGACACAGATACAGCTGAATAATGCATAGCTC-----------------TTTGGTTTTATTTCCAA----------------------------------------GAGCAATGTCAAAGTGATCAGAGGTAGCAGCATTTGATACAGGACACGTCAGCAATTAGGGAACAATTGCATTGTTTCCAACAGCAATCAATCTTTTAAAATAAAAACTCAAAACCACCAACCAACAACATCTAGATTTCAGAATCTCCACAAACTCCAACTCAAAAAGCTCTTCTAATCCTGTCATCTTTTATAATCTAAGAAAACCTT-AAGTAGGAAGAAAATCAAAAGGCAGGAAAACTATCTTCTGCTGCAGCAATTTTAGTCATTAATCACTTCTTACTTCTCATGGAGTACACAAATACAAAGGAAAGGAGACAGTAC------------AGATGAAAAATGGGTTTCAGTGTCACTAGCTTCAGGAATATGTGCA-GAATTAAACACTGAACCTACTTCTGCTAAGTGGAAATGGAAAGGA-CATATGGAGGGCTTTGCCACTACCAATTCTGCTTAAGGATGCAATGCAAATACAGCTGGTA-GACAAATAATATGTTGGTGTTTATCACCCACTTCTGCATAT------------CTGATTGTT-TTTTT-CTCTCAGAATAATAATAATAATAACAACAATAATAATTTTCCTCTTGCTGTAAATTATTTGCACAATTCCAATTAACTAAATTTCCAGCAGATGAACATTTGAGGGTTTGCTAGTGAGAAGGAT--ATATGCA-GGGTTTGGTAGGGGTTTTGTCGGAACTGAGAATAGCAACTACCTCAA-AAGAAATCAAATCAAGGT----TAAAAAAAGTGTTTGAGGGAAGAAAATATATATTTCCACGAAAGAATGTATTGGGTCTGGGTCACCCACTGACTGGGTCCAACTCCAAATTGTAATTTATAGCATGAGTACAGCCTGAC--AT---------------------------GGATACAGTCTCTCACCTGGAGCTGTAGAATAGGCATAGAGGAAGTCTGCTTCTACAGGTATTTTCTGACACATTGTTTCCTCTGAT---------------------------------------------------------------------------------------------------------------------------------------------------------------------------------------------------------------------------------------------------------------------------------------------------------------------------------------------------------------------------------------------------------------------------------------------------------------------------------------------------------------------------------------------------------------------------------------------------------------------------------------------------------------------------------------------------------------------------------------------------------------------------------------------------------------------------------------------------------------------------------------------------------------------------------------------------------------------------------------------------------------------------------------------------------------------------------------------------------------------------------------------------------------------------------------------------------------------------------------------------------------------------------------------------------------------------------------------------------------------------------------------------------------------------------------------------------------------------------------------------------------------------------------------------------------------------------------------------------------------------------------------------------------------------------------------------------------ATGTTTATGGAATAAAAGCCCGTGAAAGTAAGCAGTAA--GAAATATTTTCATGTTAAGATGGTTTGA-TCTTGCATCAGAATCCTAAAATCCTCCCAACCACGTGAAA--GCAAAAATAAATTGAAAAATAGAAGTTCACTCTGTGGAAATGGAAAT---TTGCTCTTTGGGTC--CAGCAGGAAGAAGATTTCTATAATACTTAGCTATTCAGTTTCACTAGTTCTTTTGCAGCTAATCACAGGGCCCTTCACAGGGCTTTCATGCCTTTCAGGAAATCTAGT--ATCTATAATCGGTCTTTCCT------GGCAGATAACACTGTTAAACACAGTCTAAAATGAA----TGAGAAAAGCAGCATTCCA-GTTATGTTTCTCTTTATGGATTGCTTTTTGAAAAA--------------------------------------------------------------------------------------------------------TTGTGCACTCATACCCAATTTCTGTGTTCCAGCTAAGAAAGTCATCAGAAGGAGTGTGTAAGAGGCCTGAAACTGAG-TTGATGTTAGTGTGTAAAACCAAGTATAACTAGTTACCTGTGGCTGTTCAAGACAGAAAAGTTACC-----------TTTTTTTTTCATAAGCATTGATGTGGATAAATATGTGATTTTATTAATAAAG-CAAGTATGTTTATG-TTTGTTGACACAGAAGCATTAACTTTCATATAAAGCTTCATAGTTCTTCCACAAAATAAGTGGAAATCCAAATTACTTTAACTCAGCAAGAATTTCTCTTCCTATATGCTTTTTTTTTAATTTTGCACTCATTCAGGGGTTTTTGCATTATATATGAGTGCAGTTAAACTCTCAGTTAAGGACAGCTTGAGCCTTTGATTTTCACAGATCT-------TGATTATGACTGACATTGACCTGTCTTAGCTGCTGACTGAGTCTTACCAAGTCTCCTTTGTTAGAAGGAGGACTCATTATTAAGATGTTTCACAAGTCATTCTTACTGCCCTGTGTTTATCATTTGCAGATGCACCCAGGAAGGAAGTGTACTTTATGGCCATTATTGATATTCTTACTCATTATGATGCAAAAAAGAAAGCTGCTCATGCTGCAAAAAAAAAGAAAGATTCTCATAAAGAATAAAAGGCTGAAACCTGAAGTAGAAAAAAGTAAGTCAAGCT-GTCAAGTATTATA----------AGTCTGGATTGATGTGAATAGGCTTAGTTCCGAAAGTTTCCAAATTGTTTTTACTTTAGTGTTGAAATGGTATGG---CTTACATGTAAGTAATACTTTTTTCTCACTTGTGCTTCATTTGAGTGCCAGAGTCTAGGCCTTTATATCATCATGTAACACAGGCATGGATAGACCTAGAAATGTAATCCTGAGACTTCTATCAGATTGCTGTTTGAGCTAAAATATAA--CAGATAGAATCTCTTGTAAATTCTGCCTGCGCTGGTATGTTTGCATTGCTCTGTTTTTCCAGGATAAGCATAAAATGAAATGGAATTTCAAATTGTTCTTCTTGCTATTGTTACTAGTTCCGATATTTATCTTCTTT-CAGTAATAATAATATTGCTATATTAGTTTCCAGTATGGCTGTAGTGATAAACCCTGG--TCCTTCTCCATTCAA-GATGAGCATGGAGA-CCCACCACCAACTTCAGTCGTACATTGATTGTG----TTCATACTGTCTAAGTGAAATGCACAT--GGGAACACAATTGAAAATCTAAGAACTTTGCCTCCATTTGCATAGATCAAGTACCACAGAGATAGCTATCCATTTATTTTTTTAAGAAGTAATATGATTGCTCCAGAGTTGTTTG--CGTCTGTGGAAATATTT---TTAACTTCAGTGAGCTTTGGATATAGCCTTTACTGACCACTTTTCACA-TCTAACAACTCTGTATGTCTAACAATGCT-CTTAGTCTGTAAAATTTTATTGCTAACTGAAAAATTCATCTTAGAGAACCCATTAATTAAAAGTAGCTCTCAGGACTAGAGAATCAATGATGATTGTTCTCATCTGTTTCTTTGAACTACAAACTGTTCTTGTCATGACTAATTTATTTTTATTTTTCTTATTAACAGAACAGCTTCTTGCCTGGGGCTGGCAAGACTACATGGGTTACCAAACATGCAGCAGCAAATCCTGGGAAATACAACATCCTTGGGACAAATACTATTATGGACAAAATGATGGTAAGTGATAA---GGCATTTTATTTCTTGATATATTGAAAACTTCCT---------------------GTAAATCCGTGGTCGCTGGCTGCTGTGGGGTTCTTTTGTATCAGAGATAT-TGGCTACTTGTTAGCTAGTGACCATTC-----------TGTGT-AAAGATTTTGTTACTTGGCTGAGCTGGTAATTCACACATG--ACAGCAGAATTCGGAATC--TTCTTGTGGTAATATGTAAGAAGTAGTCAGCTGTAGTTGACTGTTTAATG---------TATTTCTATTTCTCCTT------GTAACACTGTTCTCAGAATAGAACATTTAGCTGGAGTT--------TGTATTGTGATGAATATACTGTGAACTGCTGAAGAGTATCAGTTCTCATGCAGTCTTT-GTTTATATATCTCTT-ATGTTCCACGGGGGCTTGAGAATTTAAT-TTACAAGCTTGCAGCAGCTG-----TGGCCTTGAA---TCCGTGAAGTCAGGTGGAAG----CCATTTAAG----CAAAGTGTCAGCCACATATATCAAGACTACACTCACTAACTCTGGG---AAATCTCTCCATAGGTTGCAGGTTTTAAGCGT----------------------------------------------------------------------------------------------------------------------------------------------------------------------------------------------------------------------------------------------------------------------------------------------------------------------------------------------------------------------------------------------------------------------------------------------------------------------------------------------------------------------------------------------------------------------------------------------------------------------------------------------------------------------------------------------------------------------------------------------------------------------------------------------------------------------------------------------------------------------------------------------------------------------------------------------------------------------------------------------------------------------------------------------------------------------------------------------------------------------------------------------------------------------------------------------------------------------------------------------------------------------------------------------------------------------------------------------------------------------------------------------------------------------------------------------------------------------------------------------------------------------------------------------------------------------------GGAAATTAGACAGATCTG-TTTTTTTCTAAGTGGTTTCTAATACATTTCATTAGGAAATTATTTGATGAATGTCATCTAGTCTTTGGGGATTGGTACAGTGTCTGGGGTTTGAACACCCTGACAATTTGTAGCTGGCCAAAAGGAATGAAAGGCTAATTTCTGCACAGAACACTTCAATATTTTTAATCTTTTTTTTTTTTT------CCCAAAGTGTAGAATGCTTTGAAGGTGTCATAAATACATGCAA----TAGGAAATCCATTCCGAAGGACCTCAGA-----CCAAATTATTTACCTAAATGAGCTTGGCTATCTTAAAGCTTAGCCTTGTCATGGTAT--------------TACTTTGTATTGGTGTCAGTTGTTGTAATTTTCATCAGTAAAC--TCTGCAAGCAAGAGGCAGAGATTTAATTATAATTTTCTTAAATTACATTAA--AGAAAAAATCGCCTAGGTGTTGTTCTGCCATGACTTCACAGTTTCTAAAGTCCCAGAAAAACTTTATGCTAA-GGCTGATGCAATATTCTTGGCCAAAGAACAACTTACCTGA-----GGCCAATGTCATCAAAGTGATCCATACTCTAAAAAGACACCCAGTGACAATACCAGTTACCACAACTCACTTAA--------ATGAAGGACAGCCCAGCTGCACCCTTGAACAACATACAAG---GGCCCTGTGTTCACAGATTATACACCCCATCCT-------------------CAAAAAAAAGTGCCCTTTGCAGGAAAATTCCTCTTATTGATACCCACAAAGAGTAAACTGCAAGCACAGGGATCTACAGTGGAAGAAATGTT-GGGCATAAGCTTCCCTCAAAGAGCCCTCTAAGCACCAGGTCAACAGATAACTCAGATGTAAACCTGGATGTAATCAATCTCTT--------AAACATGCAAACTATTCAGCAAATA--TGAACTCTTCTGTCACCTTCACCTTTTTGTAAGA-------ACCTCAAGCTTACCTTCAGATTACTGATATGCTTGAAAACAAAAGGATTGTTGATGTTAATTTGCTTGCGGATTTTGTCATTCATGTTTCATGTCAGACAGTCGTTGCCGCATGCTGATGGTCATCTCTGAGCTCAAACGCCAGATGAAGATGCAGCTGAAAGAGGGAAAGGTGAGGCTGGGATCAAGTCTCAGTTCAGTTTATTGATACTAA---TTCCTAATGCAGAGACAAACAAGAGCCCTTCTCTCTCTGGCAGAGAGACACACACAGAAGCAGCTTCACAGAAACTCAATCCCATCACAAGCTTCATAACGTAAAGGGTTAAACCTGCCTGTCCAAG------ACTCGCTGTGAGCAAGAGCAACTGCAGAGATATTTACACAGACTCATCTCTGATCCTATACCTGTATTTGACTATCTGACCAGCTGCTGAAGGTAATGCCATAACAAGCCCCT-CCATGGTCAGCAGGATAAGTGGAGCCTACAGATGTCCCTTGCATCC----TCTAACAGTGGCTAAGCTGAAGTCTCTGATTG----CCACAA--CCCCCAAAGGCAAGGCCTTCCTAATGCCCCCCCCCATCCCACGGACTCTGTGCTGT--AATAACAGTTAAGCTTATGGGGCAGTACTTTTT-GCAGTCAGAGTGCTCCTAACGTTTTACTT-GGGACTCCCT-ACAGGACACCTGCACAGAATTTGATCGAATTTGGTCAACAGATTCAAAAGCATTTGAGAGAAGGAAACCAACACTGTGGTCTTATTTCATGAATTTCTTCTAAAATTCAGCTTAAAAATATA--TATT-CCTAATCACATTAAAGAACAC--T----ATCTCATATTCAGCTACTAGAAAGCAAA-----------ATGACCAGTATTGTCTTTGAAATTTTACCCCAGTGCTAATTAATTCTTTTCATCTCAGCAATCTTTCCTGTCTAGCTGAGTATA-TTTTTAACAAACTCCCTTGGAGCTATCATCTGCATTAGTGAAGATATTTAGTTAAAGGTAGCACCCTACCCTGCTTTATAGGAATCTATCGGTCAATTTAAATGTTGTTATTAGCCACAGTTTGACAAAACTGCAACCAAGGATTTACATAACAAGAAGAGTATTTAATTTATTTAGTAACAATTCATGCCTCTCAGCCATATATGGCGATTAAATCGT-GGTGCACGCATTC-----------CTGGTGTTGACTGTGGAACTGAGAGACAGAGTAAATGACTTGTTCATGTAAATTGTGCTTGACAGAGG-----TGGGAAAACTAAGGTGGGCTTGATCAAAGAGCCACTGGGGTGGATGGGAATCTTTCCCTCCATTTCAGCAGGTTTAACAATCATCTTCATAATCAACAGCAATTATTTCTTGTCTTTCCCTGCATCCCATCCTTCACACAACGATACCTATTTTGGTTTCTCTGATTGA--GAGGCTCAAGCATTAATGGCAAGCTCCATCTTCTGCAGCTGAAC-----CTTGACCCTGCAGTTTCTGC-------TCTTGAACATGGGGCTTGCTCAGTGACCCATATGGAAAGGATGCAGTTGCCTGAGTAAGTGACTTTTAGAAGATACCAGAAGTGTTGGGGAAGGGCTGGAATAGCTCAGCAGAGTAGCTCAGATTTTGTTAGCATGAGAATTTGTCTTCCCCTGGCAAACAGCCTGGTCTCAGGGCAGAGCATTTTCTCTTTGCCATCTGACTGTGCTCCTGGCACAGGGCAGGATGACCAAATGTCTCTCCTGTGAGAGCTGAGGGTCCCTCCCCGGGCTCTGGACCCCACTCATGTTTTCCT--GCAGTGATTATATTGAGCTCACAGGATCTGGTTTGATCCTCCTGCTGCTGCTGCTACAAAAAGGGTGGGTGCTGGAGCTCAGCTGCTTTTCACAAGCTCTGTCCCTGCGTGGTTCC-CACTGTATCAGCCCACTGGCTTCCACCTTTGTGGCTGAGAAGAAATGCAAAGCCCACCAATGCCTGTTGGAATGGGGTTCAAGGTATGGCATCAAGCATTGGTCAAGTCTTTTAGGTCCTGGG-AAAGCTGACCCTTTCCCATACAGCAGCTACTGGAGATTTTTTAATTTTATTTCCATCAAAAGA----CAATTCATGGAAGG-CTTTCCAATGCAAATGAAGCTTTTAAATGAACAATAACCCTCACGGAGCTGCATCTGGTTTGGATCATGGCACTATTGTGACACTTTTTTTTTTTTAAAAAAAACGGTGGTTTTCACCACACTGTCTACAAGTCAGTAAAATAATCCTG-----------CACTTGGGGATCCCAGCAATGCCTGATAACAAATCATGAGAGTCAAGCAGCACCCAACAAAT-ACATGCAAAGTATCATAGAAATATGAAATCCCAAAATGTCCTGAGCTGGAAGGGATCCATTAGAATCATCCAGTCCAACCCCTGGCCCTGCACAGAC--ACCC------CAACAATCCCACCCTGTGCACCCCTGAGAGTGTTGTCCAAACACTCCTGGAGCTCTGGCAGCCTTGAGGCTGTGCCCA-TTCCCTGGAGAGCCTCTTCCAGCACAAAACCACCCTCTGGGGGAAGAACCTTTTCCTGAGAGCCAGCCTAAAGCTTCTCTCACACAAC-TCCAGCCATTCCCTTGAGTCCTGTCAATGGC--------------TTGGAAGGGAAGAGCTTCTCGATCATCTGGTTCTGAAGTCAGATGGTTCACTGTGGTGGTGAGGGGTGTAG----------------TTGAAGGCACAGTGGAGGCAAAGCCCCAAAACCCTTTGA--TTCTGTGCCATCCTAGTCCCTATGCCCCTTGTTCCATATTTGGGGTAAATTCAGCTGCAGCACAGCTTGTGAATTACCCTGAGATGGCAGGGAAAGAAGAATCCTTGCAGGAGGTACCAAAGATGTTGAACTGGGGAGACAGGGTTAGTCTCAAAAATGTGGACACCTGGAGCCCCTGGGGAGAAGGCCTGGACAACAGGAATGGGCTCCTGCACCATGATCTGGTCTGACAGGTGAATGG--AGCAATGCTCCAACCAGCCTTCCTCCCTGGCGTGG-----TGGGCTGCTGTGGCACTCTGCACCAGAGAAGC-TGTGGGGCTGGGGTTGTCCCAAGTCGGGCGCAGCACGGATAGTTGGATGGGTTTGCATTACTGCTA-GCA-GGTACTACATATGGAGCTTAGGAGTTGATGGAGAATGTTGGAA-------------------TTGGGGAGGTCTCCCCTCGCTATGGGTCACTTCACCCCTTGGCTTCCCTGGCAAG-CAGCTGCGCTCCCAGCCCACTGTCCGAGCAGGCAGGCAGTGCACCCATCCCGCACAGCCCTGCCACGCTCTCCCCGCTTTCTGTGCCTGCTGTAAATGGCTCTCTGTAACACGAGCTGCATTTCTGCCATAGCCCTCTCCTGCGCGCATCTGTATTTACGCTGGGGGCCGATGGTGCGGCGCTGCCGCAGCCAGTCCGACAGCCAGGCCAGGTGGCAGTCGCAGTGCAGGAAGTTGGAGTGCAGCCGCCTGCAAGAGACACAGCAAACCCA-CGGTTATTGCTGGGGTTTTTAGATGTTTTTTCATTGTTTGGTC--CACAAATA-GAGCCATCTAGAGTACAGGTCTGCCTGGCTCTGCGCTGCCGTGTCTGTGGGGTCACTGTGGGTTCAGGCGCACAGATGGGTCAGGGCTTGACTGTTCTCACTGCCATATAATA-TCGACAAAGACCAGATATAAACTTGTGCTATTATCTGTAATGTTTTGGGAAAATGAAGTTCAATAATGATTCACCTAC-----------AGCTGGCCATTCTAGAGGCAAAAATATGC--AGGATTTAAGATTGCTCCACATAATCATTTTGCCTGTGATTTCATGTCAGAAGGAACTGCCTGAATGTGATACCTCTGAGTGAATTCAAAGAATGGCTTGTCTAAGCATGAGGACCAGGCTGAAGAGCAGGATGATGAGTGATTCTTCCTTCTTCTCCCTCCTTT-GGGGAGAGGTGGAGAGAAGGAGAGAGAGAACCCTTCCACATCCAAGGCTACTGGAACCATTTCTGTTCCTGTGTTGCCTGTACAAGTTCATCCACACTCTTTTTCCCGTAGTAATTCAACACAAGTATAAAGGATCTGGACAGGAATTTTCAGCTCATGAAA-----------------------------------------------------------GATCCATTCATGGGCATCTCCCTGCCCAGACTGCTCCAGACCTGGCACCAGGAACTTGCAGAACCATTATCACATCTGC-------------AAAATGATGATGGGTTCAGGGAATTAATCTCATCATTTAAATAGCTACCAAACTTCACAACAAAAACGAGACGGAGTACAGTAAGGACCTGTGGGGAGGCAAATTCAGGGCACCGGGGTGGGGAAAGCCTCATGGACACGTGAAGCAAAAGAGATTTGGGGATGCGTGCTGCTGTGTCAAAGGACTGGGATGTCCCAGCCAGCTTTA----AGA-ATATTCTGTGGTTCTATGAAGTTCAAGGTCCAGATGTTTCCTAGGATGAGCTGTGCTGGTTCCAGCAGTGACTGTGTGCATCTGGAGAGGCAGGGGGAGACTTCCCATCCTGC--TCCCTGTG--------------------------------------------------------------------------------------------------------------------------------------------------------------------------------------------------------------------------------------------------------------------------------------------------------------------------------------------------------------------------------------------------------------------------------------------------------------------------------------------------------------------------------------------------------------------------------------------------------------------------------------------------------------------------------------------------------------------------------------------------------------------------------------------------------------------------------------
>Climacteris_picumnus
----------------------------------------------------------------------------------------------------------------------------------------------------------------------------------------------------------------------------------------------------------------------------------------------------------------------------------------------------------------------------------------------------------------------------------------------------------------------------------------------------------------------------------------------------------------------------------------------------------------------------------------------------------------------------------------------------------------------------------------------------------------------------------------------------------------------------------------------------AATGGGATCCTGAACTCTGCAAGTAAGCTCAGCTTTTCAATAATACTGTTATTTAAATAGTTTCT----------------------GTTTYAATGGTAAGAATCTCTTATCTGAACTCAGATCAGCAGTTACTGTT----CTAGTTACTGC-------TGACATTAGTAACTAAGATTCA---TTCTCCAGATGTCCAATTTACAATGGTCTGGATTAACTAAAAGTAACAGAATTTTTCTGTAGGTGGAGGCCTGGTTCAGGG------AAACAT-TTAATTATTACTTAACCAAGTTTATTTATTACTTAACCAAGTTTGTAAGGCAGTTAGAATGATAGTGCCTCTATTTTAAATTTGAATTTATTAACAAGAGTATTATTAAGATCTTGTTGGAAGAGGAATG-AATTTTCATATGCAAGAGTTGGCTGTATCCTCAAA--ATTGAAATATA--TGCTGTTTTACTCCAAAATTCA-GTGTCACGTACTATAACAAGTGTAAAATCACATAGCTGTAGATTAAAACCTAGAAACAAAAGTACCTTGTATAG------TTTCTTTT---------TCTTTATATCTTAAACTTATTTAAGAAAAGAAATGCAAAATGCTTTCTGATTTAGCACTGACC--------ATATACATTATTTTTTGTTGTGTTCAGGTTCTTTGATATTCCTATGGAAATACTTCCGAAAGGGA-GGAAAGAAGTGTTCCTGAAGAAGCTGCCTCAGAGTC-AATCATTGTGAAAGTAAAAGTTACGACGTGCTGAGAGTGACAGCAGTGAAAAGTGATGCCACAGACTCATTTTGGAAGCTCCCAGCACTCCACAGCCTGATTTTCATC-TGTTCTTCCC---------------------TTCCTGGCTCTCTCTGTTGGCACCTCAAGCAACTGCTGAGAGGAAATGCTAACTACAATGCCATATGCACTTCAGGCTACATGAATCTGAGTTATGGTGTCC-AAAAAATGGTGTTATTATATCTGGAGTCCA---AGTTTCAATGTCAAAGACTTGCAGGAACCCTCTGTCATTTTGACTGGAGTGGAGCAGGGAGAGTTACTTTTAA------------------------------AACACCTGACTCCTCCAGGACACAGTCCTTTTTTGGACCCTCT-------------TCCTCCATTTTCAGAGGCCATATTTGGCAAATTTTGGTTTATCACTTATTCTGATGGGTAACTTGACTAAAAA-ATAGGAGAACAATCAAGCTGTAAAACATGGTAT------GATCCTTAGAAACTTCTTTT-CTAGATTCACATACT------------------------------------------------------------------------------------------------------------------------------------------------------------------------------------------------------------------------------------------------------------------------------------------------------------------------------------------------------------------------------------------------------------------------------------------------------------------------------------------------------------------------------------------------------------------------------------------------------------------------------------------------------------------------------------------------------------------------------------------------------------------------------------------------------------------------------------------------------AAAAGTGATTCTGC--ACGAGCTGAAGCAG-TGTTATTGCCAGTAATAAATAAGACATATCTGCCAATCACCAGTTTAGCCACAAAGATAAAAAAAAG------------CCAATAAAA--CCACTCAGTGTTTATTTTACTACCTGAGGTGAAAGAGCAGTAACCAT-AGAGGCATTGTGCTGCCTCCTGAGATGCCCATATCAGCCATCTGAAGAGGTGTAACAGCCTCATTTATTCATCTGTACCATAAAGTTCATTGCCCAAGTTCACTGAGGAAACAGGTTCTAAA-TTCACAGTGGTTTTGAGCATTAACTTGCCAAGAGAAG-CTCAGATAGAAATGAATGGCTATGAGG-AAACAAGCTGATTATCTCCTTAAGCCACAAA-CACCCCACCCCTAAGCAAAAAAAACATTTCCTACCAAGGC------AATGTTCAGAACATGTATCCTAAAGTCCACTC-ATTTACATTCAGAAAGCAAGAGACAAAAATTGTGCTCCCTCCCAACCCAAACACTTCAGGAAGGGGGAACATTTGAAAAGCTT-CAAATTCAAGCAGGAAAGTTTAAAGCAAACTTT-------AAAAAAATTCTTGTGT-GCTGCATTAATATAGCATTGCAAGAGTGCAGCATTTCACCCAGCTAGAAAGACCAGAACAG----TAGCCTAAAGGGATTAAAATATAAATTTCTTCAAGCCCGTACCTCCATAAATAGAAAAGGCTTGGTCATAG-AAAACCTCCTTTTGAGGGT------------------------TGCAATATGTGTGATAAGTCAAATATTTACACTGTATGTTATTTTATGATACAATATTTTAAAGAAAATATAAATATTACATTAAAAA------TTAAATAATGCAGTAATTTTT-AAATT-ATACAATACCCTGTTCAAAGTTCATTTTTCAAATAACTATTTGACTGAAAATGTACTGTGTGCATCCTAAAAATACACACAAATCATAAGATTTC-ACAAAACTCAAATGCCGTATCTTCAGTTTTACAAATTTGAAATGAAATGTACCTGAAATGT-ATGTAAAAACAAATCTGAAAACTAGCTAACCAGTATAAGTGGTATAATCTACAGTCAGCTTTTCTCGGAAAAAGCCATGCTCAATTTCTCCCAATCATGTTCTGCCGC-----TGTACACTGACCAGGTGGAATTCACTGTGATCTCCTGACCAACAGCCCAGATGAACCCATCCAACTGTGCCTCAGAAGGAACTTCAGGCCAACCAG--CTCCACTGCCCAGTCTGCTGGGA--GATGCTAAT-TCAAGAGCATGATGTTAGGAGGGACACATCACTAACTAGAAGAATGAGCTTCTTCGATGTCTTATGAGCTAAAACTATGAAGTTCAAGCAGGGAGAGAAA-GAGCGATACTTTCAGGT----------CCCAGGCATGTAAAAGTAAC-TGTAAAAGTTATTTCAAAAGAGCAAACTAAATCTGATTCAATTTAGATCAGCTTCTGCTGTCAGAAGTCTGATATAATTTAAATA---------------------------------------------------------------------------------------------------------------------------------------------------------------------------------------------------------------------------------------------------------------------------------------------------------------------------------------------------------------------------------------------------------------------------------------------------------------------------------------------------------------------------------------------------------------------------------------------------------------------------------------------------------------------------------------------------------------------------------------------------------------------------------------------------------------------------------------------------------------------------------------------------------------------------------------------------------------------------------------------------------------------------------------------------------------------------------------------------------------------------------------------------------------------------------------------------------------------------------------------------AGGCCAGTTCAGAAGCCAATGTCCCCCGTTAGTAGGGAGCAGCAAGAT----AAAGG-GC-TCAGC----TCCCCCCCAGCTACTTT-GGGGTGTTTGAGCAATGAGGTACCTTCTTTCTTTGGCTGTGTGTTTCAAATAGACTGTGGGGAGGAAGTCTGCTGTGA-CTCTTCCAGACTCCTTTTTGCCCATTTAGCCTCCCTGGCTTTCTGCTTCTGTGATTT-CTCTGTTTCCTTGCAGACAACCCTCCAGCAAGCCCTGCCTGAGGTACACATGAGAGAGCACTGTCACCCTGTCCCATCTGCCTGCTGATTGCCTCAGCAGCACCTGCAAGCCCTGTTTGCTTGCTTGTTTAGACACCAAGTTGTGCACCTCTAGGGCTGCC-GAGTGTGCTTAGTAAAACATACTCAGCCATTCATTTAAATACTTGTTAAACAGGAAGCTGCTGCTGGAAAGTTGAGCGCTGGTTTATATTTAAACAAATAGTGGGAACAGGCATGAGTGTCATTTTGTGATGTAGTGGAAAATTTGAATGATTTGCATTGTTCCATAAGTATCCCCTTGAAAACAAACCTGAAAGGCTGTTAAGGACCCTGCTCAAACCTGTAA-----------------------------------------------------------------------------------------------------------------------------------------------------------------------------------------------------------------------------------------------------------------------------------------------------------------------------------------------------------------------------------------------------------------------------------------------------------------------------------------------------------------------------------------------------------------------------------------------------------------------------------------------------------------------------------------------------------------------------------------------------------------------------------------------------------------------------------------------------------------------------------------------------------------------------------------------------------------------------------AGCAGTACATCTACAAAAGGAAGAGCGATGGTAAA-CCCGCTGGATGGTTGGCTCGGGAGGGGCAGGTGGGATTTTGTGGGCACAGCTGAGGGAAGCAGGAA---GTTGCTAATGCTTGTAGTCCTTAG----GTTTCTGCATGCCCTGGAAGAATCACATGCCTTTGCTGACCGAACAT-TGTTAATTAAGAGAAGTAGAATGAAATATAGGTTTT---------------------------------------------GGAACAAT-TTGCTAGTTCTTGACTGCCTTGATTTT-GGAATTTGGCAAATCAGTCACAGCTGG-TTCGGGCAATTCTGCTAATTCTTGACTACATTAACAAAAAGGTTTTAATATGTCAGTAGTGATTTCTA---CTTGTTTGCGTTGTTCTTTAGTCTAAGCTGCCCTCTGTT-----AAAAGATTGAAGCTCATAGCAGGCCAAGTTTCTTGATGGTAGGTG-CTAGAAGCATGCTACATTAAAACCATAA-----GGGAGTGGTGTTCCTTGGAATAGCTTTCCATTCGCTAGGATTAGACTAGAATGATTCAATGAATTTTGGAGCAACCACAGCTGTGGGACAGGTCTAGGGGCAGAGGGGTGCAACCCTCTTTTAGGATTCTGCATTTCCTGGTTGCTCTAAAGCCTTTTGTCACCAATA---GGTATTTACATCATCAATCTGGAGAGGACCTGGGAGAAGCTGCTCCTGGCTGCTCGTGCCATTGTTGCCATTGAGAACCCAG---------------------------------------------------------------------------------------------------------------------------------------------------------------------------------------------------------------------------------------------------------------------------------------------------------------------------------------------------------------------------------------------------------------------------------------------------------------------------------------------------------------------------------------------------------------------------------------------------------------------------------------------------------------------------------------------------------------------------------------------------------------------------------------------------GAGCAATGTCAA---------ATGCAGCAGCCTTTGATATAGGACTGGTCAGCAATTAGGGGAGGAATGCATTGTTTCCAATAGCAATCAGTGTTTTAAAATAAAAACACAAAACCGTCAACCAAAACCATTTAGAATTTATAATCTCCTCAAATTCCAACCCAAAATCTTTTTCTAATCCTCTCATATTTTATAATCTAAGAAAACTTT-CCGTAGGTAGAAAATCAAAAGGCAGGAAAACTATCTTCTGCTGCAACCATCTTAGTCATTAATCACTTACTACTTTTCATGAAGTACACAAACACAAAGGAGAGGTGACAGTAC------------AGATGCAAAATGGGTTTCAATGTCACTAGCTTCAGGGCTATATGCAAGAATTAAAGACTGAACCTACTTCTGCTAACTGGTAATGTAAAGGG-CATTTGAAGGGTTCTGCCACTACCAATATAGCTT--------------AATACAGTTGATA-GACAAATAATATACTGGTGTTTATCATCCACTTCTGTA-AT------------CTGATTGTT-TTCTT-CTCTCAGAATACTAC--------------------TTTTTCCTCCTGCTGTAAATTATTTGTACAACTCCAATAAACTGAATTTCTAGCAGATGAACATTTGAGGGTTTGCTAGTGAGAAGGAT--ATATTCA-GGGTTTGGTAGGGGTTTTGCAGGCACCGAGAATAGCAACTACCTCGAAAAGAAATCAAATCAGGGT--AAAAAAAAAAGCAAATGAGGGAAGAAAAT----ATTTCCATCAAAGAGTGTATTGGGTCTGGCTCTCCCACTGACTGGATGCAACCGCAAACTGTAATTTATAGCATCAGTACAGGCTGATGTAT---------------------------GGATACAGTCTCTCACCTGGAGCTGTAGAATAGGCATACAGGAAGTCTGCTTCCACAGGTATTTTTTGACACATTGTTTCGTCTGAGATCAATAAAGGAAGAGGGTTCTATGGAAATGCAGCTACCTGGTAAAGGCTGGAGATACTGCATCTGCAACAGAGAAAAAATTCACTGAGGGG-----------------TGCCCCAGGGTCTTGTCCCTGTAAGGTGTTGCCTCCCACCTCTTTGCTCATTGAA------GTCAGCTGTGCAACACAATTATCAACTGCTGNTCATAAATTGCACTTTGAGAAGTACTG-AAAAATAAGCATTTTGGAATGTTTAAGCCTAATTTTTGTTCCAAAAACACAGTCAAAATAATTTAAAGTATTGGCAAAGAAAATGCCTTGTCTTGACTCCAGACTTATTTTTCATTTTCTAAACTTCATAACTCAGACTGTCACTTTC-AACACAGAAAGACAAGTTACAGATCAGACTTTGTACTGGCAC--CCAGAGAATAAACAGTTTTTGAAGAGTGTAGATTATCCAATTGCATCAGTAAGTTTCAGTGGAGCTAACATGGTTTAGGAAACA-----------GGGCCATGTATTTTTGGTATCAAAATAATGGATTTTGCCTCCTAAATTGAGTCTATTATTTTATTCAATTGTTGACAGCTCTAACAGGAAGTAGTTGTAAATTTTTGGTAGAGAGGAACTATACTGCACTTTGGGGCTTAG-CCTGCCTTTAACAATTTGCTGTTAAGATGGGAGA--TTCCTAA--CATTTACTAATCTCTCGCTACTGAGATTTAGAAGACAGGGCTGGGCAATATTAAACTCAAGAAGTTCAAGGCCAAATGTCCGCGTCATTTCCGTCATGCCCACCAGCCAGTAGGGAGCATCAG-----------------------------------------------------------CATTAACTAACTGACAAAGATCCTTAGAAAGAAACACAGGAACATTTACATTCTCTGTACAGTCCTCTG--CCAACAAGGTTTCCCGAGTTTGTAACAAAATCTACATGCTCTCCATCTTTTATAAAGAATAATTTTCCAATTTCAATGTAATTTTTCCTCAAATACTTCTTTTACATAAATTATAAAGCATAGATAACTTTTAAAAGAGA-TTTTAAGCTTTTCTGGTATTCTTGTAGCAACTGTGTTGATTCCTGCCCTCAAAAACATCTCC----------AGTGAATTTGCTAAGACAAGAAGATTTTTATTGGCATGATGAATACAACTACTACTTTCCATTATGTATTTGCCTTTAATGTCCAATACCAAGCACAAGAAACAGGGCTGAACTACAGTTGCATTTGTTTTGCCCT--------------------------------------------------------------------------------TAGGCAGATAATACACTTTTT--------------TTTTCTCATTGCTTATGTGTACACAAACTTTGGCTTTTGCTTTAGTAAACTGCCTTAACTTAACCTATGAGTTGTCAATATGCCAACAGCAAA-TTCTTGAAATTTGTTAAAGAGATGTATAAGCACCCAATCTTAACTGCAAATATATAAATATATGCTCCCCAACTACCTGAAAAAGCATATATGCATCCTTAGCACACGGCTTCAGTGTACTGACTGATCTTATGTTTATGGAATAAAATCCCATGAAAGTAAGCAGTAA--GAAATATTTTTATGTTAAGATGACTTGATTCTTGCATCAGAATTCAAAAGTCTTCACAACCATATAAAGGCGCAAATGTTTGCTGTGAAATAGAAGTTCACTC--TGGAAAAGGAAAA---TTGCTCTTTGGTGCAGCAGAA---AGATCATTTCTATAGTGCTTAGTTATTCAGGTTCAGCAGTTCTTCAGCAGTTAATTCTTGGGA-----------TTTTCATCCCTTTCAGGAAGTTTAGT--ATCTATAATTGTTCCTTTTCTGGCAGATAAGGTAGCACTGTAAAAC--AGTCTAGAAAGAA----TAAGAAAAGCAGCATTCCAAGTTATATTTCACTTTTTTGGTTGTCTTTTGAAAAT--------------------------------------------------------------------------------------------------------TTGTACA--CATACCCAATTTCTATATTCCAGCTAAAAAATCCT----AAGAAGTGTGTAAGAAGCCTGAAATTGGGCTTGACGTTAGTGTGTAAAACTAAGTATAACTAGTTACCTGTGGCTGTTCAGGACAGGAAAGTTGCCTC-------TTTTTTCTTTCCATAAGCATTGGCATGGATAAATGTATGGTTTTATTCATAAAG-AAAACATGATCTTG-TTTGTTGACACAGAAGCATTACCTTTCAAAAAAAACTTCATGCTTTTTCCACAAAGGAAGATGAAATCCACATTACTTTAACTGAGCAATAATTCCTATTTCTGTATGCTGATTTTTTATTTTACATGCATTTAGGGGGTTTT-GCATTTTAT--GAGTGCAGTTACACTCTCAGTTAAGGACAGCTTGAGCTTTTGGTCTTTACAGATCT-------TGATTATGACTGACATTGACCTGTCTTAGCTGCTGATTGAGTCTTACAGAGTCTCCTTTGTTAGAAGGAGGACTCATTATTGAGATGTTTCAGAAGTCATTCTTACTGC--TGTGTTTGCCATTTGCAGATGCACCTAGGAAGGAAGTGTACTTTATGGCCATTATTGACATTCTTACTCATTATGATGCAAAAAAGAAAGCTGCCCATGCTGCAAAAAAAAAGAAAGATTCTCATAAAGAATAAAAGGCTGAAACCTGAAGTAGAAAAAAGTAAGTAAAGTTAGTCAAATATTACA--TATACAGATGTCCAGATCACTACAAATAGACTGTGTTACTCAAGTTTCGAACTTGCTTGTACTTCAGTGTTGGAAGAATATGA---ATTATATGTAAATGACATCTTGTTTGGCCTTGTGTTTCATGTGAGTGGCAGAGTCTAGGCCTTGGTATCAGCATGCTGCACAGGCACAGGCAGACCTAGAAATGTAATCCTGGGACTTTTATCAGACTGCTGGTTGAGCTAAAATATAAGGCAGATAGCATCTCTTGTAAATTCTGCCTACACTGGTATGTTTGCATTGCTGTGTTTTTCCAGGATAAGCATGAAATGAAATGGAATTTCAAATTGCTCTTCTTGCTGTTGTTGCCAGTTCTGATATTTATCTGCTTT-CAGCAATAATAATGTTGCTATATTAGTTTCCAGTATGGCTGTAATGATAAACCCTGG--TGCTTCTCCATTCAGAGATAAGCAGGCAGA-CCTTGCACCGACTTCAGTCATACAT-GGTTGTG----TTCATCCTA-----CTGAAATGCACAT--GGAAACACAATGGAAAATCCAAG-------CCTCCATTTGCATGGATCAGGCACTGAAGAGACAGCTGTCTGTTTATTCTGTGAAGAAGTAATATGCTTGCTCCAAAGACCTTTAGACTTCTGTG-AAATATTTTTCTTAACTTCAGTGAGCTTTGCATACAGCCCTTACTGACCACTTTTCAGG-TCTAACAACAGTCTATGCTTATTGATGCTCCTTACTCTGTAAAATTTTATCACTAACTGAAAA------CTTAGAGAACTCATTAGTTAAAAGTGGCTCTGAGGATCAGAAAATCGTTTGC--TTGTTCTCTTGTATTTGTTTGTGCTCTAAACTGTTCATGTCACGACAAATTTAATTTTATTTTTCATATTAACAGAACAGCTCCTTGCCTGGGGCTGGCAAGACTACATGGGTTACCAAACATGCAGCAGCAAATCCTGGGAAATACAATATTCTTGGGACAAATACTATTATGGACAAAATGATGGTAAGTGATAA---GAGATTTTCTTTCTTGATGTAGGTAAGGACTTGCTTCCGTGGTCTTTACCCCATGGTAAATCCATGGTCTTTGGCTACCATGGGATTCTTTTGTTTGAAAGAAAC-TGTCTACTTGTTAGCTGGTGACCATTC----------CTGTGT-AAAGATTTTATTACCTTGCTGAGCTGCTGCTTCATAGACGGCACAGCAGGATTCTGAAGC--TTTTTGTGGTGATACATAAGAAATAGTCAGCTGTTGTTGACATTGTAATGTTGATATTGTTGTTGTGTTTCTATTTCTCTGTGCATCACTGCTCTCAGAATAGAACATTTATCTGGAATTGATAAATGAGTATTGTGATGAGTATACCTTGAACTGAACGG---TATGGCTTCATCTGGAGGGTCT-CTTCATAAAGCTCTC-T-GTTCCACAGAGGCTTGAGAATTTCAG-TTACGAGTTTGCAGCTGTGG---CCTTGACTTGAACAATCCTTGAAGTGAGGTGGAAA----GCATTTAGCAAAGAAAAACGTCAGCCCTGTGTATCAGGAGTACAGTCGCTAACTCTGGGCACCAATCTCTCCGTAGGTTGCAGGTTTTAAGCGTCAAGAACTTCTTTGAAGCTAAGGTATGGTGTGGCACAGGGGAATAGGAAAAAATTCAGCTGTAGCTGAAGCTCACCTACTCAGCTGTAGCTGAG--------------------------------------------------------------------------------------------------------TTTCCCTTCAAGTTTTGTTGGACTCTGGCTAGAGCCTTT---------------CTGTGGATCAGTCAACACACTGGAGCAGTGTAATTCA-----CAGTCCATGCTCTGGGTCCTAC---CCTGGTAGAGCTGACTGGCTGACTTGTGTCCCTGTGGCT----------------------GGCTGACCTCTTTTAAAGACAAAAGTGTCCTGAAAACTG-ATGCAATAGGGACAGAG-TTTCCCATTTTGCAAAACCTCCCTCAACCAGA--ATGCTCTGAGCTCGGTGGTGAATGGAGTATTTTGGAGTATAGGATTTCAGGCATCTCTTT-CTGGAGCAGCTCTCTGTAACCTTTGGAATCAAAATTATTCTGCAGGGTCCTGGGGTTGGCAGAAAGAGCTGTACACCATCAGAAGCTGACAAAGCACCCTTTTTGAAAGCTCTCTTGGAGAGAAAATAATCCTGCTTGTTTATATAAGAAGTTTTTT-CCCAAGAGCATAACACAGCTATT----------------------------------------------------------------------------------------------------------------------------------------------------------------------------------------------------------------------------------------------------------------------------------------------------------------------------------------------------------------------------------------------------------------------------------------------------------------------------------------------------------------------------------------------------------------------------------------------------------------------------------------------------------------------------------------------------------------------------------------------------------------------------------------------------------------------------------GGAAATTAGACATATCTG-GTTTTTTCTAAGTGGTTTCTAATACATTTCATTAGGAAATTATTTGATGAATGTCATCTAGTCTTTGGGGATTGGTACAGTGTCTGGGGTTTGAACA--------ATTTGTAGCTGGGCAAAAGGAATGAAAGAATAATTTCTGCACAGAACAC-TTCAATATTTTTAGTTTCCTTTTTCTTTCCCCCCCCCCCAGTGTAGAATGCTCTGAAGGTGTCATAAATACATGGAG----TAGGAGATTCATTCCTAAGGACCTCAAAGTGCTCCAGCTTATTT-CCCAAGTGAGCTTGGCTATCTTAAAACTTAGCCTTGTCATGATAT--------------TAGTTTATATCTGTGTCAGTTTTTGTAATTTTCACCAGTAAACAGTCTGCAAACAAGAGGCAGAGATTCAATTATGCTTTTCTTGAACTGTATTTTAAAAAAAAAATCACTTAAGTGTTGTTCTGCCATGACTTCACAGTTTCTAAGGTCCCAGAAAAACTTTATGCTAA-GGCTGATGCAATATTCTTGGCCCAAGAACAACTTATCTGAGTTCAGGCCAATGTCATCGAAGTGATCCATACTCTAAAAAGACACAC----AGAATATCAGTTAGCACAAATCACTTAATCACAATATCACTTAAACAAACAGCTGCACCCTTGGACAACGTACAAGAAGGGCCCTGTGTTCACAGATTTT--ACCCCATCCT--------------------CACAGAAAGTGCCCTTTGCAAGAAAATTCCTCTTAC-AATGCCCCCAAGGAGTAAACTGCAAGCACCGGGAGTGGAAG------AAATGTTGGGGCATAAGCTCCCCTCAACCAGCCCTCTAAGCCCTGGGATAGCAGATAACTCAGACACAAACCTGGACCTAATCCATCTGTTATGATATTAAACATTCACACTATTCAGCAAATA--CAAACTCTTCTGTCATGTTCCTCT-TTTGTAAGA-------ATCTCAAGCTTACCTTCAGGTTGCTGATATGCTTGAAAACAAAAGGGTTGTTGATGTTAATCTGCTTGCGGATTTTGTCGTTCATGTTTCATGTCAGACAGCCGCTGCCGCATGTTGATGGTCATCTCTGAGCTCAGACGCCAGATGAAGATGCAGCTGAAAGAAGAAAAGGTGAGGCTGGGATCAAGTCTCAGTTCAGTGTATTGATACTAA---TTCCCATTGCAGAGACAAACAAGAGCCCCTCTGTGGCAGGGAGACAGACACACACAGAAACAGCTTCACAGAAACTCAGTCTCATCACAAGCCTCAGGA-CAAAAGGGTTGAACCTACCTGTCAAAT------GCTCCCTGTGAGTGAGAGTAACTGCAGAGATATTTGCACAGGCTCATCTCTGATCCTATACCTTTATTTGACTATCTGAACAG------AAGGAAATGCCACAA---GTGCCT-CCATGGT---CAGGATAAGTGGAGTCTATAGATGTCCCTTGCATGC----TCTAATACTGGCTAAGCTGCAGTCTCTG--------CCACTA--CCCCCATGGGCAAGGCTTTCCTAATGCCCACCAGTCC---ATGGAGTCTCTGTGGT----GACCAGTTAAGCTTATCTGGCAGTACTTTTT-GCAGTCAGGGTGCTCCTAATATTTAACTT--GGATTCCCTTTCAGGACACTTGCACAGAATTTGTTTTAATTTGCACAATGGATTAAAAAGGATTTGAGAGAAGGAAACCAACAGTGTGGTCTCATTTCATTAATTTCTTCAGAAATTCAGCTTTAAAAAAAT--GTATTTCTCATCACATTAGAGGATACTGT----ATCTCATCTTCAGCTACTAAAAAGTAAA-----------ATTACCAGCATTGCCTTTGAAGTTTAACCTCAGTGCTAACTAATTCTTTTCATCTCAGACATCTTTCCTGTCTAGCTGGGTATATTTTTTAACAAACTCCCTTGGAGCTATCATCTGCATTAGTGAAGATATTTAGTTAAAGGTAGCACCCTACCCTGCTTTACAGAAATCTATCAGTCAATTCAAATGTTGTTATTAGTCACAGTTTGACAAAAGTGCAACCAAGGATTTACATAACAAGAAGAGTATATAATTTATTTAGTAACAATTCATTCCTCTCAGCCATGTATGGCGATTAA-TCCT-GGTGCATGCATTTCCACTGTCGTGCTGGTGTTGACTGTGGAATTGAGAGATAGAGTGAGTGGTTTACTCATGTAAGTTGTGCTTGATAGAGG-----TGGGAAAACTG-----GGCTTGATCAAAGAGTCACTGGAATTGGTGGGATTCTTTCCATCCATTTCAGTAGATTTAGTGATTGTCTTAATTACTGATAACAATTATTGGTTGTCTTTTCCTGCACTCCATGCTTCACACAGCAATATCTATTTTTGCTTCTCTGATTGA--GAGGCTCAAGCATTAATGGCAAACTCCATCTTCTCCAGCTGAAC-----CTTGACCCTGCAGTATCTGCAGTCTGCTTTCAAACAGGGGGCTCGGTCAGTGACCCCTATGGAAAGGATGCGGTTGCCTGAACGAGTAACTTTTGGAAGATACCAGAAGTGTTGGGGAAGGGCT-GAATAACTCAGCAGAGTAGCTCAGATTTTGTTAGGATGAGAATTTGTCTTCCCCTGGCAAACAGCCTGGTCTCAGGGCAGAGCATTTTCTCTTTGCCATCTGACTGTGCTCCTGGCACAAGGCTGGATGACCAAATGTCTCCCCTGTGAGAGATGAGGGTCCCTCCCCAGGCTCTGGACCCCACTCATATTTTCCTGTGCAATGATTATGTTGAGCTCACAGGATCTTGTTTGATCCTTCTCCTGCTGCTGCTACAAAAAGGGTGGGTGCTGGAGCTCAGCTGCTTTTCACAAGCTCTTTTCTTGCATGGTTCT-CTCTGTATCAGCTCAGTGGCTTCCACCTCTGTGGCTAAGAGGAAATGAAAAGCCCACCCAAACCCATTTGAAAGGGGTTCAAAAGATGGCATCAAATATTGGTAAAGTCTTCTAGGTCCTGGG-AAAGCCGACCCTTTTCCGTACAGCAGCTGCTGGGGATTTTTTAGTTTTCTTCCCATCAAAACC----CAATTCATTAAAAG-CCTTTCAATTCAAATAAAGCCTTT-ATTGAAAAATTACCCTCATGGAGCTGCATCAGGTTTGTATCATGGCACGACTGTGACAGTTTGTTTTTT----AAAAGACAAGGATTTTCAGCACATTGTCCACAAGTCAGTAAAATAATCCTC-----------CGCTTGGAGAACCCAGAAATGCCTGATGAGAAATCATGAAAGCCAAGCAGGACCCAACACAT-ACATGCCATGTATCACAGAATCACGGAACCACAGAATGTCCTGAGCTGGAAAGGACCCACAAGGATCGTTGAGCCCAACTCCTGACCCTGCACAGAC--ACCT------CAACAATCCCACCCTGTC----CCTGAGAGCGCTGTCCAAATGCTCCTGGAGCTCTGGCAGCCTTGGAGCTGTGCCCA-TTCCCTGGGGAGCCTGGTCAGTCCC--CACCACCCTCTGGGGGAAGAACCTTTTCCTGATATCCAACCTAAACCT-CCCTGACACAGC-TCCATCCATTCCCTTG-GTCCTGTCCTGGCT--------------TCAGAAGGGTGCAGCTTCTCGAGCATCT-GTTCTGAATACAGATGGTTCATCGCCACAGTGAGGGGTG-----------------------------------------------------------------------------------------------------------------------------------------------------------------------------------------------------------------------------------------------------------------------------------------------------------------------------------------------------------------------------------------------------------------------------------------------------------------------------------------------------------------------------------------------------------------------------------------------------------------------------------------------------------------------------------------------------------------------------------------------------------GCCGATGGTGCGGCGCTGCCGCAGCCAGTCCGACAGCCAGGCCAGGTGGCAGTCGCAGTGCAGGAAGTTGGAGTGGAGCCGCCTGCAGAAGACACAACAAACCCCACAGTTATTGCCA-ATTTTT----------------CTAAATAAGCCACAAACA-GAGCAATTA--ACTACAAGTCTGCCCGGCTCCTTGCTGCAATTTCAGTGGGATCATTGTAGGTCCTTGCTTACAGCTGAGGTAGGGCTTGGCTGGCCACATTGCCATGTAATA---TACAAAGGCCATGTACAAATTAGTGCTATTATCTATAATGTCTTGGGAAAATGAAGCTCAGTAATGATCCACCTAC-----------ATCTGGCCATTCCAGGGACAAAAATATGC--AGAATTTAAGGTTGTTCCAGGTAATCACTTTGCCTATGATATCCTACAAGAAAGACCTGCATGAATGTGATCTATTTGAGTGAATTCAAAGGATGGCTCGTCTAAACATGAGGACCAGGCCAAAGAACAGGATGATGAGAGAATCTTCCCTCTGCTCCCTCCTTTG-------GGAACACGTGGAGAGAGAGAGAACCCCTCCACATCAGAGGCTATTGATAATATTTTTGCTCCTGTGTTGCCTGTACAAGTTCATCAATGCTC-TTTGCCTGGGGCAATTTAACACAAGTGTGCAGGATCTGGACAGGAATTTTCAGCTCATAAAT-----------------------------------------------------------AATCCACTCATGGGCAGGTCCCTGCACAGCCTGTTCCATGCATAGCACCAGGGACTTGCAGAAGCATTATCACACTGCAGAGGGAAGTCTGCAAAATGATAATGTGTTCAGGGAACAAATCTGGTCATTTAAAGAGCTACCAAACTTTTCAACAAAAACGAGACAGAGTACAGTAAGGACCTGTGGGGAGGCGAATGCAGGGCACTGGGGGAGGAAAAGCATCAAGGACACACGGAACAAAGGAGATTTGGGAATGGATGCTGCTGTGTTAAAG-GCTGGGAGTTCCCAGCCAGCTTTGTCTGAGA-ATATTGTGTGATTCTGTGATTCTC-----TGAAATACTTCCTAGGATGAGCTGTACTGCTGCCAACAGTGAGTCTGTGCTTCTGGGGAGGCAATTGGAGACTTCCCACCCTGG--TCTCTGTGGGTACGTTAATAGCAGGAGATAATATAAGCCATGTAAACAATTAAAAA-CCATCAGGAAAGCCCAGGAAAA-TCTGATAAAGGTCTATTGGAACATCTCAGTAAATGCAGGTGGTTCAAAGCAAAAGAAACCATCCTGAAGAAAAGATTCACCTGCTTTAACAGTTTGTATCGAATGATACTTTAGAAAGTAATACAGCTACAAGAATCAT---TTTTCTATTAGCCTCTGAAGAAGGTCCTGCTATTACTTTTCTTCCTTGATGTATATCCGCAGACTCTGAAAGCTGACA------CACA------CCCTTCCAATCCCCAGAACAACAAAACAG-AATCAGATGCAAAAATCCCAGATGTTTGAGGTATCTGGAGACTTGTGACCTATGAAAATTAATGACAAAGGTGTCAAACTCCTT-TTAAGAGTTGGAGGCTCAATCCACGCTGTATAAATTGCTCTGCCCTCTTTCTCTTGTGT-GGGATTTTGTTTTGTAATATCCCCCTGTGAACTGTCCACCATAAAGAAAACCTAACCTTTACTGATGGTATCCAGGGCGTTGGTGCAACACACTCTACCCACAGACTGAAACAACCTCAAAAAACTGTTCTTAAAGAACTGCAGCAAAAGGGTTTCTGA-CTTTGTAACCAAAATGCAGTGCCAGGAGTTGGACTCGATGGTCCTTGTGAGTCCCTTGCAACTCAGGACAATCTATGATTCTATGGAAGTCAGCAGAAACTGGGTCTCGAGGAAGAGACCCCAACTCCCCATCCTCCCAGTCACTCACCTTCTGGGCCGGTGA
>Menura_novaehollandiae
------------TTAAAAGAAGCTTCCTGAT--TTTTTGGTAAGTGTCATGGCTTAACCCCAGGTGTCAGCTAAGCCCCACACAGCC----ACCCACTCCCCCACCAGCAGGACCGGGGAGAGAATCAGAAGAGTAAGAATGAGAAAACTCATGGGTTGAGATAAAGACAGTTTAATAGGGGAAGCAAAAGCTGTGCACAAGGAAAGGAAAACAAGGAAGTCATTCACCATTTTCCCTGGTCAGGCAGGTGTTCAGCCATCTCCAGAAAAATCTGGCTTTATCAC--GTTACAGTGACTTGGGAAGACAAAC----ACTATCACTCTAAATGCCCCCATCTTCCCCCAGCTCTATATGCTGAGCATGATGCTGTGTGTTATGGAATATCCCAGTGGTCAGTTGGGATCAACTCTCCTGGCTGTGTCCCATCCCAAGTCCTTGTGCACCCCCAGCCTGCTCACTGGTAGGGTGGTATAAGGAGCAGAANAGGCCTGAACTCT--GTGTAACAAGTGCTGCTCAGCAGTAATGAAAACATCCCTGTGTTACAAACACTGTCTCCAGCACAAATCCAGACCATAGCTCCATACCAGCTA--CTGAAGAAAATTAACCCAAACGCATCCAAAA-----------------------------------------------------------------------------------------------------------------------------------------------------------------------------------------------AATGGGATCCTGAGCTCTGCAAGTARGCTCAGTTTTTCAGTAATRCTGTTATTTAAATAGTTGCT------------------AACTAGTTTAATGGTAAGAATCTCTTACCTAAAGTRAGGTCAGCAGTTACTGTT----CTATTTACTGT-------TGACATTAGTAACTAATATTCATTGTTCTCCAGATGTCCAATTTACAACGGTCTGGATTAACTAAAAGTAGAAGAATCTTTCTGTAGGTGGAGGCCTGGTTCAYGG------AAACAT-TTATT-------------AATTTCTTTATTACTTAATCAAATTTGTAAGGCAGCTAGAATGATAGTGTCTCTATTTTAAATTTGAATTTATTAACAAGAGCATTATTAAGATATTGTTGGAAGARGAATT-AATTTCCATAGAGAAGAGTTGGATATRTCCTCAAAA-ACTSAAATATA--TCCTGTTTTACTCCAAAATTCA-GTATCATGTACTGTAACAAGTGGAAAAACACATAGCTATAGATTAAAACCTAGAAACAAAAGTTCCTTTTACAG-------TTTTTTT---------TCTTTATAACTTAAACTTATTTAGGAAAATAAATGCAAAATGCTTTTTGATTTAGCACTGACCATATA---AYATGCRCTATTTTTTGTTGTGTTCAGGTTCTTTGATATTCCTATGGAAATACTTCCAAAAGGGA-GGAAAGAAGTGTTCCTAAAGAAGCTGCCTCAGAGGT---ACTCACTCAATGTAAAAGTTACCACGTGCTGAGTGTGATAGCAGTGTAAAGTGATGTTACAAACTCATTTTGGAAGCTCCCAACATTCTACAGATTGATTTTCATC-TGTTCTTCCC---------------------TTCCTGGCTCTTCCTGTTGGCATC-TCAAGCAACTGCTAACAGGAAATCTAACTATAATGCCATATGTACTTCAGGCTATGTGAATCTGAGTTATGGTGCCC-AAAAAATGATGTTATTATGTCTTGAGTCCA---AGTTTCAATGTAAAAGGCTTGTAGGAACCCTCTGTCATTTTCACTGGAGTGNAGCAGAGAGACTTACTTTAAAACTGACTTAAAACTTTACTTTAAAACTTACTTTACCTGACTCCTTTAGGACATAGCCCTTTTTTTGAAGCCTCTT-GGAAAACTCTTTCTTCATTTTCAGAAGCCATATTTGGCAAATTTTGGTTTACTTCTTATTCTAATGTGTATCTTGACTAAAAAGAGGTCAGAACAATTGACATGTAAAACACGACAT------GATCCTTATGAACTTCTTGT-CTAGATTCATACACTGCATACAGCCCAAATTTAGAAAGCTTA-CATTTGTGAACAAAGGCTCCTGAAAATCTTACAAGGGAATA----CACTGCTCCTGGACTTCACTTTAGAGTAACC-TCCTACTCTGTCCCCATACTAATTCTCTATTATGTGCAGTAAGCAGAGCTTTGCTGCTTTGA--------------------------AACAGGGAGAGGGAGTTCAGATATTCAACAATAA-TGCACTAGCACAATTGCATCCTTCCCTCCACAAAGACTGCAGCATAAGAAAAAGCTTTAGGAGCAGATCCTTCAT--GGTAATCTCCTACACTGTTCTGATCTGGTTACTTGAGCACAGTTTGATTTGCTCGCCTTCATCTGTGGCT-GAGACCTGC------CACAAATATCTGGCGCCTGAGGTCTAGAGAAGGGACCAAAATACAACAGTTCCTACACATCTGTAAAACTTGTAACAGACAATCAGGCAAGGATCTCAGTTTAATCCTTCTGCCCTGGTTTCCTGTTGCTTTCACACTCCCCAAGTCGATAACCACTTCTCATTTTTGGAATTTGGGATGAACATGCATTTCTCTCTTGCCACTTCTGGACTTCAGGCATGTCTGCCACCACCAGAACGGGCACAGTGTGCCTCTTTCACAGCATGCAATGGGAAATCCATTTCAGCAAAATTGCT---------------------------------------------------------ACTCCCTCCACCAATTAATTATATTTTGTG---GAGTTTTGTGGGAGCAATTTCT--CTGAAGAAGGAATCTGAATCCAAAAGTG-ATCATGCACAAGCCGAAGCAG--TGTTATTGTCAGCAATAA------------CACATACCTGCCAGTTACCAGTTTATCCACAAAGA--TAAAAAAAATG-CCAGTAAAACAACCCAGAGTGTTTATTTTAGTATGTAAGGAGAAAGAGCAGTAACCAT-AGAGGCACTGTGCTTCCTCCTGAGATGCTCGTATCAGCCATCTGAAGAGGTTTAACAGCCACCTTTATTCCCCTGTGCCATAAAGTTCATTGACAAAGTTCACTGAGGGAACAGGTTCTAAAGTTCACCGTGGTTTTGAGCATTAACTTGCCAAGAGAAG-CTCAGACAGAGATGAATGGTTATGAGG-AGATAAGCTGATTACCTCCTGAAGCCACAAA-CACCCTACCCCTCAGCAAAGAAGCCATCTTCTACCAATGC------AATGCTCAGAACATGCATCCTCAAGTCCACTC-CTGTACATTCAGAAAGGAAAAGATAAAAATTGAGCCCCCTCCCAACCCAAACACTTCAGG-AAGGTGAGCTTTTGACACACTAACAGATTCAAACAGGAAAGTTTAAAGTAAACTT--------AAAAAATATTCTTGTATGCTGCATTAATATAGCATCTCAAGAGTACAGCATTTCACCCAGCTAGAAAGACCACAACAT----TAGCCTAAAGGGATGAAAATGTAAATTTCTTCAAGACCATACCTCCATAAATAGAAAAGGCTTGGTCGTAGAAAAACCTCCTTTTGAGAGTATCTTCCATCTTAACCCTGTCGGCTGCAATACATATGATAAGTCAAATATTTACCCTGTATGTTATTTTATGATACAATATTTTAAAGAAAATATAAATATTACCTTAAAAATA--TATTATATAATGCAGTAATTTTT-AAACTAAGGCAATACTCTGTGCAAAGTTCATTTTTCAAATAACTATTTGACTGACAACGTAGTATGTGCATCCTCAAAATACACACAAATAATAAAATTTTAACAAAACTCAAATGCTGTATCTTCAGTTTTACAAATTAGAAGTAAAATGTACTTGAAATAT-ATGTAAAAGCAAATCT-AAAACCTGCTAATCAATATAAGTGGTATAAGCTACAGACAGCTTTCCATGGAAAAAGTCAAGATCAATTTCTTCAAATTGTGTTTTGATGC-----TGTACATTGAGCAGGTGGAATCGATTGTGATCTACTGACCAACAGCCCAGATTAACCCATCTGACTGTGCCTCAGAAGTAACTTCAGACCAACCAA--CTCCACTGCCCACAGTCTGCTAGCAGATGCTAATATCAAGAATATGATGTCAAGAGGGACACGGTACTAACTAGGAGAATAGGCTTCTTTGATGCCTTATGAGCTAAAATCATGAGGTTCAGGCAGGGAGAGAAA-AAGCAATACTTTCAGGTCACACCTACACCCAGGCACACAAAAGTAAC-CGGAAAAGTCATTTCAAAAGAGCAAACTAAATCTGATTCAATTTAGATCAGCTCTTGCTGTTAGAAGTCTGATATAATTTAAATATTCTCTGTTCGTTGCTGCTTAATTAATCAGTCCCGTTTCCATCTAAATGAAAAGTTTTCTCTCTCTTCCCTATCATCTCTAATATCTCATTTCAGGCAGCACATCAAGTTAATCTTGCTTATATTAGCAACGTACTTCTAATGGCTCAGTTCAATTATTTGTGATAATTCATCCTATCCCAGTTTGCAGAGGAATCCTGCTTGGTCTCTTTGCTTTGTTTTGGGCAGCTGGGAGTTGATGGTAAAACAGCAATTGCAAGAGCAA--------------------------------------------------------------TCTTCCCCTTATTTTTGCTGTTTGCTCAAATACTACATTTTTTTCTGGAGTTAAAAAAAAAAAGAA-AAATTAGTTTAGCCCACCTT-------------ATACTTGGAAAT-TTAATCTACTGCTGGAATTACTG-TTTTACCACATTTTACAAAAGTGGTTGTCAAACAAAACCTAGTAAAAGTGTCTCCTCTCCTTGTCCCTGTTGCTGTCAACAGGATATTGATATCACCACTTAG-----TAAGGGTCATTTAAATGTTAATATTCTCAAAAACGGGCAAAGTAAGAAAAACAACCCTG---GTGAAAGAGCATTTATGATGGGG-GG-AACAGCACCTCTCTGTCTCTTCCCTCCAAAGAAGTGATCTTTGGCATTTCCAAGTTCAAATGATGATTTT-ATCTAAAGCAA-ACAGTCTGTGCGCTGCATATGTAAAG---------CATATAAGAAAAATTGTACTTGTGTGTGCTGAGAGGGAGGGTGTAATCCAAGCCTGAACACTGATGGGGAAACAAACCCAAAATAGAGCAAGCAGGAGAAAAGTAAACCAAC-AAAAAAAGCCACTCCAGAAAGAAAATC-TACTCCACTTTCTTCCTTT-ATGGAAGCTGAACTGAAAGATGGGGCTGCAGCCCTTTCTTTTTCTCCTGCCATTACCATCTCCAAAGTGGTATAATAGGACCACCTATAAATAATAAAATAAAATATAAATAAAAGGATTACCTGATTTTATATATTCTTTTGGATTTTTG---ATTGGATATAAAAGTGAGAAACACAGAAAACTCACATTCTGACAAGCCAAA------------------------GGTCTACCTCCCCCTGCCTATTTAGTGCAGTTCAGAGGCCAGTTTGGAAGCCAATGCCCCCCATTAATAGGGAGTAATAAGAT----AAAGG-GCCACATTTTATTCCCACTCAGCTACTTT-GAGGTGTCTCAGCAATGAGGTACCTCCTTTCTTTGGTTGTGTGTTCCAAATAGAGTGTGAAGAGGAAGTTTGCTGTTC-CTCTTCTAGATACATTTTGGGCCATCTGGCCTCCCTGGCTTTATGCTTCTGCGATTTCCTCTGCTTCCTTGCAGACAACCTGCCAGCAAGCCCTGCCTGCATCACACAGGGGACAGAATCATCACCCTGCCCCGTCTACCTGCTGTTTGCCTCAATAGCACCTGCAAGCCCTGTTTGC-----TGTTTAGACACTGAGCTGCGCACCTCTAGTGCTGCC-AAGTGTGCTTGGTAAAACCTACTCAGCCATTCATTTAAATACTTGTTAAACAGGAAGCTGCTGCTGGAAAGTTGAGCGCTGGTTTATATTTAAACAAATAGTGGGACCAGGCATGTGTGTCATTTTGTGATGTAGTGGAAAATTTGAATGACTTGCATTATCCCACAAGCATCCCCTTGAAAACAAACCTGAAAGGCTGCTAAGGACCCTGCTCAAACCTGTAAACTTTTGCATTAATTACCGGGGAAAGCTTCAAACCAAGTAGAAAGATTCCCTCTTTCTTGGTGCTTTTCAGTTTTATGAGAGTAATTTGCTCAGAATCCATGAATTCTGATGTATCTTTGGAAAT-GCAGAAAGTTTGATGCAGAAATACCCTCATAAGAGACACAGCTATGTCATTCTTGTTATTCACTCATACTTTTTGCA--TATGATTTTGGAGAACTTTCATACAGCTGATCAAGCACTGATTTCCTGCTGGGGATTTATGGCCATTTTCTGCAGGCAGCAGTGCCCCATTGCT--GTGTGCCTGCATGCACTTTGGTGCAAAAGTGATGGATTTTCTTCAGTCCTTTATCCTCCCTCCTCTTTTTCCTTCCCTAGCACATGCGCAATGGGAAAAAGCAAGCTAGCTGTTCTAGCCAAGAGACTGAAACAGTGGCTGTTGTTAGAGAAAACATTTTT-GACTTAAATTCATGAAGAACTTTCATAGCTTCCAAAACAGGCAATAGCC-TTTGGGTCATTGACAAGCCTGCATACTATTAGATAAAAATTCATAAAATTTACTGAATGAAATTAGCTGGGACTTTCGTCTGTGGTTTTTCAGCTTTGCTCTTTCTCTTGGAAAGTTGCCTTAGGACATCAGTCCTTTGACGGTCAGAAACCTTTTAACATCCAGTCTCATTTTATTCTTGGCCAGCTTGTTCTCATGCACTGCTGTTGCTGTGCTGAAATAG-----CTTTT----CCTGTTGGAAGTTCAAATGATGCTGGTTTCTATAAAAGCCTTGTTGCGTGCTTTCTTCCAGAATTTATGGTTTAAACAACACTATTAGTTTTGTCTTGTTTGCCCTAAATCTCGGGCTGAATTTTTATGAGTGCTTTAAACAGCCATGTCTTCAAACAAACCAGTTGTTTAGTCTTTGTGTGTGCACTCCTGCAGGTAGCAGTACATCTACAAAAGGAAGAGCGATGGTAAA-CCTGCCGGATGGGTGGCCCGGGATGGGCAGCTGGGATGTTGTGGGCAGAGCTGCGGGAAGCAGAAA---AGTGCTTAAG------CTCTTTAGCGTGGTTTCTGCGTGGCCTGAAATGAGCAGATGCCTTTGCAGATCTAACCG-TGTTAACTCAGAGAAGTAGAATGAAACACGGGTTTT---------------------------------------------GGAGCAATTCTACTAGTTCCCGACTATCTTGATTTT-GGAACTTGGTAACTCAATCACAGCTGA-TTCGGGCGATTCTACTAGTTCTTGGCTATATTAACAAAATGGTTTTAATATCTCAGTAGTGGTTTCTG---CTTCTTTGCATTCTTTTTCAGTCTAAGCTGCCCTCCGTT-----AAAAGATTGAAGCTCATACCAGGCCTAGGTTCTTGATGATGGGTG-CTGGAAGTGTGCTGCATTAAAACCATAA------GGGGGTATTTCCCTTGGAATAGCTTTCCACTAACTAGAATTAGACCAGAATGATTCTATGAATTTTGGAGTAACCACAGCCATGTGACAGGTTTAATGGCAGGGGAGTGCTATCCTGTTCTAGTATCTTGTATTTGCTGGTTACTCTAAAGCCTTTTGTCACCAATA---GGTATTTACATCATCAATCTGAAGAGGACCTGGGAAAAGCTGCTCCTGGCAGCTCGTGCCATTGTTGCCATTGAGAACCCAGCGTGGTCAGTTTGAGAAATTATGGGAATATGCCTTGCACTGGGGGAGCCGATAGCTTAGCATTAGTCATGCTCCTCCTGCAGCCATGACCTGTGACAGCACTAATGACAGTCATTTTGTAGCATGACCATGAATTAGAATACATTTACAGGGGCATGAAATGTCAGATATTGGAGAGGAGATTCTCTAGCAATTTCAACTACAAAAAGAC---------G-CTGTTGGACCTCTGAGTTCGCTAAAAGTCAGTATGACACAAGAAAC------AAGTAAAGACAAAGTAGAGAAGCAACTATTTGAGAGATGATTTTAAGAGCTGA------------TTTTTATTTTGAGAGCAGATATAAAAATCCCAGCATCACTTCATCTGAAATGTT-----GTCAAAATGGCAGCAGATACACATAT--TCTTAAGTCTGCTAAACTAAAAGTTCAACTAGATTAATGAAAATACTGAATCCTAAATTTTTCCTTTCATTTATTGGCTCCTTTTGAAGTATATTTGATGG-GAAAAAA-----GGCATTTTCCATCAATGACTGAGCAGAAAAAGCTTTTAGAATGATCTTTCCATAAGGCTTCAAGAT-CATTTTTTACAAGAGTAAATTGAAAACAAGGGACACAAAGACG-TGCTTTAGAAAAATAAGGCACAGATATAGCTGAATAATGCATAGCTC------------TTTGGGATTTTTTTCCAACCAAGGATTTGAAGGTCTGAACTGTGAAATCAACTTTGATGAGTGAGCAATGTCAAAGTGATCAGATGTAGCAGCCTTTGATACAGGACAGGTCAATAATTAGGGGAACAATGCATTGTTTCCAATAGCCATCAATGTTTTAAAATAAAAACCCAAAATCACCAACCAACAAAACTTAGATTTGATAATCTCCTCAAATTCCAACTCAAAAGACTTTTCTAATCCTCTCATCTTTTATAACCTAAGAAAACTTT-AAGTAGGTAGAAAATCAAAAGGGAGGAAAACTATCTTCTGCTGCAGCAATCTTAGCCTTTAATCACTTACTATTTTTCATGGAGTACATGAATACAAAGCAGAGGTGACAGTAC------------AGATGCAAAATGGGTTTCAGTGTCACTAGCTTCAGGACTGCGTGCATGAATTAAAGACTGAAACCTGCTTCTGCTAACTGGTAATGTAAAGGGCATACAAAGGGCTCTGCCACCACCAATTTTGCTTAAGGATGCAATGCAAATAC-AGTTGATAGACAAATAATATGCTGGTGTTTACCATCCGCTTCTGTATAT------------CTGATTGTT-TTGTT-CTCTTAGAATAATG-----------------------CCTTTTCCTTCTGTAAGTTATTTGCACAACTCCAATTAACTAAATTTCCAGCAGATGAACATTTGAGGGTTTGCTAGTGAGAAGGAT--ATATTCA-GGGTTTGGTAGGGGTTCTGTAGGAACTGAGAATAGCAACTACCTCAAAAAGAAATCAAATCA-GGT-----AAAAAAAGCGATTGAGGGAAGAAAATACATATTTCCATGAAAGAATGTATTGGGTCTGGCTCACCCACTGACTGGGTACAACTGCAAATGGTAATTTATAGCATCAGCACAGGCTGAT--GT-------------------------ACAGATACATTCTCTCACCTGGAGCTGTAGAATAGGCATACAGGAAGTCTGCTTCTACAGGTATTTTTTGACACATTGTTTCTTCTGATATCAATAAAGGAAGAGGGTTCCATGGAAATACAGCTACCTGGTAAGGGCTGGAGATACTGCATCTGCAACAGAGAGAGAATTCACTGAGGGGATCCAATACACTCAGGGGCCC-TGGGGTCTCGTCCCTGTAAGGTACTGCCTTCTGTCTCTTTGCTCATTGCAGTCTCAGTCAGCTGTGCAACACAATTATCAACTACTGTTCAGAAATTGGACTTTGAGAAGCATTGTAAACATAAGCACTTTGGAATGTTTGAGCCTAATTTTCGTTCCAAAAACACAGTCAAATAAATTTCAAGTATTGGCAAAGAAAAA-CCCTGTCTTGACCCCAGACTTAGTTTCCCTCTTCTAAACTTCATAACTCAGACTGTGACTTTC-AACACAGAAAGAGAAGTTACAGATCACACCTTGTACTGGCAC--CTAGAGAACAAACAGTTTTTGAAAAGTGTAGATTGTCCAATAGCATCAGTTAGCTTCAGTGAAGCCAACATTGTTTAGGAATTA-----------GGGCCATTTATTTTTGGTATCAAAATAATG-ATTTTGCCTCCTAAATTGAGTCTATTATTTTATTTAAACGCAGGCAAGTCTAACAGGAAGTCGTTGGAATTTTTTGGTTGAGAGAAACTGTATTGTACTTCGGGGCCTAGCCCTGCCTTTAGCAATTTGCTGTTAGGATGGGAGA--CTCCTAG--CATTTACTAATGTCTGACTACTGAGATTTAGAAGACAGGGCTGGTCAATATTAAACTCAAGAAGTTCAAGGCCAAATGTCCGGGTCATTTCTGTCATACCCACGAGCCAGTAGGGAGCATCAG-----------------------------------------------------------CATTAACTAACTGACAAAGATCCTTAGAAAGAAACATAGTAATGTTTATGTTCTCTGTACAGTCCCA-------ACAAAGTTTCCTGAGTTTATAATAAAATCTACACACTCTACCTCTTTTGTAATGAGCAATTTTCCAATTTCAAC---ATTTTTCTTCAAATACTTCTATTACAAAAATTGTAAAGCATAGAAAACTTTTAAAAGAAA-TTTCAGATTTTGCTGGTATCCTTGTAGCAATTGTGTCCAATCCTGTCCCCAAAAATATCTCAAGACC-----AGTGAACTTGCTAAGTCAAGAAGATTTTAGTTGATGTGATGAATCCAACTACTACTTTTCATTATATACTTGCCTTTAACGTACAATACCAAGCACAAGAAACAGGACTGAACTACAGTTGCAGTG-TTTTGCTCT--------------------------------------------------------------------------------GAAGCAGAGAATAAACATTTTCAAATCATTCCC--CTGTGATAAAGAATACCATCACCAATTACAAAAAATATGTATAAGAAAGCCCAAGGTTCTGGTTAAGGACACTGTCAATATGCCAACAGCAAA-TTCTTGAAATTTCTTAAAGGGACATAGACATACCCAATCTTAACTGCAAATATAAAAATATATGCTCCCCAACTACCTGAAAAAGCATATATGCATCCTTAGCACATGGCTTCAGTGTACTGACAGATCTTATGTTTATGGAATAAAATCCCATGAAAGTAAGCAGTAA--GAAATATTTTTATGTTCAGATGGTTTGATTCTTGCATCAGAATCCTAAAATCTTTACAATCATGTAAAG--GTAAATGTAAACTGCAAAATAGAAGTTCACTCTGTGGAAAAGAAAAT---TTGTTCTTTGGTACAGCAGAAAGGAGAAAATTTCTATAATACTTGGCTATTCCAGTTCAGCAGTT-----------AATTCATGGGG-----------TTTTCATCCCTTTCAGGAAGTCTAGT--ATCTATAATTGTTCTTTTTCTGGCAGATAAGGTAACACTGTTAAACACAGTCTAGAAAGA-----TGAGAAAAGCAGCATTTCAAGTTATATTTTGCTTTTTTGGTTGCTTTTTGAAAAT--------------------------------------------------------------------------------------------------------TTGTGCACTCATACCCAATTT-TGTGTTCCAGCTAAGAAAGTCAT-ATAAGGAGTGTTTAAGAAGCCTGAAACTGAGTTTGATGTTAGTGTGTAAAACTAAGTATAACTAGTTACCTGTGGCTGTTCAAGACAGAAAAGTTACC---------TTTTTTTTTTTCATAAGCATTGATGTGGATAAATATATGGTTTTATTCATAAAG-AAAATATGAACTTG-TTTGTTGACACAAAAACATTCCCTTTCATATAAAACTTCATAGTTTTTCCACAAAGGAAGATGAAATCCACATTGCTTTAACTGAGCAATTATTCCTATTTCTCTGTGCTGGTGTTTTATTTTACACTCATTTAGGAGGTTTT-GCATTATATATGAGTGCAATTAAACTCTCAATTAAGGACAGCTTGAGTTTGTGGTCTTTACAGATCT-------TGATTATGACTGACATTGACCTGTCTTAGCTGCTGATTGAGTCTTATAAAGTCTCCTTTGTTAGAAGGAGGACTCATTATTAAGATGTTTCAGAAGTCATTCTCACTGCCCTGTGTTTGCCATTTGCAGATGCACCTAGGAAGGAAGTGTACTTTATGGCCATTATTGACATTCTTACTCATTATGATGCAAAAAAGAAGGCTGCCCATGCTGCAAAAAAAAAGAAAGATTCTCATCAAGAACAAAAGGCTGAAACCTGAAGTAGAAAAAAGTAAGTCAAGTTTGTCAAATATTAAA--TAAACAAAAGTCCAGATCAGTGCAAATAGACTTGGTTACTAAAGTTTCCAAATTGCTTGTACTTTAGTGTTGGAAGAATATGA---ATTATATGTAAATGACATCTTGTTTGCCCTTGTGTTTCATATGAGTGCCAGAGTCTAGGCCTTGCTATCAGCATGCTGCACAGGCACAGACAGACCTAGGAATGTAATCCTGGGACTTTTATCAGACTGCTGGTTGAGCTAAAATATAAGGCAGATAGAATCTCTTGTAAATTCTGCCTACACTGGTATGTTTGCATTGCTGTGTTTTTCCAGGATAAGCATGAAATGAAATGGAATTTCAAATTGCTCTTCTTGCTGTTGTTGCCAGCTCTGATATTTATCTTCTTT-CAGTAATAATAACATTGCTATATTAGTTTCCAGTGTGGCTGTAATGATAAACCCTGG--TCCTTCTCCATTCAAAGATAAGCACACAGA-CCTTGCACTGACTTCAGTCGTACAT-GGTTGTG----TTCATCCTGTCTAACTGAAATGCACAT--GGAAACACAATTGGGAATCCAAGCACTTTGCCTCCATTTGCATGGATCAAGCACCGAAGAGACAGCTGTCTGTTTATTCTGTGAAGAAGTAATGTGCTTGCTCCAAAGACCTTTGAACTTCTGTG-AAGTATTTTTCTTAACTTCAGTGAGCTTTGGATGCAGCCCTTACTGACCACTTTTCAAATTCTAACAACAGTGTACGTGTATTGATGGTCTTTACTCTGTAAAAATTTATTACTAACTGAAAA------CTTTGAGAACTCACTAAATAAAAGTATATCTGAGGATCAGAGAGTCATCTATGATTATTCTCTTGTATTTCTTTGTGCTCCAAACTCTTCATGCCACGACTGATTTAATTTTATTTTTCATGTTAACAGAACAGCTTCTTGCCTGGGGCTGGCAAGACTACATGGGTTACCAAACATGCAGCAGCAAACCCTGGGAAATACAACATTCTTGGGACAAATACTATTATGGACAAAATGATGGTAAGTGATAA---GACATTTTATTTCTTGATATATTAAAGACTTACT---------------------GTAAATCCATGGTCCTTGGCTGCCATGGGATTCTTTTGTATCAAAAGAAACTGGCT----GTTAGCTAGTGACCATTC-----------TGTGT-AAAGAATTTGTTACATTGCGGAGCTGCCAATTCATACATGGCACAACATGATTCTGAAGG---TTTTGTGGTAATATATAAGGAATAGTCAGCCCTTGGTGACTATTTAATG---------TATTTCTATTTCTCTAT------GCATCAGTGTTCTCAGAATAGAACATTTAGCTGGAATT--------AGTGTTGT-ATGAGTATACCTTGAATTGAACAG---TATCGATCCACCTGGAGTCTTT-GTTTATAAAGGTCTA-TGGTTTTATGGAGGCTTGAGAATTTCAG-TTACGAGTTTGCAGCTGTGG---CCTTGAATTGAACAATCCTTGAAGTGAGGTGGAAA----GCCTTTAGCAAAGAAAAATGTCAGCGACATGTATCAGGAGTAC----ACTAACTCCGGG---AAATCTCTCCATAGGTCGCAGGTTTTAAGCGT------------------------------------------------------------------------------------------------------------------------------------------------------------------------------------------------------------------------------------------------------------------------------------------------------------------------------------------------------------------------------------------------------------------------------------------------------------------------------------------------------------------------------------------------------------------------------------------------------------------------------------------------------------------------------------------------------------------------------------------CAGACTTCAAGGGATTGGGAATAAGGGAAATTATTTTATAATCTGCTGTTAAAGAAGCTAGCAATGTT--TTAGGCTCCTTTTTTACCCCACCATTGTTAATCCATGCTGCAGTCTTTTGCCTGCAAAACCTGGACTGCCTGGTAAGGAGGTACAAATACAGCTTT--CACATGGT-ATTTCAAATTGGTTGCTTTCTCCT-ACTGTTTAAAACTGTTCTAAGATGTTTTAAACTGCTATTTGTCAATTTATGAATATGGTCTTCCTGATCTATTTTTTT--ACAGTTCTCATTAGTTTTTT-AAGAAAAAGCTTCTAATGTGTAAAA---------GCTCCCAACCTCCATCCCAGTTCTAGGTGTAGAGGTGTGGA-TTTTTCTTCATATGTATGTTGTTGAGAAAAAACCAAATGAAGCATCTT-TCCATTTTCTTTTTTGGCCTTTCCTAATGTCATCTTGCACAATGGGTGGCAGAAAGAAAACTTGCAAATGAATGTTTTCATCAGTATACACTTATATTCTAAACACAGAGAATTTGGAGTTT----GTAATTCTTTGATTTCTTGAAAAATCCTTTTTAAACCCCCCAAGTCACTGTCTGCCTCTTTAGGCCTAATATCAGG--------TTGATGATTATAATGCTACTCTAAAATGTGAGTTTATCAGTGTTCTCAGTCTTTGATTAGGTAAATCAGGTTTTGGAATTATAAT-GTGCTTTCATTTGTATTGCAGGTTATTGAATTAGTTCAGAAGTATGGTCCAAAGCGCTGGTCTCTAATTGCAAAACACGGAAATTAGACAGATCTGGTTTTTTTCTAAGTGGTTTCTAATACATTTCATTAGGAAATTATTTGATGAATGTCATGTAGTCACTGGGGATTGGTGCAGTGTCTGGGGTTTGAACACCCTGACAATTTGTAGCTGGCCAAAAGGAATGAAAGGCTAATTTGTGCACAGAACACTTCAATATTTTTAATCTTTTTTTTTTTTTTTTTT-CCCCAAGGGTTG-ATGGCTTGAAGGGGTCAAAAAAACTGGGAA----AAGGAAATTCTTTCCTAAGGACCCCAAAGGGACCCAATTTTTTTTCCTAAATGAGCTTGGCTATCTTAAAACTTAGCCTTGTCACAACAT--------------TAGTTTGTATCTGTGTCAGTTGTTGTAATTTTCACCAGTAAACAGACTGCAAGCAGGAGGCAGAGATTCGATTATATTTTTCTTGAACTGCATAA---AAAAAAAATCACCTAGGTGTTGTTCTGCCATGACTTCACAGTTTTT---CTATCTGAAAAACTTTATGCTAA-AGCTGATGCAATATTCTTGGCCAAAGAACAACTTATCTGAGTTCAGGCCAATGTCATCGAAGTGATCCATACTCTAAAAAGACACACAGTGAGAATATCGGTTACCACAACTCACTTAA--------ATCAAGGACGGCCCAGCTGCACCCTTGAACAATGTACAAGAAGGGCCCTGTGTTCACAGATTAT--ACCCCACCCT--------------------CACAGAAAGTGCCCTTTGCAGGAAAATTCCTCTTACTGATGCCCACAAGGAGTAAACTGCAAGCACACGGATCTATAGCGGAAGAAATGTTGTAGCATAAGCTCCTCTCAACCAGCCCTCTAAGCCCTGGGACAGCAGATAACTCAGATATAAACCTGGACCTAATCAATCTATTAGGATATTAAACATGCAAACTATTCAGCAAATA--TGAACTCTTCTGTCACCTTCCTCTTTT--------------ATAATAAGCTTACCTTCAGATTGCTAATATGCTTGAACACAAATGGATTGTTGATGTTAATTTGCTTGCGGATTTTGTCATTCATGTTTCATGTCAGACAGTCGCTGCCGCATGTTGATGGTCATCTCTGAGCTCAGACGCCAGATGAAGATGCAGCTGAAAGAGGGAAAGGTGAGGCTGGGATCAAGTCTCAGTTCAGTTTATTGAGACTAA---TTCCCACTGCAGAGACAAACAAGAGCCCTTCCGTCTGTGGCACGGAGACACACACAGAAACAGCTTCATAGGAACTCAATCCCATCTCAAGCCTCATGA-CAAAAGGGTTAAACCTGCCTGTCAAAG------ACTCCCTGTGAATGAGAGTAACTGAGGAGATGTTTGCACAGACTAACCTCTGATCCTATTCCTTTATTTGACTATCTGACCAG-TGCAGAAGGAAATGCCATAACAAGTCCCT-CTGTGGTCAGCAGGATAAGTGGAGCCTACAGATGTCCGTTGCATCG----TCTTATAGTGGCTAACCTGCAGTCTCTG--------CCACTA--CCCCCACAGACAAGGCCTTCCTAAAGCCCACCATCCC---ATGGAATCTCTGTGCTGTGATATCAATTAAGCTTATGTGGCAGTAC-TTTT-GCAGTCCAGGTACTCCTAATATTTCACTT--GGGCTGCCT-CCAGGACGCTTGCACAGAATTTGACTGAATTTGGTCAATGGATATAAAAGCACTTGAGGGAGGGAAACCAAGAGTGTGATCTCATTTCATTAATATGTTCAGAAATTCAGCTTAAAAA------ACACAC-TCATTACATTAGAGAATGCTCT----ATCTCATCTTCAGCTACTAGAAAGTAAA-----------ATGACCAGCACTGTCTTTGAAATTTAACCTCAGTGCTAACTAATTCTTTTCATCTCAGTCATCTTTCCTGTCTAGCTGGGTATG-TTTTTAACAAACTCCTTCGGAGCTATCATCTGCATTAGTGAAGATATTTAGTTAAAGGTAGCACCCTACCCTGCTTTACAGAAATCTATCATTCAATTTAAATGTTGTTATTAGCCACAGTTTGACAAAACTGCAACCAAGGATTTATATAACAAGAAGAGTATATAATTTATTTAGTAACAATTCATTCCTCTCAGCCATGTATGGTGATTAA-TCCT-GGTGCACGCATTTCCACTGTCTTGCTGGTGTTGACTGCAGAACTGAGAGACAGA--GAGTGGCTTATTCATGTAAATTGTGCTTGACAGAGG-----TGGGAAAACTA-----GGCTTGATCAAAGAGCCACTGGAATTGGTGGGAATCTTTCCATCCATTCCAGCAGGTTTAACAATCGTCTTCATTATCGGTTACAATTATTTGCTGTCTTTCCCTGCACC------TTCACAGAATAATATCTATTTTGGCTTCTAGGATTGA--GAGGCTCAAGCATTAATGGCAAGCTCCATTTTCTCCAGCTGAAC-----GTGGACCCTGCAGTATCTGCAGTCTGTTTTTGGACACGGGGCTTAGTCAGTGACCCTTATGGAAAGGATGCAATTGCCTGAATGAGTAACTTTTGGAAGATACCAGAAGCGTTGGGAGAGGGCTGGAATAACTCAGCAGAGTAACTCAGATGTTGTTAGGATGAGAATTTGTCTTCCACTGGCAAATAGCCTGGTCTCAGGGCAGAGCATTTTCTCTTTGCCATCTGACTGTGCTCCTGGCATGAGGCTGGATGACCAAATGTCTCCCCTGTTAGAGCTGAGCGTCCCTCCCCAGGCTCTGGACCCCACTCATGTTTTCCTGTGCAGTGATTATATTGAGCTCACAGGATCTTGTTTGATCCTCCTGCTGCTGCTGCTACAAAAAGGGTGGGTGCTGGAGCTCAGCTGCTTTTCACAAGCTCTATTCCTGCATGGCTCT-CCCTGTATCAGCTCACTGGCTTCCACCTTTGTGGCTAAGAAGAAATGCAAAGCCCACCAAAACCCATGGGAAAAGAGTTCATGAAAGGGCATCAAGCATCGGTCAAGTCTTTTAGGTCCTGGG-AAAGCTGACCCTTTCCCATATAGCATCTACTGGAGATTTCTTCCTTTTCTTTCTATCAAAAAA----CGATTAATGAAAAG-ATTTCCAATTCAAATTAAGCCTTTAATTGAAAAATCTCCCTCATGGAGCTGCCTCCCGTTTGGATCATGGCACTACTGCCACATTTTGTTTTTT----AAAAGCTGGTGATTTTCAGCACACTGTCCACAAGCCAGTAAAATAATCCTC-----------CACTTGGGGAACCCAGCAAAGCCTGATAACAAATCATGAGAGTCAAGCAGGACCCAACACAT-CCATGCAATGTATCACAGAATCATGGAATCACGGAATGTCCTGAGCTGGAAGGGACCCACAAGGATCAT-CAGTCCAGCTCCTGGCCCTGCACAGAC--ACCC------CAACAATCCCACCCTGTGCATCCCTGGGAGCGTTGTCCCAATACTCCTGGAGCTCTGGCAGCCTTGGGGCCGTGCCCA-TTCCCTGGGGAGCCTGTTCAGTGCC--CACCACCCTCTGGGGGAAGAAC---------------------------------------------------------------------------------------------------------------------------------------------------------TAG----------------TTGAAGGCACAGTGAAGGCAAAGCCCCCAAACCCTTTGAGATTCTTTGCTGACCTAGTCCCTGTCCCCCATCTTCCGTATTTGGTGTAAATTCAGCTGCAGTATAGCTTGTAAATTACCCTGAGATGGCAGGGCAGGAAGAATTCTGGCAGGAGGTAACAAAGATATTGAACTGAGGAGAGAGGGTAAATTTCAAAGATTTGGAGCCCCTGAGCATGGGGAGACGGTCTG--GACAACAGGGATGGGCTCCTGCACCATGAGCTGGTCCGACAGATGAATGG--AGCAATGCTCCAATCAGCCTTTCTGCCTGGCATGG-----TGGGCTGCTGTGGCCCTCTGCACCAGAGCAAA-TGTGGGGCTGGGGCTGTCCCAAGTGGGGTGCAGGATGGGAAATTGGATAGGTTAGCATTAGTGCTA-GCA-GGTACTGCATATGGAGCTGTAGGAGCTGCTGGAGAGTGTGGAA-----------------CTGGTGAGGGGTCTCCCCTTGCTAGTGGTCATTTCACGCCATGGCTTCCCCTGGCAGGCAGCTGCCCTCCCGCCCCGCTGTCCGAGCAGGCAGGCAGTTGACCCATCCTGCACAGCCCTGCCACGCTCTGCCTGCTCTCTGTGCCTGCTGTAAATGGCTCTCTGTAACACGAGCTGCATTTCTGCCATAGCCCTCTCCTGTGCGCATCTGTATTTACACTGGTGGCCGATGGTGCGGCGCTGCCGCAGCCAGTCCGACAGCCAGGCCAGGTGGCAGTCGCAGTGCAGGAAGTTGGAGTGCAGCCGCCTGCAAA-GACACCACAAACCCG-CAGTTATTGGTGGTTTTTG----------------TGACATGAGGCACGAGCG-GAGCAGTCA--AGTACGAGTCTGACAGGCTCTTCACGGCAGCTTCGGTAGGATCGTTGTAGTTTCGTGCTTACAGCTGAGTCAGGGCTTGACTGCACACATTGCCATGCAACA---CACAAAGGCCATGCATAAATTACTGCTATTATTTATAATGGCTTGAAAAAATGAAGTTCAATAATGACCCACCTAG-----------AGCTGGCTGTTCTACAGACAAAAACATGC--AGAACTTAAGATTGCTCCTCACAATCACATTGCCTATGGTTTCATATCAGAAAGAACTGCATGAATGTGGTATCTTGGAGTGAATTCAAAGGATGGCTTGCCTAAACATGAGGACCTGGCTGAAGAACAGGATGATGAGTGATTCTTCCCCTTCTCCCTCCTTTAG-----GTGGGGGAGAGAGGGAGAGAGAGAACCCCTTCACACCAGAGGCTATTGATACTCTTTCTGTTCCTGTATTGCCTGTACAAGTTCATCAATGCTCCTTCTCCTGTGGCAATTTAACACAGGTATGCAGGATCTAGACAGGAAGTTTCAGCTCATGAAA-----------------------------------------------------------GATCCACTCATGGGCAGCTCCCTGCCCAGCCTGCTCCATGCCTGGCACCAGGGACTTGCAGAAGCATTGTCACACTGTGGGGGGAAGTCTGCAAAATGATGATGTGCTCAGGGAACAAATCTGGTCATTTAAATAGCTACCAAACTTTA-----------------------------------------------------------------------------------------------------------------------------------------------------------------------------------------------------------------------------------------------------------------------------------------GGTACGTTAATAACAGGAGATAATATAACCCATGTAAACAATTAAAAACCTATCAGGAAAGCCCAGGAAAA-TCTGATAAAGGTCTTTTGGAACATCTCAGTAAATGCGGGTAGTTCAAAGAAGTAGAAACCAACCTAAGGAAAAGATTCACCTGCTTTAATAGTTTTTATTGAATGATAATTTAGAAAGTATACAGCT-AAAAGAATCATCATTTTTCTATTAGCCTCTGAAGAAAGTCCTGCTATTACTTTTCTTCCTTGATGTATATCCACAGACTCTGAAAGCTGATA------CACACCCATTCCCTTTCAATCCCCAGACCAACAAAACAG-AATCAAATGCAAAAATCCCAGATGCTCAAGGTATCTGGAGACTTGTGACCTATGAAAATTAACGAAGAAGGCATCAAACACCTT-TTAAGAGTTTGAGGCTCAGTCCATGCTGTATAAACCACTCTGTCCTCTTTTCCTTGTGT-GGGATTTTGTTTTGTAGTAACCCACTGTGAACTGTCCACCATAAAGTAAACCTAATCCTTACTGATGGTATCCAAGGCGTTGGTACAACATGATTTACCCACAGAGTGCAACAACTTACAAAAACTACTTCTAAAGAACCCTAGAAAAACATTTTCTGA-CTTTGTAACCAAAATGCAGGGCCAGGAGTTGGGCTCGATGATCCTTGTGAGGCCCTTCCAACTCAGGACATTCTGAGATTCTATGAAAGTCATCGGAAACTGAGTCTAGAGGAAGAGACCCCAACTCCCCATCCTCCCAGTCACTCACCTTCTGGGCCGGTGA
>Sayornis_phoebe
------------TTAAAAGAAGCTTCCTGAC--TTTTTAATAAGTGGTGTGGTTTATCCCCAGCTGGCAGC-AAACCCCACACAGCCGCTCCCTCACTCCCCAACTGGCAGGATCAGGAAGA-CATTGGAGGAGTAAATGTGAGAAAAGTCGTGGGTTGAGATAAAGACAGTTTAACAGGGAAAGCAAAAGCCATGCACAAGCAAAGCAAAACAAGGAATTCATTCACCATTTCCCATGGCCAGGCAGGTGTTTAGCTATCTCCAGCAAAGCCAGGCTCCATCAAGTGTAACAGTA----GGGAAGACAAAC----ACCATCACTCTAAATGCCCCCATCTTCTCTCAGCTCTCTATGCTAAG-----TGCCATATGGTATGGAATATCCCTGTGGTCTGTTGGGGTCAGCTGTCCTGGCTGTGTCCCCTCTCAACTCCTTGTGAACCCCAGACCTATTCACTGATGGGGTGGTGTAAGGAGCAGAAAAGGCCTTGACTCT--GTGTAAGCCC---TGCTCAGCGATAATGAAAACATTCCAGTGTTATCAACACTGTTTTCACCACAAATCCAAACCATAA-CCCATACCAGCTACTATGAAGAAAATTAACTCTACCTAATCCAAAA-----------------------------------------------------------------------------------------------------------------------------------------------------------------------------------------------ACTGGGATCCTGACCTCTGCCAGTAAGCTCATTTTTTCAGTAATACTGTTATTTAGATAGTTTCT------------------AACTCATTTAATAGTAAG--TCTCTTATGYAGACTAAGATCAGCAGTTACTTTT----GTATTTACTGT-------TGACATTAGTGACTACAATTCATTGTTCTCCAGATCTCCATTTTAAGATGGTCTGAATTAACTAAAAATAGCAGAATCTTTCTATAGGTGGAGGACTGATTCATCTAAAAAATGACAT-TTAAT-------------AA----TTTATTACTTAGTCAAATTTGTGARGCAGTTACAGTGATAATGTCTCTGTTTTAAACTTATATTTATTACTAACAGTACTATAAAGATAATGTTGGAAGAGGAATG-ACTTCCCACATGAAAGAGTTGCATATGTCCTCAGAATATGGAAATATA--TGCTAGTTTACTCCAAAAATCA-ATGTCATGTACTGTAACAAGTGGTAAAACACATAAATGTGGATTAAACCCTAGAAATCAAGGTTCCTTTTATGAATTTGCTTTTTTTC---------TATTTCTAGCTTAAACTTATTTAAGAAAGCAAATGCAAGATGCTTTCTGATTTAGCACTGACCATAT----ATATACATTATTYTATATTGTGTTCAGGTTCTTTGAAATTCCTGAGGAAATACTTCCAAAAGGGGAGGCAAGGAGTGTTCCTGAAGAAGCAGCCTCAGAGCCGACTCAGTCTGAGTGTAAAAGCTACCACGAGCTGAGTGTGACAGCAGTGTGAAGGA-----ACAAACTCATTTTGGAAGCTCCCAGCACTCCACAGCCCGATTTTCATC-TGTTCCTCCCTGATTTTCATCTGCTCTTCCCTGCCTGGCTCTTCCTGTTGGCATCTCTACCAACTGCTAACAGGAAATGCTGACTAGAATGCCATATGCACTTCAGGCTACACGAATCTGAGTTATGGGGTCC-AAAAAATGGCATTATTATATCTTGAGTCCATGTAGCTTCAACGTGGAGGACCCACAGGAACCCTCA----TTTTCACTGGAATGGAGCAAAGAGACTTACTTTTGA------------------------------AACACCTGACTCCTTTAGGACATATTCCTTTTATGAAGCTTCTCA--GAAAACTCTTCCTCCATTTACAGGGGCCATATTTGGCAAATTTTGGTTTACTTCTTATTCTAACGTGTATCTTGATTAAAAATAGATCAAAACAACTGAACTGTAAAACATGACATATCACCGATTCTTAGCAACCTGTTTT-CTAGATTCATATACTGCACACAGCCCAAATTTAGAAGGTTTA-CATTTGTGAACAAAGGCTCCTGAAAGCCTTGCAAGCAAAGA----CTCTGCTCCTGGAGTTAACTTTCCAATAACC-TCCTTCTCTGTCCTTACACTAATTCTCTGTTATCTGCAGTAAGCAGAGCTTTCCTGCCTTCACAATAACAAAGTATTTGAGAGCCAGCAACAGGGAGGGGGAGTTCAGATACCTAACAATAATTGCACTAGCACAATTGCATCCTTCCCTCCACAAAGACTCCAGCATAAGAAAAAGCTTTAGGAGCAGATCCTTCACACTGTAGTCTCCTGCCCTGTTTTGATCTGG-TACTTAAACGCAGTCTGATTTACTTGCCTTCACCTGCAGCTAGGGACCTGCAACAGGGATAAAAATCTGAAACCTGAAATCTAGAGAAGGGTCCAAAACACAACAGTTCATACACATTTGTGAAACTTGTAACAGACAATCAGACAAGA-CCTCAGTTTAGTCTTTCTGCTCTGGTTTTCTGTTGCTTTCACACTCCCCAAGTCGATAGTGACTCCTCATATTAGGAATTTGGGATGAACATGGAGT----TCTTCCCA-TGCTGGATTTCAGGCATGCCTGCCACCACCAAAATGGGTTCAGTGCGCCTCTTCCATGGGAAACAATGGGAAAACCATTCCAGCAAAGCTGTTCTGTCAGGGCTGGGTCATGATACTAGCAGTGAA-CGTGGGCTACAGGGAACACCTGAACTCCCTCCACCAGTGGATTACATTTTGTGAAAGAGTTTTGTGGGAGCGAGCTCT--CCGAAGGAGGAACCTGAACACAGAAGAAGTGATCATGCACAAGCCAAAATA-TGTTATTGCCAGTAATAACACAT-----ATCTGCCAATCAGCAGTTTAGCCATGAAAGGGAAAAAAAAAAAAAAAAAAAGCAATAAAACAACCCAGAGTGTTTATTTTAGTATCTTAGGGGAAAGAGCAATAACCAT-ACAGTCATTGTGCTGTCTCCTGAGATGCTCCTATCAGCCATCTGAAGAGATTTAACAGCCACAACTGTTCACCTGTGCCATAAAGTTCATTGACAAAGTTCACTAGGGTAACAGGTTCTAAAGTTCACAGTGGATTTCAGCATTATCTTGCCAGGAAAAC-CTCAAAGAGAGATGAATGTTT--GAGG-AAATAAGCTGGTTGCCCCCTTAAATGCCAAAACACCCTATCCCTTTGCAAAGTCATCACCTACTAC-AATGA------AATGTTCAGTACATGCATCCTGAAGTCCACTC-ATTTACATTCAGAAAGGAAAAGACAAAATTTCAGCTC-----------AAAGACTTCAAAAAGGAGGAACTTTTGAAAGGCTTACAGACTCAAACAAGAAAGTTAAAAGTCAACTTT--AAAAAAAAAAAAATTCTTTTATGTTGCATTAATATAACATTGCAGGGGTACAGCATTTCACCCAGCCAGAAAGACCAGAACAT----CAGCCTAGAGGGAATAAAATGTAAAACTCTTCAAACTCATACCTCCATAAATAGAAAAGGCTTGATCATAGAAAAACCTCCTTTTCAGAGTGTCTTCCATCTTAACTCTGTCGGC------------------------------------------------------------------------------------------------------------------------------------------------------------------------------------------------------------------------------------------------------------------------------------------------------------------------------------------------------------------------------------------------------------------------------------------------------------------------------------------------------------------------------------------------------------------------------------------------------------------------------------------------------------------------------------------------------------------------------------------------------------------------------------------------------------------------------------------------------------------------------------------------------------------------------------------------------------------------------------------------------------------------------------------------------------------------------------------------------------------------------TCTTCCCCTTATTTTTGCCGGTTTTTTAAATACTACACTTTTGCCTAGATTTAACAAAAACAAAAA-AAATTGGTTTTGTCCACCTTGGTATTCTGGAGAATATTTGGAAATATAAATTCACGGCTGGAATTACTCTTTTTATTACATTTTACAGAAGTGGTTGCCAAACAAAACCCAGT-AAACTGTCTTCTCTCCTAGTTCCCTTTCCTGTCAACAGGGTTTTGATATCACCACTTAA-----CAGGAGTCATTTAGATGTTAATATTCCCAAACACAGACAAAGCAAGGAAAACAACCCTA---GAGAAAAAGCATTTAGGGTGGGGGGAGTGCAGGAAGCAGCAGCCCGCCCTCTCCAAAGATGTGATCTTTGACGGCTCAATCTT-AGATGAGGCTTTT-ATCTAAAACATAACAGTGTGTGCTATGTATATGTAAAG---------GATAT--GAGAAATTACTCTTCTGTGTGCTGAGAGGGAGGGTACAATCCAAGTTTGAAGACTGATGGGGAAACAAAGCCAAAACAGAGCAAGCTGGAGAAAAGTAAACCAAC-AAAAAAAGCCACTCCAAGATGAAAA-CTTACTCCACTTGCTTCCTTT-ATGGAAGCTGCACTGAAAGATGGGGTTGCAGCCTTTTCTCATTATCCTACCCTTACTATCTCCACAGT----------------------------------------------AGCATTACCTGATTTTATATACTCTTTTGGATTTTTG---ATTGGATATAAAAGTGAGAAACATGGAAAACTCTCACCCTGAAAAGCCAAAATCAT-----CCCTTTTGGCCAAAGGCCAGTCTACCCCTTCCTATTTAGTTCAGTTCAGAGACCAGTTTGGAAGCCCATTAATGCTGAAGATAAAGGACAGCATTTAAGCTAAAGGATAAGCATTTCATTCCCGCTCATCTACTTC-ATGGTGTCTGAGCAATGAGGTAGCTTCTTTCTTTGGCTGCACATTTCAAAAAGACTGTGAGGAGGAAGTCTGTGAGTTGCTCTTCTAGATTT-TTTGGGGCCATTTGGCTTCCTTGGCTTTATCCTTCTGTGATTTC--CTGTTTCCTTGCAGACAACCTGGCAGCAAGCCCTGCCTGCAGCACTCATGGGACGGCATCGTCACCCTGCCCAATCTACCTGCTGTTTGTCTCATCAACACCCTCGAGCCCTGTTTGC-----TGTTTAGACACAGAGCTGCACACC-TCCAGTGCTGCCAAGTGGGCTTGGTAAAACCTACTCAGCCATTCATTTAAATACTTGTTAAACAGGAAGCTGCTGCTGGAAAGTTGAGTGCTGGTTTATATTTAAACAAATAGTGGGAACAGGCATGAGTGTCATTTTGTGAGGTAGTGGAAAATTTGAATGACTTGCATTATCCCACAAGTACCCCCTTGAAAACAAACCTGAAAAGCTGTTATGAACCCTGCTCAAACCTGTAAGCTTTTGCATTAATTACTAGGAAAAGCTTCAGACCAA-TAGAAAGATTCCCTCTGCCTTAGTGCTTTTCAGTTTTATGATAGTAATCTGCTCAGAATCTGTGAATTCTGATCTATCTTTGGAAATGGCAGAAAGTTTGGTGCAGAAATACCCTCATATAAGGC--------TGTGTCATTCTTATTCACTTGAACTTCATGTA--TGTGATTTTGGAGAACTTTTATACAGCTAATCAAACACTGATTTGTTCTTGGGGATTTGTAGCCATTCTCTGCAGGCAGCAGAGCCCCATTGCTATGCGTGCTTGTGTGCAATTTGGTGCAAAACTGATGGGTTTTCATCAGTCCTTTACCACCCCTCCCCTTTTTCCTTCCCTAGCACATGTGCAATGGGCAAAAGCAACCTAGCTGTTGTAGCCAAGAGACTGAAACAGT-GCTGTTGTTAGGGAAAACGTTTTTTGTCTTAAATTCATGAAGA-CTTCCATAGCTCCCAAAAGAGGCAAGAGCCTTTTAGGTCACTGACAAGCTTGCATAATATTAGATAAAATTTCATAAAACTTACTGAATGAAATTAGCTAGGGCTTTTGTCTGTGGTTTTTCAGCTTTGCTCTTTCGCTTGGAAAGTTGCCTTAGGACATCAGTCCTTTGACGGTCAGAAACCTTTTAACATCCAGTCTCATTTTATTCTCGGCCAGCTTGTTCTCAGGCACCGCTGTTGCTGTGCTGAAATAACGTTTCTTTT----CCTGTTGGAAGTTCAAATGCTGAAGGTTTTTATAAAAGCCTTGTTGCATGCTTTCTTTCAGAAGTTATGGTTTGAACAACAGTATTAGTTTTGTTTTGTTCTCCCTAAATGTTAGGCTGAATTTTTATGAGTGCTTTAAACAGTCCTGTCTTTAAGCAAACCGGTTGTTTAGTCTTTGTGTGAGCACTCCTGCAGGT-------------------------------TAAA-CCCACGGGA--------------TGGGCAGCTGGGATCTTGTGGGCATGACACAGGAAAGTGCTAG------------------------------TGTTTGAGCTAGCACAGGAAAGTACTAGTGTTTGAGCACTCTAGGGTG-GTTT--CTTCATGATCTGAAAGGAACAGACGTCTTTGCTGATGAAACCATACTAACTCAGAGAAGTAGAATGAAATATGAATTTTGGAGC-TACTAGTTTTTGCTTGTCTTCATATT-GGAACTTGGTAAATCAATCACAGCTGGGTTGGAGCGGTTCTGCTATTAACTTTATATATTAACAAAATGGTTTTAGTGTCTCAGTAGTGATTTCTA---CTTGTTTGCATTGTTCCTCAATCAGAGCTGCCCTCTGTG-----AAAAGATTGAAGCTTTTACCAGGTTTGAGTTCTTGCTGATAGGTG-CTAGGTGCTGGAAGTGTGCTACACTAAACCCATAGGGGAGCTATTCCTTGGAATAGCTTT-----AATTAGAATTAGACTAGAATGTTTCCATGAATTTTGGAATAACCATAGCCACGTGACAGATTTGTTGGTAGAAGAGTGCTGTCCTGTTTTAGGATCTCGTGTTTGCTAGTTGCTTTAAAGCGTTCTGTCACCAATACCAGGTATTTACAT-----------------------------------------------------------------------CATGGTCAGTTTGAGAAATTATGGGAATATGCCTTGCACTGAGGGTGCTGATAGCTTAGCATTAGTCATGGTCTTCCTGCAGCCATGGCCTGTGACAGCACTAATGACACCCATTTTGTAGCATGACCATGAATTAGAATACATTTACAAGAGCATGAAATGTCAGATATTGGAGAGGAGATTCTCAAGCAATTTCAACTGCAAAAAAAA---------CACTGTTGGACCTCCGAGTTTGCTAAAAGTCATTATGACACAAGACAC------AAATAAAGACAAATTAGAGAAGAAACTTTTTGAGAGCTGATTTTAAGAGAGATTTTAAGAGCTGATTTTCATTTTGAGAGCAGATGTCCCAATTCCGGCATCACTACATCTGTAATGTT-----GTCAAAATTGGAGCAGATACATAAATTCTTAAGTCTCTGCTAAACTAAAAGTTCAACTAGATTAATAAACATACCAAATCCTAAATTTGTGCTTTCATTTATTGACTCCTTTTAAAATATATTTGATAGAAAAAAAA-----TGCATTTTCCTATTAATGACAAAGCAGAAAAAGCTTTTAGATGATCTTTCCATA-----------------TTTTACAAGAGTAAATTGAAAACAAGAGACCTAGAGAC-TTGCTTTAGAAAAATAAGGCACAGACACGGCTGAATGATGCATAGCTC-----------------TTTGGTTTTATTTCCAAGGATTTGAAGGCCTGAACTGTGAAATCAACTTTGATGAGT---------------------------------------------------------------------------------------------------------------------------------------------------------------------------------------------------------------------------------------------------------------------------------------------------------------------------------------------------------------------------------------------------------------------------------------------------------------------------------------------------------------------------------------------------------------------------------------------------------------------------------------------------------------------------------------------------------------------------------------------------------------------------------------------------------------------------------------------------------------------------------------------------------------------------------------------------------------------------------------------------------------------------------------------------------------------------------------------------------------------------------------------------------------------------------------------------------------------------------------------------------------------------------------------------------------------------------------------------------------------------------------------------------------------------------------------------------------------------------------------------------------------------------------------------------------------------------------------------------------------------------------------------------------------------------------------------------------------------------------------------------------------------------------------------------------------------------ACTCAAGAAGTTCGAGGCCAAATGTCCGGGTCATTTCTGTCATACCCACAAGCCAGTAAGGAGCATCAG-----------------------------------------------------------CATTAACTAACTGACAAAGATCCTTAGAAAGAAACACAGTAACATTTACAATCTCTGTACAGTTCTGTATC--AGCAAAGTTTCCCAAGTTAATAACAAAATCTAAACACTATCTCTTTTTTGTAATGAGTAATTTTCCAATTTCAAAATAATTTTTCCTCAAATACTTCTTTTACATAAATTATAAAGCAAGTAAAACTTTTAAAAGACATTTTTAAACTTCATTGGTATCCTTGTAGCAATTGTGTTCATTCTTGCCCTCAAAAATATCTCACAGCT-----GGTGAATTTGCTAAGTCAAGAAGATTTTTATTGGTGTGATGAATACAACTACTACTTTTCATTACGTACTTGCCTTTAACGTACAACACTAAGCACAAGAAACAGGACTGAACTATAGTAGCAGTG-TTTGGCTCA----C-ATAAATAAGAATCTTGAATTTAAGGTAGACATGTATGCCTAGCTATTGTTTAAGATTTATAGTAAAATGTTTTCCAAGGCCACTATGTCTTCAATTTCCAATT-----------------------ATCACCAATTACAGTAAACACACCTAAGAACGTCCAAGGCTCTGGCTAAGGACCATGTCAGTATGTCAACTGCAAA-TTTTTGAAATTTCTTAGAGATATAGAAGCACCAAATCTTAACTGCAAATATATATAAATATATGCTCCCCAACTACCTGAAAAAGCATATACGCATCTTTAGCACATGGTTTCAATGTACTGACAGATCTTATGTTTATGGAATAAAATCCCATGAAAGTAAGCAGTAA--TAAATGTTTGGGTGTTAAGATGGTTTGATTCTTGCATCAGAATCCTGAAGTCTTTACAACCATGTAAAG--GCAAATTTAAACTGCAAAACAGAAGTTCACTTTGCAGAAAAGGAAAT---TTGCTCTTTGGCACAGCAGAAAACAGAAGATTCTTATAATGCTTAGGTATTCAGGTTCAGCAGTTCTTCAGCAGTTAGTTCATGGGT-----------TTTTCATCCCTTTCAGGATCTATAAT-----------TGTTCCTTTTCTGGCAGATAA-----CGCTGTTAAATACAGTCTAGAAAGAA----TGAGAAAAGCAGCATTCCAAGTTATATTTCACTTCTTTGGTTGTTTTTTGAAAAT--------------------------------------------------------------------------------------------------------TTGTACACTCGTACCCAATTTCTGTGTTCCAGCCAAGAAAGTTGTCATAAGGAGTATGTAAGAAGCCTGAAACTGGGTTCGATATTAGTGTGTGAAACTAAATAAAAGTAGTTACCTGTGGCTGTTCAAGACAGGAAAGTTATCTAA-------TTGTTTTTATCATAAGCATTGACATGAATAAATACAAGGCTTTATTCATAAAG-AAAATATGATCTTG-TTTGTTGACCCAGAAGCATTACCTTTCAGATAAAACTTCATAGTTTTTACACAAAGGA-GATGAAA-CCACATTACTTTAACTGAGCAATAATTCCTATTTCTGTATACTGATGTTTTATTTTACACTCATTTAGGGGATTTT-GCATTGTATATGAATGCAGTTAAACTCTCAGTTAAGGACACCTTGAGCCTGTGGTCTTCACAGATTCTGACTCTTGATTCTGACTGACATTGACCTGTCTTA------GATTGAGTCTTA--AAGTCTCCTATGTTAGAG---------ATTATTAAGATGTTTCCAAAGTCATTGTTACTGCCCTGTGTTTGCCATTTGCAGATGCACCTAGGAAGGAAGTATACTTTATGGCCATTATTGACATTCTTACTCATTATGATGCAAAAAAGAAAGCTGCCCATGCTGCAAAAAAAAAGAAAGATTCTCATAAAGAATAAAAGGCTGAAACCTGAAGTAGAAAAAAGTAAGTAAAGCCTGTCAAATATTAAA--TAAACAAAAATCCAGCTTGCTGTAAA-AGACTTTTTTAGTAAAGTTTCCAAATTACTTGTACTTTAGTGTTGGAAGAATATGA---ATTCTATGTAAATGACATTTTGTTTGCCCTTGTGTTTCATACGAGTGCCAGAGTCTGGGCCTTGATATCAGCATGCAGCAAAAGCATAGATAGACCTGGGAATGTAATCCTGGGACTTTTATCAGACTGCTGGTTGAGCTAAAATATAGCACAGATAGAATCTCTTGTAAATTCTGCCTACACTGGTATGTTTGCATTGCTGTGTTTTTCCAGGATAAACGTGAAATTAAATGGAATTTCAAATTGCTCTTCTTGCTGTTGTTGCCAGTTCTGATATTTATCTTCTTT-CAGTAATAATAATGCTGCTATATTAGTTTCCAGTATGGCTGTAACGATAAACCTCAG--TCCTTCTCCATTCCAAGATAAGCATGCACA-CCCTGCACTGGTTTTGGTCATACAT-GG-TGTGACATTTCATCCTGTCTAACTGAAATGCACACGGGGGATCAATA---AAAATCCAAGCAATTTGCNNCCATTTGCATGGATCAAGCCCCAAAGAGACAGCTGTCTGTTTATTCTTTGAAGAAGTAATATGCTTGCTCCAAAGGTCTTTGAAATCCTGTG-AAATATATTTCTTAACTTCAGGAAGCTTTGGATACGACTCTTACTGACCACTTTTCAGG-TCTAACAACAGTGTATGTTTATTGATGCTCTTTACCCTGTGAAACTTTATTACTAACTGAGAA------CTTAGAGAACTCATTAAATGAAGGTAGCTCTCAGGATCGGAGAACCATTTGTGATTGTTCTCTTGTACTTCTCTGTGCTACAAACTGCTCATGCCGTGACTAATTCAATTTTATTTCTCTTATTAACAGAACAGCTTTTTGCCTGGGGCTGGCAAGACTACATGGGTTACCAAACATGCAGCAGCAAATCCTGGGAAATACAACATTCTTGGGACAAATACTATTATGGACAAAATGATGGTAAGTGAAAATGCGACATTTGATTTCTTGATATATC-AAGACTTGGT---------------------GTAAATCCAAGGTCTCTGGGGAT--TGGGATTCTTTTGTATC----AAAC-TGGCTACATGTTAGCTAGTGACTG-----------------GTAAAAGTATTT-TTGCCCTGCTGAGCTGCTCATTTGTGTGTGCCACAGCAGAATTCTGAAGC--TTTTTGTGGTAATATATAAAAAAT----AGCTGTTGTTGACTCTTTAACG---------TATTTCTGTT----TAT------ATGTTACTGTTTTCAGAATAGAATGTTTAGCTGGAATT--------AGTATTGTGATGAGCATACCTTGAACTGAACTG---TATTGATTCGACTAGAGTCTTT-GTTTATAAAGCTCTGTGTCTTACAGAGGCTTGAGAA--TTTCAG-TTATGGGTTTGCAGCTATGG---CCTTCAATTGAACAATCCATGAATTGAGGTGGAAA----GCAGTTAGC-AAAGGAAATGTCAGCCGTGTGTATCAGGACTAC----TTTAACTCTGGA---AAATCTCTCCGTAGGTTGCAGGTTTTAAGCGTCAAGAACTTCTTTGAAGCTAAGGTATGGTGTGGCACAGAGGGACAGGGGAAAACTCAGCCGTAGCT------------------------------------------------------------------------------------------------------------------------------------TTTCCCTTCCCTATTTTGG-----------------------------------CGGGCTCTGGTGGATCAGTCACCACTAGGACAGTGCAGTGCAGTGTCTGTGCTCTGGGTCTTAC---CCTGTG-GAGCTGACTGGCCAAGCTGTGTCCCTGGGA-------GCTCTGAGGGACTGGCTGGCCGAGTGCTTTTAAAGACAAAAGCGTCCTGAAATCTA-ATGCAATAGGGACAGAG-GTTGCCATTTTGCAAAACCTCCCTCTAGCAGA--ACACTCTGAGTTCGGTGGTGAATGGAGTGTTTTGGAGTATAGGATTTCAGACATCTCTTT-CTCGAGCAGCCCTCTGTAACCTTTGGAATCAAAATTATTCTGCAGGGTCCTGGGGTTGGCAGAAAGAGCTTTGCACCATTCGAAG----------------------------------------------------------------------------------------------------------------------------------------------------------------------------------------------------------------------------------------------------------------------------------------------------------------------------------------------------------------------------------------------------------------------------------------------------------------------------------------------------------------------------------------------------------------------------------------------------------------------------------------------------------------------------------------------------------------------------------------------------------------------------------------------------------------------------------------------------------------------------------------------------------------------------------GGAAATTAGACAGATATG-TTTTTTTCTAAGTGGTTTCTAATACATTTCATTAGGAAATTATTTGATGAATGTCATCTAGGCATTGGGGATTGGTATAGTGTCTGGGCTTTGAATG--CTGACAATTTGTTGCTGGCCAAAAGGAATGAAAGGCTAATTTCTGCACAGAACACTTCAATATTTTTAATCTTTTTTTT--------CCCCCCCAAGCACTGAATGCTTTGAAGGTGTCATAAGTACATGGAA----GAGCAGATTCATTCCTGAGGACCTCAGAGTGCTCCAACTTACTTTCCTAAATGAGTTTGGCTATCTTAAAACTTAGCCACCTTATGGTAT--------------TAGCTTTTATCTGTGTCAGTTGTTTTGATTTTCCCCCGTAAACAGTTTGCAAACAAAAGGTAGAGATTCAATTATACTTTCTTTAAATTGCATAAAAAAAAAAAAATTACCTAAATGGTGTTCTACCATGACTTCAGAGTTTCTAAAGTACCAGAAAAACTTTATGCTAA-GGCTGATGCAACATTCTTGGCCAAAGAACAACTTATCTGAGTTCAGGCCAATGTCATCGAAGTGATCCATGCTCTGAGGGGACACACAGTGAGAACATCAGTCACCATAACCCA----G--------ACGAAGGATGGCCCAGCTGCACCCTTGAACAACAGACAAGAAGGGCCCCGTGTTCACACATTAT--ACCCCATCCT--------------------CATGAAAAGTGCCTTTTGCAGGAAAGTTCCTCTTGCTCATGCCCATAAGGAGTAAACTGCAAGCACAGGGACCTACAGTGAAAGAAATGTTGGAGCATAAGCTCCTCTCAACTAGCCCTCTAAACCCTGGGACAGCAGATAACTCAGATATCAACCTGTACCTAATCAATCTATTAGGGTATTAAACATGCAAACTATTCAGTAAATA--TGAACTCTTCTGTCACCCTTCTTCTTCTGTAAGACAACCTTATCTCAAGCTTACCTTCAGATTACTAATATGCTTGAAAACAAATGGATTGTTGATGTTAATTTGCTTGCGGATTTTGTCGTTCATGTTTCATGTCAGACAGTCGCTGCCGCATATTGATGGTCATCTCTGAGCTCAGACGCCAGATGAAGATACAGCTGAAAGAGGGAAAGGTGAGGCTGGGATCAAGTCTTAGTTTAGTTAATTGATACTAA---TTCCCACTGCAGACACAAACTAGAGCCCTTCTGTCTGTGGCAGGGAGATACATGCAGGAACAG--------AAACTCAATCCCAGCCCAAGCCTCATGA-TAAAAGGGTAAAACCTGCCTGGCAAAG------ACTCCCTGTGAGCAAGAGCAACTGCAGAGGTATTTGCACAGACTCATCTCTGATCCTATAACTTTATTTGACTACCTGAT-AGTTGCTGAAGGAAATGCCATAACAGGTCCCT-CCGCAGTCAGAAGGATAAGTGGAGCCTACAGATGTCCCTTGCGTCC----TCTAACAGTGGCTAAGCTGCAGCATCTGATTG----CAACTA--CCCCCACAGGCAAGGCCTTCCTAATGCCCACCATCCC---ATGGAGTCTCTGTGGTGTAATAAGCTTAACTGTTCTGTGGCAGAACTTTTT-GCAGTCAGGGTGCTCCTACTACTTTACTT--GGACTCCCT-CCAGGACAATTCCGAGGAATTTAATTAAATTTGGTCAACGGATTTAAAAGCATTTAAGAGAGGGAAAC---------AGTCTCATTTCATTAATTTCTTCAGAAATTCAGCTTTAAAAAAAAT-ATATTCCTCATCACGTTAGAGAATACTGT----ATCTCTTCTTCAGCTACTAGAAAGTAAA-----------ATGACCAGCACTGTCTTTGAAGTTTAACCTCAGTGCTAATTAATTCTTTTCATCTAAGCCATCTTTCCTGTCTAGGTGCTTATA-TTTTTAACAAACTCCCTTGGAGCTATCATCTGCATTAGTGAAGATATTTAGTTAAAGGTAGCACCCTACCCTGCTTTATAGAAATATATCAGTCAATTTAATTGTTGTTATTAGCCACAGTTTGACATAACTGCAACCAAGGATTTACATAACAAGAAAAGTATATAATTTATTTAGTAACAATTCATTCTTCTCAGACATGTA--GCGATTAA-TCCT-GGCCCGTGCATTTCCACTGTTGTGCTGGTGCTGA----GGAACTGAGAGACAGACTCAGTGGTTTATTCATGTGACTTGTGCTTGACAGAGG-----TGGGAAAACCA-----GGCTTGAT-------CCACTGGAATTGATGGGAATC--TCCATCTATTTCAGCAGGCTTAAAGATCGTCTTCATTATTTGTAGCAATTATTTTTTGTCTTTTCCTGCACCCCGTCACTTCACACAAGAA----ATTTTTGCTTCTGTGATCTAGAGAGGCTCAAGCATTTATGGCAAGCTCCATCTTCTCCTGCTGCACCTACTCTTGACCCTGCAGTACCTGCAGCCTGCCTTTGAGCGCTGG----GGTCAGTGACCCAAATGGAAAGGATGTTGTTGGCTGAACCAGTAACTTTTAGAAGATACCCAGAGTGGCTGGGGAGGGCTGGAATAACTCAGCAGAGTAACTCAGATTTCATTAGGGTGAGGATTTCTCTTCCACTGGCGAGCAGCCTGGTCTCAGGGCAGGGCATTCTCTCCTTGCTGTCTGACTGCGCTCCTGGCACAGGGCAGGGTGACCAAATGTCTCCTCTGAGAGAGCTGAGGGTCCCTCCCCAGGCTCTGCACCCCACTCGTGTTTTTCTGTGTGGTGACAATGTTGA-------------------------------------------------------CTGGAGCTCAGCTGCTCTTCACAAACCCTGTTCCTGCCTGGGCCT-CACTGGATCAGCTCACTGTATCCCACCTCTGTGGCCAAGAACCAACGCAAAGCCCACCGAACCCCATTCCATAGGCGTGAAAAATTCAACACC--------------------------------TAGCTGACCCTTTTCCATACAGCAGCTGCTGGTGATTTTTTCCTTTTCTTCTATCAAAAAAAC--TCAATTGATCAGAAGATTTTCCAATTCAAATGAAGTCTTTAATTGAAAGAGCACTCTCATGGAGCTGCATATGGTTTGGATCATGGCACTATTGTGACATTTTGCTTTCC----AAAAGATGGTGATTTTCAGCACACTGCCTACAAGTCAGTAAAATAACCCTC-----------CACCTTGGGAACCTGGCAATACCTGGTAATAAATCATGAGAGCTGAGCAGGACCCAACACAT-CCATGCAGTGGATCACA--------GGATCATAGAATGTCCTGAGCTGGAAGGGACCCACAAGGATCATCCAGTCCAGCTCCTGGCCCTGCACAGGACAGTCC------CCAAAATCCCACCCCGTC----CCTTAGAACGTTGCCCAAACTTTCCTTGAGCTCTGTCAGCCTTGGGGCCGTGACCACTGCTCTGGGGAGCCTGTTCAGTGCC--AACCACCCCCTGAGGAAAGAACCTTTTCCTAATACCCAACCTAACCCTCCCCTGACAGAGCTTCTTGCTGTTCCCTTAGGTCCTGTCACCAGTGAGGAGAAGCATGTTTGGAAGAGTGCAGCTTCTCAAGCAGCTGGCTCTTTACACAGGGGGTACATTACCACAGTGAGGGATG--------------------------------------------------------------------------------------------------------------------------------------------------------------------------------------------------------------------------------------------------------------------------------------------------------------------------------------------------------------------------------------------------------------------------------------------------------------------------------------------------------------------------------------------------------------------------------------------------------------------------------------------------------------------------------------------------------------------------------------------------------------------------------------------------------------------------------------GAGCCGCCTGCAAAAGACACAA-AAACCTA-CAGTTAGTGGCAGTTTTTAC---------------AAAACATAAGCCACAAACAGAGCAATCA--AGTACAAGTCTGCCAGGCTCTTCACTGCAGTTGCAGTAGGATCGCTGCAGGTTCTTGCTTGCAGCTGAGTCAGGGCCTGACTGTCCACACTGCCCTGTAATA---CACAAAGGCCACATATAAATCAGTGCTATTATTTATAAGGGCTTGGAAAAATGAA------TAATGACCCATCTACA-----------GCTGACCATTCTAGAGACAAGAATATGC--AGAGTTCAAGATTGTGCCAAGTAAACACTTCGCCTGTGATTTTATATCACAAAGAATTGCATGAATGTGATATCTTTGAGTCAATTCAAAGAGTGGCTTGTCTAAATATGAGGACCAGGCTGAAAAACAGGATGATGGGTGATTCTTCCCTTTTCTCCCTCCTTTGGGGAGATGGGAAGAGAAGGAAGAGAGAG-CCCCCTCCACA--------TCAGAGTCTATTGACACCTTTTGTGTTGCCTGTACAAATTCATCAATGCTCTTTTTACTGTGGCAATTTAATGTAAATATGCAGGACCTAGACAGGAATGTTTAACTCATGT-------------------------------------------------------------AGGATCTATCCATGCAGCTCCCTGTCCAGCCTGCTCCATGCCTGGCACCAGGGATTTGCAGAAGCATTATCACACTGTGGGGAG----AAGCACAATGATGATGTGTT-----------------------------------------CAATAAAAACGAGACGGAGTACAGTAAGGACCAGTGGGGAGACAAATGGAGGGCACT-GGCGGGGAAAAACCTCAAGGACACAGGAAGCAAAGAAAATCTGGGAATGGGTGCTGCTGTGTTAA-GGGCTGGGAGCTGCCAGCCTGCTCCGTCTG--------------------------------------------------------------------------------------CAGGGAGGCA-GTAGGGTCTTCCCACGCTGTG-TTTTCATG--------------------------------------------------------------------------------------------------------------------------------------------------------------------------------------------------------------------------------------------------------------------------------------------------------------------------------------------------------------------------------------------------------------------------------------------------------------------------------------------------------------------------------------------------------------------------------------------------------------------------------------------------------------------------------------------------------------------------------------------------------------------------------------------------------------------------------------
>Pitta_sordida
----------------------------------------------------------------------------------------------------------------------------------------------------------------------------------------------------------------------------------------------------------------------------------------------------------------------------------------------------------------------------------------------------------------------------------------------------------------------------------------------------------------------------------------------------------------------------------------------------------------------------------------------------------------------------------------------------------------------------------------------------------------------------------------------------------------------------------------------------AATGGGATCCTGAGCTCTGCCAGTAAGATCATTTTTGTAGTAATACTATTATTTAAATAGTTTCT------------------AACTCATTTAATAGTAAAAATCTCTTATGTAGACTAAGATCAGCAGT--CTGTTGTATGTATTTACTGT-------TGACATTAGTAACTAAGATCCATTGTTTTCCAGATGCCCAATTTACAACGATCTGGATTAAATTAAAGTAGCRGRACCTTTCTGTAGGTGGAGGACTGATTCATGGAAACACTGGCAT-TTAAT-------------AGTTT-TTTATTATTCAATCAAAAGTGTAAGACAGTTATAATGGTAATGTCTCTATTTTAAATTTAAATTTATTAGCAACAGTATTATAAAGATATTGTTTGAAGAGGAATG-GCTTCCCATGTGAAAGAGTTGGATATGTCCTCAAAATATTGAAACAGA--TGCTCTTTTACCCAAAAAATCA-ATACCACGTACTGTAACAAGTGGAAAATCACAGAGCTATG--------CTTAGAAAGCAAAGTTCCTTTTATAG----CTGGGGATTT---------TATTTCTAGATTAAAATTATTTAAGAAAATAAATACAAGATGCTTTCTGATTTAACACTGACCGTAT----GTAYACATTACTTTGTACTGTGCTCAGGTTCTTTGATATTCCTATGGAAATACTTCCTAAT---------------------------------------------------------------------------------------------------------------------------------------------------------------------------------------------------------------------------------------------------------------------------------------------------------------------------------------------------------------------------------------------------------------------------------------------------------------------------------------------------------------------------------------------------------------------------------------------------------------------------------------------------------------------------------------------------------------------------------------------------------------------------------------------------------------------------------------------------AACAGGGAGGGGGAGTACAGATATCCAACAATAA-TGCACTAGCACAATTGCATCCTTCCCTCCACAGAAATTCCAGCATAAGAAAAAGCTTTAGGAGCAGATCCTTCACACCTTAATCTCTTGCACTGTTTTGATCTGGTTACTTAAGCACAATTTGATTTGCTTGTCTTCAGCTGTGGCT-GGGACCTGCAACAGGGACAAAGATCTGGTGCCTGAGGTCTAGAGAAGGGACCAAAATACTACAGCTCCGACACATCTGTGAAATCTGTAATAGACAATCAGGCGAAGGCCTCAGTTTAATCTTTCTGCGCAGGTCTTCTGTTGCTTTCATATTTCCCAAGTTGATAGTGACTTTTTATTTTAGGAATTTGGGATGAACATACATT----TGTTGCTA-TGCTGGACTTCAGGTATGTCTGACACCACCAAAACAGGCACCATGTGCCTCTTCCATGAATAGCAAAGGGAAAACTATTCCAGCACAGTTATTCTGCCTGGGCTGGATCATGATACTGGCAATGAA-CACAGGCTCCAG-----------GTTCCCTCTACCGACAGATTGTATTTTGCAGAGTTTCGGGGGGACCAACCTCTCTG-AAGGAGGAATCTGAACACAGAAAAAGTGACCATGCACGAGCTGAAGCAGTA-TGTTATTGCCAGTAATAACACCT-----ATCACCAGGTTAGCCACAGAGATTAAAAAAAAAATTAAAAAAG--------CCAATAAAACAACCCAGAGCGTTTGTTTTAGTATCCAAGGTGAAAGAGCAATAAC---------CATTGTGCTGCCTCCTGAGATGCTCCTATCAGCCAGGTGGAGAGGTTTAGCAGCCACATTTATTCAGCTGTGCCATAAAGTTCATTGACACAGTTCACTACGGTCACAGGTTCTAAAGTTCACAGTGGATCTGAGCATTACTTTGCCAAAAAAACCCTCAGACAGGCACGAGTGGTTGTGAGG-AAA-----------------------------CAAGC---ACCAAACACCTCAGCCCATCTTCTCCAATGC-------ATTGCTCAGAACATGCATCCCAAAAT-------CCACACTTTCAGGAAGCAAAGGACAAAAATTGAGCCCCCTTC---------CACCGCAGGAAGGGGGAACTTCTGAAAGACTTACAGTCTCAAAGAAGAAAGTTAAAAGCCAACTT-----AAAAAAAAAAATCTTTTTATGTTGCATTAATATAACATTGCAT------------------------------------------TAGCCTAAAGGGATTAAAATGTAAACTTCTTCAAGCTCATACCTCCATAAATAGAAAAGGCTTGATCATAGAAAAACCTCCTTTTCAGGGTGTCTTCCATCTTAACTCTGTCGGCTACAACATATGTGATAAGTCAAATATTTACATTCTGTGTTGTTTTAT-----AATATTTCAAAGAAAATATAAATATTACATCACAAAATTGTATTAAATAATGCAGTCATTTTT----AATACAAAATTAACCCTACAAGGTTCACTTTTCAAGAAACTATTTGACTGAAA-------ATGTGCATCTTCAAAATCCATACAGATCATAAAACTCAAACAAAACTCAAACGCTGTATGTTCGGTTTTAGAAATCTGCAGTGAAACGTATATGAAATGT-ATGTAAAACCAAATCAGAAGACTATCTAATCAGTAAAAGGGGTATAAGCTACAGTCAGCTTCTCATGGAAAAAGCCATACTCATGTTCTTCAAACTGTGCTTTG----------GTACACTGGCCAAGTGGAACACATCGTGAGCTACTCACTACCAGCCCCGATTAATCCGTCTGACTGTGCCTCACAAGTGACTTCAGAACAACCAA--CTCAACTGCCTACAGTGTGCTAGGAGATGTTAATATCAAGCATATGATGTCAAGAGGGATATGGGACTAACCAGAAGAATGGGTTTCCTTGACGCCTTATGAGCTAAAATCACGAAGTTCAAGCACGGAGAGAAA-GAGCAATGCTTTAAGGCCACAGCTACACCCAGGCGTGCAAAAGTAAC-TGTAAAAGTTATTTTAAAGGAGTAAACTAAATCTGATTTGATTTAGATCAGGTCTTGCTTTTAGAAGTCTGATATCATTTAAATA-----------------CTTAATTAATTAGTCCTGTTTCCATCTAAATGAAAAGTTT--TCTCTCTTCCCTATCATCTCTAATATCTCATTTCAGGCAGCTCATCAAGTTAATCTTGCTTACATTAGCAACTTATTTCTAATGGCTCAGTTCAATTATTTGTGATAATTCATGCTATCCCAGTTTGCAGATGAATCCTGCTTGGTCTCGTTTCTTTGTTTTGGGCAGCTGGAAGTCGACTGTAGAACAGCAATT-------------------------------------------------------------------------------------------------------------------------------------------------------------------------------------------------------------------------------------------------------------------------------------------------------------------------------------------------------------------------------------------------------------------------------------------------------------------------------------------------------------------------------------------------------------------------------------------------------------------------------------------------------------------------------------------------------------------------------------------------------------------------------------------------------------------------------------------------------------------------------------------------------------------------------------------------------------------------------------AGGCCAGTTTGGAAGCCAATGTCTCCCATTAATATGGAGCAGGAAGATA---AAAGG-GCACCATTTTATCCCTACTCATCTACTCT-GGGGTATCTGAGCAACGTGGTATCTTCTTTCTTCGTCTGGGTGAGCCAAAAATTGTGTAAGGAGGAAGTCTGCTGT-------------------------------------------TTACGCTTCTGCGATTTC--CTGTTTCCTTGCAGACAA-------------CCTGCCTGCAGCACTTACAGGACAGCGTTGTCACCTTGCGCTGTCTACCTGCTTTCTGTCTCATCAGCACCTGCAAGCCATGTTTGC-----TGCTTAGAAGTGGAGCTGCACACCTCTAGTGTTGCT-AAGTGGGCTTGGTAAAACCTACTCAGCCATTCATTTAAATACTTGTTAAACAGGAAGCTGCCACTGGGAGGTTGAGTGCTGGTTTGTATTTAAACAAACAGTGGGAAC-GGCGTGAGTGTCATTTTGTGATGCAGTGGAAAATTTGAATGACTTGCATTATCCCACAATTATCCCCTTGAAAACAAACCAGAAAAGCTGTCAAAGACCCTGCTCAAACCTGGAAGATTTTGTA-----------------------------------------------------------------------------------------------------------------------------------------------------------------------------------------------------------------------------------------------------------------------------------------------------------------------------------------------------------------------------------------------------------------------------------------------------------------------------------------------------------------------------------------------------------------------------------------------------------------------------------------------------------------------------------------------------------------------------------------------------------------------------------------------------------------------------------------------------------------------------------------------------------------------------------------------------------------------------------------------------------------------------------------------------------------------------------------------------------------------------------------------------------------------------------------------------------------------------------------------------------------------------------------------------------------------------------------------------------------------------------------------------------------------------------------------------------------------------------------------------------------------------------------------------------------------------------------------------------------------------------------------------------------------------------------------------------------------------------------------------------------------------------------------------------------------------------------------------------------------------------------------------------------------------------------------------------------------------------------------------------------------------------------------------------------------------------------------------------------------------------------------------------------------------------------------------------------------------------------------------------------------------------------------------------------------------------------------------------------------------------------------------------------------------------------------------------------------------------------------------------------------------------------------------------------------------------------------------------------------------------------------------------------------------------------------------------------------------------------------------------------------------------------------------------------------------------------------------------------------------------------------------------------------------------------------------------------------------------------------------------------------------------------------------------------------------------------------------------------------------------------------------------------------------------------------------------------------------------------------------------------------------------------------------------------------------------------------------------------------------------------------------------------------------------------------------------------------------------------------------------------------------------------------------------------------------------------------------------------------------ATCAATAAAGGCAGAGGGTTCCATGGAAATACAGCTACCTGGTAAGGGCTGGAGATACTGCATCTACAACAGAGAAAGAATTTACTAAGGGTACCCAACACATCCAGGATGGATTAGGAGACTGTCCC---------------ACCACTTCTTTTCTCAGTGATGTCTCAGTCAGTTGTGCAACACAATTATTAACTACTGCTTAGCAACTGGACTTTGAGAAGTACTGTCAACATAAGCATTTTGGAATGTTCAAGCCAGATTTTTGTTCAAAAAACACAGTAAAGATAATTTCAAGTATTGGCAAAGGAAAA-CCCTATCTTGACCCCAGACTTATTTTTCCTGTTCTAAACTTCATAAGTAAGACTGTGACTTCTAAACACAGAAAGACAAGTTACAGATCACACTTTGTGCTAGCAC--CTAGAGAATAAGCAGTCTTTCAAGAGTGTAGAGTATCCAAGTGCATCGGTTAGCTTCATTAAAGCTAACGTCGTTTAGGGAGCA-----------AGGCCATCTAATTTTGGTATAAAAATAT-GGATTTGGCCTCCTAAATTGATTTTGTTATTTCATTTAAATGTAGACAACTCTAATAG----TAAAAGGAATTTTTTAGTAGAGAGAAACTATTGTATGCTTCAGGGCTTAGCCCTATCTTTAACAATTTGCAGTTAGTGTGACAGA--CTTCTAG--CATTTACTGATCTCT------------------GACAGGGCTGGTCAATATTAA-------------------------------------------------------------------------------------------------------------------------------------------------------------------------------------------------------------------------------------------------------------------------------------------------------------------------------------------------------------------------------------------------------------------------------------------------------------------------------------------------------------------------------------------------------------------------------------------------------------------------------------------------------------------------------------------------------------------------------------------------------------------------------------------------------------------------------------------------------------------------------------------------------------------------------------------------------------------------------------------------------------------------------------------------------------------------------------------------------------------------------------------------------------------------------------------------------------------------------------------------------------------------------------------------------------------------------------------------------------------------------------------------------------------------------------------------------------------------------------------------------------------------------------------------------------------------------------------------------------------------------------------------------------------------------------------------------------------------------------------------------------------------------------------------------------------------------------------------------------------------------------------------------------------------------------------------------------------------------------------------------------------------------------------------------------------------------------------------------------------------------------------AAAAGAAAGATTCTCATAAAGAATAAAAGGCTGAAACCTGAAGTGGAAAAAAGTAAGTAAAGCTTGTCAAGTATTAAG--TAAACGAAAGTCCAGATTGCTACAAATAGACTTTGTTATTAAAGTTTCCAAATTGCTTGTACTTTAGTGTTGGAAGAATATGAGTTACTATATGTAAATGAAATTTTGTTTGCCCTTGTGTTTCAT------------GCCCAGGCATTGATATCAGCATTCAGTAAAGGCATAGATAGACCTAGAAATGTAATCCTGGGACTTTTATCAGACAGCTGGTTGAGCTAAAGTATAACACAGATAGAATCTTCTGTAAATTCTGCCTACACTGGTATGTTTGCATTGCTATGTTTTTCCAGGATAAGCATGAAATGAAATGGAATTTCAAATTGCTCCTCTTGCTGTTGTTGCCAGTTCTGATTATTATCTTCTTT-CAGTAATAATAATGCTGCTATATTAGTTTCCAGAATGACTGTAATGATAAACCCTGG--TTCTTCCCCATTCAAAGATAAGCATGTAGA-GCTTGCACTGACTTCAGTCATACATGGGTTGTG----TTCATCCTGCCTGACTGAGCTGCACAT--GG-AACACAAG-GAAAATCCAAACACTTTGCCTCCTTTTGCATGGATCAAGCACTGAAGAGACAGTTGTCTGTTTATTCTTTGAGGAAGTAATACTCTTGCTGC----------GAAATTGTTTG-AAATATTTTTCTTAACTTCAGCGAGCTTTGGATACAGCCCTTACTGACCACTTTTCAGA-TCTAACAACAGTCTGTGCTTATTGATGCTCTTTACTCTGTAAAATTTTATTACTAAATGAAAG------TTTAGAGAGCTCGTTAAATAAAAGTAGCTCTCGGGATCAGAGAATCATTTGTGATTGTTCTCCTGTATTACTTTGTGCTGCAAACCGTTCATGCCGTGACTAATTTAATTTTATTTCTCATATTAACAGAACAGCTTCTTGCCTGGGGCTGGCAAGACTACATGGGTTACCAAACATGCAGCAGCAAATCCTGGGAAATACAACATTCTTGGGACAAATACTATTATGGACAAAATGATGGTACGTTATAATTCCACGTTTTGTTTCTTGATACGTTAAAGACTTGCT---------------------GTAAATCCGAGGTCTTCTGCTGCTATGGGGCT-GTTTGTGCCAAAGGAAC-TGGCTACTTGTTAGCTAGTGACTG----------------TTG--AAGGTCTTTTTACCTTCCTGGGCTGCTAACTCGTGTGTGGCACAGCAGGATTCTGAAGCTTTTTTTGTGATGA-GTGTATCTTGAAT---TGTGTCGATTCACCTATAGAG-----------------------------------------------------------------------------------------------------------------------------------TCTGT-GTTTATAAAGCTCTGAGTTTATGG---AGGCTTGAGAATTTCAG-TCAAGTGTTTGCAGCTGTGG---CCTTGAATTGAACAATCCGGGAAGTGAGGTGGAGA-----------GCAAAGAAAAATGTCGGCCAAGTGTATCAGGACTTG----TTTAACTCTGCA---AAATCTCTCTGTAGGTTGCAGGTTTTAAGCGTCAAGAACTTCTTTGAAGCTAAGGTATGATGTGGCACAGAGGAAAGGAAAAAAACTCCACTGTAGTT------------------------------------------------------------------------------------------------------------------------------------TTTCCCTTTACATTTTGTGGGGCTGCAG--------------------------CCTTTT-CTGTGGATCAGTCAGCACTAGGACAG----------TGTCTGTGCTCTGGGTCTTAC---ATTGGTGGAGCTGACAGGCAGACCTGTGTC--TGGGA-------GCTCTAAAGGACTGGCTGGGTGACCTCTTTTAAAGACAAAAGTGTCCCGAAGTCTA-ATGTAATAAGGACAGAG-TTTCCCATTTTGGAAAACCTCCCTCAAGCAGA--GCACTCAGAGTTCAGTGGTGAATGGAGTATTTTGGAGTATAGGATTTCAGACATCTCTTT-CTCGAGCAGCTCTCTGTAACCTTTGGAATCAAAATTACTCTGCAGGGTCCCAGGGTTGGCAGAAAGAGCTTTGCACCATTCGAAGCTGACAAAGCACCCTTTCTGAAAGCTCTCTTGGAAAGAACATAATCCTGCTTGTTTATATAAGAAGTTTTTT-CCCAAGAGCATAACGCAGCTATT-----TTGAAAGGATTGGGAATAAGGGAAATTATTTCATACTCTACTGTTAAAGAAGCTGGCAA---TGTTTTAAGCTTCTTTT--CCCTGCCTTTGTGAATCCATACTGCAGCCTTTTGCCTGCAAAACCTGGGCTGCTGATAG-GGAGGTGCAAATACATATTTCACGTACGGT-ATTTCAAACTGGATGCA---------CTGTTTAAAACTGTTCTAAGATGTTTTAAGCTAATATCTGTCAATTTATGAATATGGCCTTCCTAATCTATTTTTTTTCAGTTCTCATTAGTCTTTTTTCTAAAAAAAAAAAAAAAAATTTTCAGGGGGTAAAACCTCCCAACCTTCTTCCCTTTGCTGAGGGTAAGGGGGGGGGGTTTTTCCTCATACTTTGCTAAAAAAATTAAAGGGA----AGCATCTTT-ACCAGTTTCTTTTTTGGCCATTCCTAGTGTCATACTATGCAATGCGTGTCAGAAAGGAAAGGTCCAAATGGATATTTTCATCAGTATATACTTATATTCTAAATACAGAAAATTTGGAGTTAATGACTAATTCTTCGTTTTCTTGAGAAATTATTTTTAACCCCCCA----------------------TATTATATCCAA---------TTCACTATTGTAATGCTAATCCAAAATGTGAATTTATCGTTGTTCTCAGTCTTTGATTAGGTAAATTAGGTTTTGGAATTATAACGGTGCTTTCATCTGTGTTCCAGGTTATTGAATTAGTTCAGAAGTATGGTCCAAAACGCTGGTCTCTAATT---------GGAAATTAGACAGATATG-TTGTTTTCTAAGTGCTTTCTAGTACATTTCATTAGGAAATTATTTGATGGATGTCATCTAGGCATTGGGGATTGGTATAGTGTCTGGGGTTTGAACA--CTAGCAATTTGTAGCTGGCCAAAAGGAATGAAAAGCTAATTTCTGCACAGAACACTTTAATATTTTTAATCTTTTCCCCACCTCCCTTCCTCCAAACGTTGAG-TGTTTTGAAGGTGTTGTGAATACATGGAAA---A-GGAGATTCATTCCTGGCGTTCTCAGAATGCTCCAACTTATTTTTCTAG-TGGGGTTGGCTATGTTAAAACTTAGCCATCTCATGGTAT--------------TAGTTTATATCTGTGTCAGTTG---TGATTTTCAACAGTAAAGAGTCTGCAAGCAAGAGGCAGAGAATCAATTATACTTTTCTTAAATTCCATTAA--AAAAAAAATCACCTAAGGGATGTTCTGCGATAACTTCACAGTTTCTAAGGCACCTGAAAAACTTTATGCTAAAGGGTGATGCAACATTCTTGGCCAAAGAACAATTTATCTGAGTTCAGGCCAATGTCATCGAAGTGATCCATGCTCTGGAAGAACACACAGGGAGGACATCAGCTGCCACAACCCA----A--------AAGAGGGACGCCCCAGCTGCAGCCCTGAATGATGTCCAAGAAGGGCCCTGTGCTCACAGGTTGT--ACCCCATCCT-------------------CCGAAAAAAGTGCCCTTGGCAGCAAAGTTCCTC-TGCTGATGCCCACAGGGAGCAAACTGCAAGCGCAGGGGAACTAAAAGGGAAGAAATTTGGGGCATAAGCTCCCCTCTGCCAGCCCTCTAAACCCTGGGACAGCAGGTAACTCAGACATCAACCTGTACCTGAACAATCCATTCGGGTATTAAACATGCAAACTATCCAGCAAGTA--CAAACCCTTCTGTCACCCCTCCTCTTTTGTAAGACAGCCTTAGGCCAAGCTCACCTTCAGGTTGCTGATATGCTTGAAAACAAAGGGATTGTTGATGTTGATCTGCTTGCGGATTTTGTCATTCATGTTTCATGTCAGACAGTCGCTGCCGCATGTTGATGGTCATCTCTGAGCTCAGACGCCAGATGAAGATACAGCTGAAAGAGGGAAAGGTGATGC------CAAGTCTCAGTTTAGTTTATTTATACTAA---TTCCCACTGCAGAAACAAACAAGAGCCCTT-CAGTCTGGGCAGGGAGATACACACAGAAACAG--------AAAGCCAATCCCATCACAAGCCTCATGA-CAAAAGCATAAAACTTGCCTGGCAGAG------ACTCCCTGTAAGTAAAAGCAACTGCAGAGATATTTGCACAGACTCGTTTCTGACCCTGTACTTTTATTTGACTATCTGACCAGCTGCTGAAGGAAATACAGTAAGAAGTCCTG-ATGACCACAGAGGGACAAGGGGAGCCTACAGATGTCCCTTACAGTTAGCCTCTAGCAGTGGTTAAACTGCAGCCCCTGACTG----CAACTA--TCCTCATGGGCACTTCCTTCCTAATGCCCACTTACCC--CACAAAGTCCCCGTGGTGTAATAAGCTCAAGTGTTATGTGGCAGTATGTTTT-TCAGTCAGGATGCTCCTACTATTTAACTT--AGACTCCCT-CCAGAACACTTCCAAGAAATTTG-GTCAAT---------GGATTAAAAAATGTTTGAGA--GGGAAACAAACTGTGTGAATATCTTCAGAAATTCAACTTAAAAATATATACAT----------ATATTCCTTATCACATTAGAGAATACGGT----ATCTCATCTTCAGCTACTAGAAAGTAAA-----------ATGACCAGCACTGTCTTTGAAATTTAACTTCAGTGCTAACTAATTCTTTTCATCTCAGCCATCTTTCCTGTCTAGCTGGGAAT--TTTTTAACAAACTCCCTTGGAGCTATCATCTGCATTAGTGAAGATATCCAGTTAAAGGTAGCACCCTACCCTGCTTTACAGAAATGTATCAGTCAATTTAAATGTTGTTATTAGCCACAGCGTAACAAAACTGCAGCCAAGGATTTACATAACAAGAAGAGTATATATGTTATTTAGTAACAATTCATTCCCCTCAGCCAAGTA--------------------------------------------------------------------------------------------------------------------------------------------------------------------------------------------------------------------------------------------------------------------------------------------------------------------------------------------------------------------------------------------------------------------------------------------------------------------------------------------------------------------------------------------------------------------------------------------------------------------------------------------------------------------------------------------------------------------------------------------------------------------------------------------------------------------------------------------------------------------------------------------------------------------------------------------------------------------------------------------------------------------------------------------------------------------------------------------------------------------------------------------------------------------------------------------------------------------------------------------------------------------------------------------------------------------------------------------------------------------------------------------------------------------------------------------------------------------------------------------------------------------------------------------------------------------------------------------------------------------------------------------------------TATGTATGTCAGGGGAAGGCATAAGATGCAGTGGAGGCAAAGCCCCAAAAGCCTTTGAGTCTACTGCTTTGCTGACCTAGCCCCTAACTTCTTCTGTATTTGGTGTAAATCCAGCTGCAATACAGCTTGTAATTTATTCTGAAATGGCCGGGTA-GAAGAATCTTGGCAGGAGGTGCCGGAGACATTCAACTGGGGTGAGAAGCTAAGTCTCAAAAATGTGGAACCCACAAACATGGCGAAAGAACCTG--GACAACCTAGATGGGCTCCTGCACTATGTGCTGCTGGGACAAACGAATGG--AACAATGCTGCCATCAGCCCTTCTCCTTCGCGTGG-----TGGGCTGCTGTGGAACCCTGCAGCAGAGAACG-TGTGGGGCTGGGACTGCCCCAAGAGGGGTGCAGGATGGAAAACTGGATAGGCTTGTATTCCTGCTATGCAAAATACTGTGTGTGGAGCTGTGGGAGTTGCTGTAGAGGGTGAGATTGGGGGGGATGGGGGGAGAGGGGTGTGTCTCACCTTGCTGGAGATCACTTCACCCCACGGCTTCCCTTTGCAGGCAGCTGCCCTCCAGTC--------CGGGTGGGCAGGCAGTGGAGCCATCCCGCAGAGCCCCGCCACACTCTCCCTGCTTTCTGTGCCTGCTGTAAATGACTTTTTGTAACACGAGCTGCATTTCTGCCATAGCCCTCTCCAGAGC---------------------------------------------------------------------------------------------------------------------------------------------------------------------------------------------------------------------------------------------------------------------------------------------------------------------------------------------------------------------------------------------------------------------------------------------------------------------------------------------------------------------------------------------------------------------------------------------------------------------------------------------------------------------------------------------------------------------------------------------------------------------------------------------------------------------------------------------------------------------------------------------------------------------------------------------------------------------------------------CAACAAAAACGAGACGGAGTACAGTAAGGACCTGTGGGGAGGCAAATGCAGGGCACCAGGGGAGACAGAGCCTCGAGGACACATGAAGCAAAGGAGATTTGGGAANGGGTGCTACTGTGTTAAAGGGCTGGGAGCTCCCAGCCAGCTCTGTCTGAGA-ATATTCCATGATTCTTTGAAGTATGAGGTCCAAGTGCTTCCTGGGATGAGCTGTACTGGTGCCAGCAGCAACTCTGTGCATCTGGGGAGGCAATGGGAGAGTTCCCACCCCGTG-TCTCCATG--------------------------------------------------------------------------------------------------------------------------------------------------------------------------------------------------------------------------------------------------------------------------------------------------------------------------------------------------------------------------------------------------------------------------------------------------------------------------------------------------------------------------------------------------------------------------------------------------------------------------------------------------------------------------------------------------------------------------------------------------------------------------------------------------------------------------------------
>Acanthisitta_chloris
TTGATATGGTTGTTAAAAGAAGCTTCCTGAT--TTTTTAATAAGTGGTGTGGTTTAACCCCAGCAGGCAGCTAAGCCCCGTGCAGCCGTTTGCTCACTCCCCCACCAGCAGGCTCAGGGAGAGAGTCAGAAGAGTAAAAGTGAGAAAACTCATGGGTTGAGATAAAGACAGTTTAATAGGGAAAGCAAAAGCTGTGCACAAGCAAAGCAAAACAAGGAATTAATTCACTGCTTCCCATGGGCAGG-AGGTGTTCAGCCATCTCCAGGCAAGCTGAGCTCCATCACGCGTAACACTGACTTGAGAAGACAAAC---TCCCATCRCTCTAAATGCCCCCATCTTCCCCCAGCTCTGTATACTGAGCACAGTGCCATAGGGTATGGAACATCCCTGTGTTCAGTTGGSGTCAGCTGTCCTGGCGGTGCCCCCTC-CAACTCCTTGTGCGCCCC-AGCCTGCTCACTGGTGTGGTGGTATAAGGAGCAGAAAAGGCCTTGACTCT--GTGTA--------------------------------TGGTGTTAGCAACACTGTTTTCAGCACAAATGCAAACCATAGCCCCATACCAGCTATTATGAAAAAAATTAACTCTACCCCATCTAAACCCAACACAATAAGCAAGAAACAGCTGTGGAGTT-------TATAACTCGTGTTCCAACACAGTGAAA---CGTAAGAATTAAGGCCAACAGGCACAAATA-CTGAGTGCAATGATGATGAAAATAATATTAATCGAATTAGGGAAATAAACAGATTATGTTTATTTTTGTTATTATTTTTTCATCAGAGG-----------------------------------------TAATACTGTTATTTAAATACTTTCT-----------------------AACTAATAGTAGGAATCTCTTATGTAGGCTAAGATCAGCAGTTACCGTT----------------------GGATATCGGTAACTAACATTCTTTGTTCTCCAGAAATCCAATTTACAATGGTTTGGATTAAGTAAAAGTAGCAGAATTTTTCTATAGGTGGAGGACTGGTTCATGG-AACAGTGACAT-TTAAT-------------AGTTTCTTTATTACTTAATCAAATTTGTAAGGCAGTTACAATGATAATGTCTCTATTTTA------AATTTATTAACGACAGTATTATAAAGATATGGTTGGAAGAGGAATG-ACTTCCCACATGAAAGAGTTGGTTAGGTCCTCAAAATATTGAAATATATTTCTTTTTTTACTTCAAAATTCA-GTGTCACATACTGCAACAAGTGGAAAAACACATAGATGTGAAATAAACCCTAGAAATCA--GTTTCTTTTATAT------CTGGTTTT---------TCTTTACAGCTTAAACTTATTTAA-AAAATAAATGCAAAATGCCTTCTGATTTAGCAATGGCCAAAT----ATATACATTATTTTGTATTGTATTCAGGTTCTTTGATATTCCTATGGAAATCCTGCCAAAAGGGA-GGAAAGAAGTGTTCCTGAAGAAGCTGCCTCAGAGGC-ACTCACTCTGAATGTAAAAGCTACCACGTGCTGAGCATGACAGCAGTGTAAAGTGATGCTACAAACTCATTTTGCAAGCTCCCAGCACT--ACAGCCTGATTTTCATC-TGTTCTTCCC---------------------TGCCTGGCTCTTCCTGTTGGCATCTCTAGCAACTGCTAACACGAAATGCTAACCGTAATGCCATATGTACTTTGGGCTACATGAATGTGAGCCATGGTGTCC-AACAAATAGTGTTATTGTATCTAGAGTCCG---GGCGTCAGTGTAGAGGACCTTCAGGAACCGTCTGTCATTTTCAGTGGAGTGGAGCAGAGAGACTCATATTTAA------------------------------AACACCTCATTCCTTCAGGACATATTCCTTTTTTTATTTCTCTCA--GAAAACTCTTCCTCCATTTTCAGAGGCCATATTTGCCAAATTTTGGGTTACCTCTAATTCAAATGTGTATCTAATCAAACACAAGACAATAATAGAGCTGTGAATTGACATATCACT-----GATTCTTAGGAACTTGTTTT-TTAGGTCCATACACT-----------------------------------------------------------------------------------------------------------------------------------------------------------------------CAATAACAAAGTATTTGAGAGCCAGCAACAGGGAGAGGGACTTCAGACATTCAATGATAA-TGCACTAGCACAATTGCATCCTTCCCTCTACAAAGACTCCAGCATAAGAAAAAGCTTTAAAAGCGGGTTTTTCACACTGTAATCTCCTGCACTGTTTTGATCTGGTTACTTAAGCACAGTTTGATTTGCTTCCCTTCATCTGCATCT-GGGACCTACAACAGGCACAAAGATCTGGTGCCTGAAGTCTACAGAAGGGACCAAAATACAACAGTTCCGACACCTCTGTGAAACTTGTAATAGACAATCAGGCAAGAGTCTCAATTTAATCTTTCAGCCCTGGTTTTCTCTTGCTTTCATACTCCCTGAGGCAACAGTCACTTCTCATTTTAGAAATTTGAGATGAACATGCATT----TCTTGCCA-TGTTGGACTTCAGATATGCCTATCACCACCGAAACAGGTACAGTGTGTCTCTTCTGTGGTGAGCAATGAGAAAACCCTTCCAGGAAAGCTGTTCTGCCAGGGCTGGGTCATGATACTGGCAGTGAATTATGGGCTACAGAGAACTCCTGAATTCCCTCTACCAGTGGGGTATGTTTTGTG--AAGAGTTTTGTGGGAGCAGTCTAC-TTGAAGGAGGAATCTGAATAGAGAAGATAA------------ATAAGATAAAGCAGTATGCTATTGTCAGTATTAA----CACATTATCTGCCAATCACCAAAGACTGAAAAAAAGGAAATAAAAAG----CCAATAAAACCACCCAGAGTGTTTATTTTAGTATCTAAGGTGAAAGAGCAGTAACCAC-ACAGGCATTATGCTGCCTCCTGAGATGCTCATATCAGCCACCCAAAGAGGTTTAACAGCCACATTTGTTTACCTGTGCCATAAAGTTCATTGACAAAGTTCACCAAGGTAACAGGTTCTAAAGTTCACAGTCATTTTGAGCATTACCTTGCCAAGAAAAT-CTCAGATAGAGATGAAGAGGCATGAGG-AAATATACTGATTGCTCCCTGACACCTCCAA-CACCCTACCCCTCTGCAAAGAAACCATCTTCTGC-AAAGC------AATGCTCAGAAAATGCATCCTTACGCCCACTCAATTTACATTCAGAAAGCAAAACACAAAGATTGAGCCCACTCCCAACCCAAAGACTTTAGGAAGGGGGAACTCTTGAAGAGCTTACAGACTCAAACAAGAAAGTCAAAAGCCAACTTT-------AAAAAAATTCTTATTACGTCGCATTAGTACAACATTGCAAGAGTTCAGCAATTCACAGAGCCAGAAAAACCAGAACATTAGCTAGCCTAAAGGGATCAAAACATAAATTTTGTCAAGCCCATACCTCCATAAATAGAAAAGGCTTGGTCATAGAAGAACCTCCTTTTCAGAGTGTCTTCCATTTTACCTCTGTCGGCTTCAATATATATGATAAGTCAAATATTTACACTGTATGTTGTTTTATGATACAATATTTTAAAGAAAACACAAATGTTACATCACAAAATTATATTTAATCCTTTAGAAATTTTTAAGGAATACAAAACTAACCTCTCAAGGTTCACTTTTCAAATAACTATTTGACAGGAAACGTAGCACGTGCATCCTCAAAACACACAAA------------TAAACAAAACTCAAATGCTGCATCTTCAGTCTTACAAATTTGAAATTAAATGTACCTGAAACAT-ATCTGAAAACCAATCTGAGAACTAGCTAATCGATATAAGTGGTATAAGCTG----CAGCTTTTCATGGGAAAAGCTATACTTGATTTCCCCAAATCGTGTTCTGATGC-----TGTGCACTGCCCAAGTGCAAGACATCATGGGCTACTGACCAACAGCCCAGATTAACCCATCCAACTGCACCTCAGCAGCAACTTCAGAGTACCCAA--CTCCATTGCCTACAACCTGCTAGGAGATGCCAACATCAAGAACGTGATGTCGAGAGGGACAAGGTACTAACTAGAAGATTGAGTTTCTTTAATGCCTTATGAGCTGAAATCATGAAGTTCCAGCAGGGAGAGAAA-GAGCAATTCTTTAAGGTCACAGCTACATCTTGGCATGCAAAAGAAACTTGCAAAAGTTATTTTAAAAGAGCAAACTGAATCTGATTCAATTTAGATCAGCTCTTGCTGTTAGAAGTCTGATATCATTTAAATATTCCCTGTTCGTTACTGCTTAATTAATCAGTCCTGTTTCCATGTAAATGAAAAGTTTTCTCTCTCTTCCCTATCATCTCTAATATCTCATTTCAGGCAACACATCAAGTTAATCTTGCTTGCATTAGCAACTTATTTCTAATGGCTCAGCTCAGTTATTTACAATAATTCATCCTACCCCAGCTTGCAGCTGATTCCTGCTTGGTCTCTTTGCTTTGTT-TGGACAGTC-AGAATCGATGGTAAAGCAGCAAATGC-AGAGCGA--------------------------------------------------------------TCTACTCCTTATTTTTGCTGATTTCTCAAATACTACACTTCTGTCTGGAATTAACAACAACAACAAAAAATTAGGTTTGTCCAGCTTGGTACTCTGGAGAACATTGGGAAATATAAATCCACTGCTGGACTTACTC--TTTATCACACTTTACAAAAGTGGTTACCAAACAAAACCCAGTAAAACTGTCTCCTCTCCTCGACCCTGTTCCTGTCAACAAGGTGTTAATATCACCACTTAAATGACCAGGGGTTATTTAAATGTTATTATTCTTAAACTCAGGCAAAGTAAGAAAAACAACACTG---GGGATAAAGCATTTAGGATGGGGGGAGTGCAGGGAGCTTCCTTTC-TTTCCTCCAAAGACATTATTTGTGACAGTTCAGTCTTCAAATGAGGCTTTT-ATTGAAAGCAT-ACAGTGTGCACTGCACATATATAAAG---------GATATAAGAGAAATTGTACTTGTCTGCACTGAGAGGGAGAGTGGAATCCAAGTCTGAAGACTTCTGTGAAAACAAACCCAAAATAGAGCAAGCAGGAGAAAAGTAAACCAAC-----GAAGCCAGTCCAGAAAGAAAA-CGTAGTTCACTTTCTTCCTTT-ACAAGAACTGCACTTAAAGATGGGACTACAGACTGTTCTCAATCTCTTACCATTACCATCTCCACAGTACAATAAT--------------------------------------AGGATTACCTGATCTTATATACTTTTTTGGATTTTTG---ATTGGATATAAAAGTGAGAAACATGGAAAACTCTCACCCTGACAAGCCAAAATTTATCAT-CCCTTTTGGCTGAAGGTTCCTCTCC-CCTGCCTATTCAGTGCAGTTGAGAGGCCAGTTTGGACGCCACTGCCTCCCGTTAGTAAGGAGTAGCAGGAT----AAGGG-GCAGCATTTTATCCCCACTCAGCTACTTC-AGGGTATCTGAGCAATGAGG----------------CTATGTGTTTCAAAAAGA--GTGAGGATGAAGTCTGCTGTTC-CTCTTCTAGATTAATTTTGGACCATTTAGCCTCCCTGGCTTTATGCTTCTGTGCTTTCCTCTGTTTCCTTTCAGACGACCAGCCAGCAAGCCCTGCTTATGGCATGCATGGGACGGCAGCGTCACCCTGCCGCGTCTACCTGCTGCTGGCCTCATCAGCACCCACAAGCCCTGTTTGC-----TGTTTGGATGCCAAGCTGCACACCTCTAGTGCTGCC-AAGTGTGCTTGGTAAAACTTACTCAGCCATTCATTTAAATACTTGTTAAACAGGAAGCTGCTGCTGGAAAGTTGAGCACTAGTTTATATTTAAGCAAATAGTGGGAACAGGCATGAATGTCATTTTGTGATGTAGTGGAAAATTTGAATGACTTGCATTATCCCACAAGTATCCTCTTGAAAACAAACCTGAAAGAGTGTTAAGGACCCCTCT-TCTCAAACCTGCTTTTGTG-------------------------------------------TTATTTTGGTGCCTTTCAGTTTTATGACAGTAATTTGCTCAAAATCTATGAATTCTGATCTGTCTTTGGAAATGGAAGAAAGTTTGATGCAGAAATACACTCATAAGACAGAG--CTGTGTCATTCTTGTAATTCACATGTACTTCACTTTCATGTGATTTTGGAGAACATTCATGCAACTAATCAAGCACTGATTTGCTGCTGGGGATTTGTGGCCATTCTCTGCAGGCAGCAGAGCCCCATTGCTATGCATGCCTGTGTACAGTTTGGTGCAAAGCTGGTGGATTTTCATCAGTCCTTTATCATCCCTCCTCTTTTTCCTTCCCTAGTACATGTGCAATGGGCAAAAGCAACCTAGCTGTTCCAGCCAAGAGGCTGAAACAGTGGCTGTCGTTAGGGAAAACATTTTT-GTCTTAAATTCATGAAGA-CTTCCATAGCTCCCAAAAGAGGCAAGAGCCTTTTGGGTCATTGACAAGCCTGCATAATATTAGATAACATTTCATAAAACTTGCTGAATGAAATTAGCCAGGGCTTTTGTCTGTGGTTTTTCAACTTTGCTCTTTCTCTTGGAGAGTTGCCTTAGGACATCAGTCCTTTGACGGTCAGAAACCTTTTAACATCCAGTCTCATTTTATTCTTGGCCAGCTTGTTCTCATGCACTGCTGTTGCTGTGCTGAAATAGCTTTTTTTTTTTTCCCTGTTGGAAGTTCAAATGATGCAGGTTTTTATAAAAGCCTTGTTGCATGCTTTCTTTCAGAAGTTATGGTTTGAACAACAGTATT-GTTTTGTTTTGTTTGCCGTAAATTTTAGGCTGAATTTTTATGAGTGCTTTAAACAGTCCTGTCTGTAAGCAAA--------------------------------------------------------------------TAGAGCGCGTGGGGTGG-----------GTGGGCAGCAGGGTCTTGTGAGCATAGCTGAGGGCAGTGGGAA---GGTGCTAGCACTTGAGCCCT--AGCGTGGTTTCTCCATGGCCTGAAAGGCGCCAGAAGCCTTCGTTGATCAACCCATCCTAACTGTGAGAAATAGAAAGAAATGCTGATTTA----------------------------------------------------------------------------------CGAACTTGGTGAATCAGTCACAGCTGTATTGGAACAATTCTAGAAGAAAATACCATTATTAACAAAATGTTCTTAATTTCTCCGTAGTGATTTCAT---CTTGTTCGCATTGCTCTTCAATCTGAGCTGCTCTCTCTT-----AAAAGGCTGAAGCTCGTGCCAGGCCTAGGTTCTTTCTGCTAGATG-CTGGAAGCATGCTGCATTAAAACCATAA------GGGGGGATTTTCCTTGAAACAGCTCTGTACTAAATCG-----------------------AATTTTGGGGTGACCA-AGCCATGTGACAGGTGCAGTGGCAG--CAGTGCTGTCTTGCTTTAGGATCTTGTGTTTGGTGGTTGCTCTAAAGCCTTTTGTCACCAATA---GGTATCTACAT-----------------------------------------------------------------------CATGGTCAG-CTGAGAAATGATGGGAATATGCCTTGCACTGAGGGTGCCAATAGCTTAGCATTAGTCATGGTCTTCCTGCAGCCATGCCCTGTGACAGCACTAATGAGAGT-ATTTCGTAGCACAACCATAGATTAGAGTACGTTTACAAGAGTGTAGAATGTCAGACACT-----GGAGATTCTTTAGCAATTTCAACTAC-AAAAACC---------TCTGTTGGACCTCT-GGGTTTGTTGAAAGTCACTATGACATGAGAAAC------AGATAAAGAAAAAGTAGAGAAGTAT----TTGAGAGCTGATTTTAA-AAACTA-----------------------TAATCAGATGTCCAAATCCCAGCATCACTTTATCTG--------------CAAAATGGCAGCAGATACATAAATTCTTAAGTCCCTGCTAAATTAAAAGTTCAACTAGATTAATGAAAGTATTGAATCCTGGAATGATCTTTCCAT--------------------------------------------------------------------------------------AAGATTTCAAGACCA-------------TTTTTACAAGATTAAATTGAAAACAACAGACCCAAAGAC-AAGCTTTAGAAAAATAAGGTACAGATATAGCTGACTAATGCATAACTC-----ATTGGTTGTTTGGGGTTTTTTCCAACGAAGGATTTGAAGGTCTGAACTGTGAAATCAACTTTGATGAGTGAGCAATGTCAAAGTGATCAGATGTAGCAGCCTTTGATACAGGGCAGGTTAGCAGTTAGGGGAACAATGTGTTGTTTCCAATAGGAATCGATGTTTTAAAATAAAA-CCCAAAACCACCAACCACCAAAATTTAGATCTGATAATCACCCCAAATTCCAACCCAAAAGGTTTTTCTAATCCTTTCATCTTTTATAATCTAAGAGATCTTT-AGGTA----GAAAATCAAAAGTCAGTAAACTTATCTTCTGCTGCAACAATCCTAGCCATTAACCACTTACTACTTCTTCACAGAGCACATGAATACAAAGGAGAGGTGACAGTACAGATAGATCCAAGATGCAAAATGGATTTCAGTGTCACTATCTTCAGGATTATGTGTGTGAATTCAAGACTGAAACCGACTG---CTAACTGGTAACATACAGACCACACTAAAGGCTCTGCCACTACTCATTTTGCTTAAGGATGCAATGCAAGTAG-AGTTGACAAGCAAATAATATTTTGCTGTTTATAATCCACTTCTGTATAT------------CTGATTTTTTTTGTTTTCCTCAGAATAATA--------------------CCTTTTCTTCCTGCTGTAAATTATTTGCACAACACTGACTAACAGAATTTTCAGCAGATGAACATTGAGGGCTTTGCTAGCGAGAAAGATGTACATTCNGGATNGGGGGGGGGGTGTTGNAGGAACTGAGAACAGCAACTATCTCAAAACGATATCAGATCNNCAT-----AGANGAAGCAACTGAGGGAAGAAAATTCATACTGCCATGAAAGAGCACATAGGGTCTGGNTCACCCGCTGACTTGGTACAACTGCAAATTTACAGTACCAATACAGGCTGACATACAG--AT----ATAATTTCAGGAAACAAAA-TTCTTTGCAAGTCTCTCACCTGGAGCAGTAGAATATGCATAAAGGAAATCTGCTTCCACAGGTATTTTTTGACATGTTGTTCCTCCTGAT-----------------GTTCCATGGAAATACAGCTACCTGGTAAGGGCTGGAAGTACTGCATCTGCAACAGAGGAAGAATTCACTGAGGGAACCCAATACACTCAGAGTGCCTTAAGAACTTGCCCCTGTAAGGCACTGCCTACTGCCTCTTTGCTCACTGGAGTCTCAGTCAGCTGTGCAATGCAATTATCAACTACTGTGTAGAAATTAGACTTTGAGGAGTATCATAAACACAAGAATTTTGGAATGTTTAAGTTTAATTTTTGTT--AAAAAAACAGTCAAAATAATTTCAAGTACTGGCAAAGAAAA--CCCTATCTTGACCCCAGATTTATTTTTCCTGTTCTGAACTTCACAACTCAGACT-------------TCACAAAGACAAGTTACAGACCACACCTTGTACTGGTAC--CTAGAGAATAACCAGTTTTTGAAGAGTGTAGAATGTCCAAGTGTATTAGTTAGCTTCAGTGACAGCAACACCTTTTAGGAAATA-----------GGACCGTTTATTTTCAGTATCAAAATAA-GGATTTTGCCTCCTAAACTGAGTCTGTTATTTTATTTAAATGTGGACAGCTCTAATAGCAAGTAGTTGGAATTTCTTGGCAGAGAGAAACTATGTTGCATTTCAGGGCTTAGCCCTACCTTTAGCAATTTGATGTCAGGATGAGAGAGAGACTCAG--CATTTACTGATTTCTGACTA----------------------------------ACTCAAGAAGTTCAAGTCCAAATGTTCGGGTCATTTCTGTCATACCAACGAGCCAGTAGGGAGCATCAG-----------------------------------------------------------CATTAACTAACTGACACAGATCCTTAAAAAGAAACACAGTAATATTTACATACTCTGCACAG-----------CATAAGCTTTCC-----------AAATATTTACATGCTGTCTCTCATTTGTAACGAGTTACTTCTCAATTTCAACCTAATTTCTCCTCAAATACTTCTTTTACATAAATTACTAAGC-----AAACTTTAGAAAGAAA-TTTTAAACTTTGCTGGTATCCTTGTAGCAATTCTGTTCGTTCCTGTGCTCAAAAATATCTCAAGAGC-----AGTGAATTTGCTGTGGCAGTTAGATTTTTATTGGTGTGATGAATACAACTACTACTTCTCATTATA-GCTTGCCCTTAATGTACAATACCGAGCACAAGAAACAGGACTGAACTATAGCAGCAGTG--TTTG----GCTCCCAGAAATAAGAATCTTGAATCTAATGCAGACATGCATGCTTAGCTATTATTCAAGAATTTTAGTGAAACATCTTCCAAGGCTACTTTGTCTTCATTCTCCAGTCATCCTCCTGTGATACAGCATATCATCACCAATTACAATGAATATGCATAAGAAAGCCTGAGGCCCTGGTAAAGGACCTTGTCAACATGCCAATGGCAGACTTTTTTAAATTTCTTACAGAGATGTAGAAGCACCCAATCATAACTGCAAATATCTAAGTATATGCTCCCCAACTACCTGAAAAAGCATGTATGCATCCTTAGCACATGGCTTCAGTGTGCTGACAGATCTTATGTTTATGGAATAAAATCCCATGAAAGTAAGCAGTAA--TAAATATTTTTATGTTAAGATGGTTTGATTCTTGCGTCAGAATCCTAATGTCTTCACAACCACGTGAAG--ACAGATGTAAACTGCAAAATAAAAGTTCACTCTGCAGAAAAGGAAAT---TTGCATTTTGGTGCAGCAGAAGGCAGAAGATTCCTATATTGCTTAGCTGTTCAGGTTCAGCAGTTCTTCAGCAGTTAATTCTTAGCT-----------TTTTCAGCCCCCTCAGGAAATCTCGT--ATCTATAATTGTTCTTTTCCTCGTGGATAAGATAATGCTGTTAAATATGGTCTAGAAAGAA----TGAGAAAAGCTTCATTCCAAGTTATATTT-AGCTTTTTGGTTGCTCTCTGAAAAT--------------------------------------------------------------------------------------------------------CTGTGCACTCATCCCCAATTTCTGTGTTCCAGCTAAGAAAGTCATCATAAGCACTGTGTAAGAAGCCTGAAACTGGG-------TTAGTGTGTAAAACTAAGTATAACTAGTTACCTGTGGCTGTTCAAGACAGAGAAGTTCTCTCT--------CTTTTTTTTCATAAGCATTGAAATGGATAAATACATGGGTTTATTCAGAAAG-AAAATATGATCTTG-TTTGTTGACACAGAAGCATTACCTTTCATATT-AACTTCATAGTTTTTCCACAAAGGAAGATGAAATCCATGTTACTTTAACTGAGCAATAATTCCTCTTTCTGTAAGCTGGTGTTTTATTTTATGCTCACTCAGGGGGGTTT-GCATTGCACATGACTGCAGTTAAACTCTCAGGTAAGGACAGCTTGAGCCTGTGGTCTTTACAGATCTG------TGATTCTGGCTGACATTGACCTGTCTTAGCTGCTGATTGAGTCTTAGATGTTCTCCTTTGTTAGAGGGAGGACTCCTGATTAAGATGTTTCAAAAGTCTTTCTAACTGCCCTGTGTTTGCTGTTTGCAGATGCCCCTAGAAAGGAGGTATCCTTTATGGCCATTATTGACATTCTTACTCATTATGATGCAAAAAAGAAAGCTGCCCATGCTGCAAAAAAAAAGAAAGATTCTCATAAAGAATAAAAGGCTGAAACCTGAAGTAGAAAAAAGTAAGTAAAGCTTGCCAAGTATTAAG--TAAACAAAAGTCCAGATCACTACAATTAGA---AGTTACTGAAGTTTCCAACTTGCTTGTACTTTAGCGTTGGAAGAATATGA---ATTTTGTGTAAATGACATCTCGTTTGCCCTTGTGTTTCATATGAGTGCCAGAGTCTAGGCCTTGATATCAGCATGCAGCCTAGGCATAGATAGGCCTAGAAATGTAATCCTGAGACTTTTATCAGACCGCTGGTTGAGCTAAAATACGACGCAGATAGAATCTCTTGTAAATTCTGTCTATGCTGGTATGTTTGCATTGCTGTGTTTTTCCAGGATAAGCATGAAATGAAATGGAGTTTCAAATTGGTGCTCTTGCTGTTGTTGCCAGTTCTGGTATTTATCTTCTTT-CAGCAATAATAATGTTGCTGTATTACTTTCCAGTATGGCTGTAATGATAAACCCTGG--TCCTTCTCCATTCAAAGATAAGTGTGCAGA-CCTTGCACTGACTTCAGTCATACAT-GTTTGTG----TTCATCCTGTCTGACTGAAATGCACAT--GGGAACACAATG-AAAATCCAAGCGCTTGGCCTCCGTTTGTATGGATCAAGCACTGAGGAGACAGCTGTCTATTTATTCTTTGGAGAAGTAATGTGCTTGCTTCAGACACCTCTGAGGTCTATGG-AGATATTTTTCTTAACTTCAGTGAGCTTTGGATACAGCCCTTACTGAGCACTTTTCAGA-TCTAACAACAATGTATGCTTATTGATGCTCTCTACTTAGTAAAATTTTATTGCTAACTGAAAA------CTTAGAGAATCCATTAAATAAAAGTAGCTCTTGGGATCAGAGAATCATTTATTATTGTTCTCTTGTATTTCTTTGTGCTACAGACTGTTCATGTCATGACTAATTGAATTCTGTTTTTCATATTAACAGAACAGCTCCCTGCCTGGGGCTGGCAAGACTACATGGGTTACCAAACATGCAGCAGCAAATCCTGGGAAATACAACATTCTTGGGACAAATACTATTATGGACAAAATGATGGTAAGTAATTATGTGACCTTTTATTTCTTAATATAGTAAAGACTTGCT---------------------ACAAATCCAACGTCTTCGGCTGCCATGAGGTTCTTTGGTATCAAAGAAAC-TGGTTATTTGTTAGCTAGTGACTG-----------------TT-AAGGATTTTTTTATCTTGCTGAGTTGCTAACTTGTACATGGCACAGCAGGATTCTGAAGC--TTTTTGTTGTACTATATAAGAATTAGTCAGCTGCTGCTGACTGTTTAATG---------TATTTCTATTTCTGTAT------ACATCACTGTTCTCAG-----AACATTCAGCTGGAATT--------AGTG--GTGATGAGTATACCTTGAATTCAGCTC---CATGGATTCACCTAGAGTCTTT-GTTTATAAA----GCTCTGTCTTACGGAGGCTTGAGAATGTCAG-TTATGAGTTTGCAGCTGTGG---CCTTGAATTGAGCAAGCCCTGAAGTGAGGTGGAAA----GCATTCAGCAAAGAAATGTCAGCCACGTGTAT--CAGGACGCC----TTTAACTCTGGG---AAATCTCTCCATAGGTTGCAGGTTTTAAGCGTCAAGAACTTCTTTGAAGCTAAGGTATGGTGTGGCACAGAGAAACACGACAAAACTCAGCTGCAGCT------------------------------------------------------------------------------------------------------------------------------------TTTCCCTTCAAGCTTTGCCGGACTCTAGCTACAGCCTCT---------------CTGTGGATCAGTCAACACTAGAAGAATGTACTTTG-------CCATCTCCACTCTAGGTCTTAC---CCTGGTAGAGCTGACTGGCCGAGCTGTGTCGCTGTGACT-GGCAGTGCTGAAGGACTAGCTGGCTGACTGCTTTTAAAGACAAAAGTGTCCTGGAAATTA-ATGCAGTAGGGACAGAGTTTCCC-ATTTTGCAAAGTCTCCCTCAACCAGA--GCACTCCAAGTTCGGTGGTGAATGGAGTATTTTTGAGTATAGGATTTCAGACATCTCTTTTCTTGAGCAGCTCTCTGTAACCTTTGGAATCAAAATTATTCTGCAAGGTCCTGGGGTTGGCAGAAAGAGCTTTGCACCATTCAAAGCTGACAAAGCACTGTTTTTGAAAGCTCTGATTGAGAGAAAATAATCCTGCTCGTTTATATAAGAAGTTTTTT-CCCAAGAGCATAACACAGCTATTCAGACTTGAAGGGATTGGAAATCAAGGACATTATTTCATACTCTACTGTTAAAGAAGTGAACAATAGTGTTTTAGGCTCCTTTT--CCCCACCTCTTTTAATCCACACTGCAGCTGTTTGCCTGCAAAACCTGGACTGCCCTGTAGGGAGGTGCAAGTGCTGCATTCACATACGTT-ATTTCAAATTGGCTGCTTATTTCC-ACTGTTTAAAATTATTTTAAGATGCCTTAAACTTGTATCTGTCAACCTAAGAATATGGTCTTCTTAATATATTTTTGA-CAGTTCTCAGCAGTC--TTTT-AAGAAAAAGCCTCTGATGTGTGAAA---------ACTCCCAAACTCCATCTCATTTCTAGGTGTGGAGGTGTGGG-GTTCTTCTCATACGTGTGTCGTTGAAAGAAGTCAAACAAAGCATCTTT-AC-AGTTTCTTTTTTGGCCTTTCCTAGTGTTAGCTTGTGCAATGGGTGACAGGAAAGAAACTTCCAAATGAATGTTTTCATCAGTACATACTTATATTCTAAACACAGAGAATT-GGAGTTAATAACCAATTTTTTG-ATTTCTTGAAA---AATTTTTAAAACCCCAAGTCACTGTCTGTCTCCTTAGGCCTAGTATCATATCTGGTTTGTTATTATTGTAATGCTATTCTTAAATGTGAGTTTATCAGTGTTCTCAGTCTTTGATTAGGAAAATCAGGTTTTGGAATTGTAAT-ATGCTGTCGTCTGTGTTCCAGGTTATTGAGTTAGTTCAGAAGTATGGTCCAAAGCGCTGGTCTCTAATCGCAAAACACGGAAATTAGACAGATATG-TTTTTTTCTAAGTGGTTTCTAATACATTTCATTAGGAAATTATTTGATGAATGTCATCTCAGCATTGGGGATTGGTATAGTGTCTAGGGTTTGAACTCCCTGACAATTTGAAGCTGGCCAAAAGGAATGAAAGGTTAATTTCTTCACAGAACACTTCAGTATTTCTAAT---------------------------CTTTGAATGCTTCAAAGGTGTCATAAATATATGGAG----TAGGAGATTCATTCCTGAGGACCTCAGAGTGCTCAAACGTATTTTCCTAGACAAGCTTGGCTATCTTAAAACTTTTCCATGGTA-GTCAT--------------GGTAAGTAATTTGTGTCAGTTGTTGTCATTTTCACCCGTAAACACTCTGCAAGCAAGAAGCAGACATT--------CTTTTCTTAAATTGAAATAAA-------AATCACCTAAGTGTTGTTCTGCCATGACTTCGCAGTTTCTAAGGTACCAGAAAAACTTTATGTTAA-GGCTGATGCAATATTCTTGGCCAAAGAACAACTTATCTCAGTTCAGGCCAATGTCATCGAAGTGATCCATACTCTGAATGGAC--ACAGTAAGAACATCAGTTACCACAACTCACTCCA--------GTGAAGGACTGCCTAGCTGCACCCTTGAACACA---------GAGCCCTGTGTTCACAGATTAT--ACCCTGTGCT--------------------CGTAACAAGTGCCCTTTGCAGGAAAGTTTCTCTTACTGATGCCCATCAGGAGTAAACTGCAAGCACAGGGATCTATAGTGGAAGAAATGTTGGGGCATAAGCTGCCCTCAACCAGCCCTCTAAACCCTGGGATAGCAGATCCCTCAGATATAAACCTGCACCTAATGCATCTATTAGGATATTAAACATGCAAACTACTCAGCAAATA--TGAACTGTTCTGCCACC-TTCCTCTTTTGTTAGACACTCTTATCTCAAGCTTACCTTCAGATTACTTATATGCTTGAAAACAAATGGATTGTTGATGTTAATTTGCTTGCGGATTTTGTCATTCATGTTTCATATCAGACAGGCGCTGCCGCATGTTGATGGTCATCTCTGAGCTCAGTCGCCAGATGAAGATACAGCTGAAAGAGGGAAAGGTGAGGCTGGGATTAAATCTCAGTTCGGTTTATTGATACTAA---TTCCCACTGCAGAGACAAACAAGAGCCCTTCTGTCCATGACAGGGAGACACACGCACAAACAGCTTCACAGAAACTCAATCTCAGCACAAGCCTCATGA-CAAAAGAGTAAAACCTGCCTGGCAAAG------ACTCCCTGTGAGTGAAAGCAACTGCAGAGACATTTGCACAGATTTATCTGTGATCCCATACTTTTATTTGACTATCTTACCAGCTGCTGAAGAAAATGCCATTAGAAGTCCTTCTTGTGGTCAGGAGGATAAGTAAGCCCTAGAGATGCCCTTTGCATCC----TCTAACAGTGGCTAAACTGCAGCCTCTGATTG----CTACTA--CCCCCACGGGCAATGCCTTCCTGATGCCCATCATTCC---ATGGAG--TCTGTGGTATAATAACAGTTAAGCTTATGTGGCAGTAATTTTT-GCA-TCAGGTTGCTCCTAATATTTAACTT--GGACTCCCT-CCAGGACACTTCCAAGGAATTTGATTGAATTTGGCCAATGGATTCAAAAGTGTTTGGGTGACAGAAAC----AGTGTGGTCTCAT---------TTTCTTCAAAAATCCA-CTAAAAAAAATAGACATTCCTCATCACATTAGAGAATACTGT----ATCTCATCATCAGCTACTAGAATGTAAA-----------ATGACCAGCATTGTCTTTGAAATTTAACCTCAGTGCTAACTAATTCTTTTCATCTCAGCCATCTTTCCTGTCTAGCTGGGTATA--TTTTAACAAACTCCATTGGAGCTATCGTCTGCATTAGTGAAGATATTTAGTTAAAGGTAGCACCCTAGTATGC-TTGCAGAAATCTGTCAGTCAATTTAAATGTTGTTACTAGCCATAGTTTGATAAAACCAAAACTAAGGATGTACATAACAAGAAGATTATATAATTTATTTAGCAACAATTCATTCCTCTCAGCCATGTGTGGTGATTAA-TCCTTGGTGCATGCGTTTCCACTGTCATACTGGTGTTGGCTGTGGAACTGAGAGACAGACTAAGTGTTTTATTCATGTAAGCTGTGCCTGACAGAGG-----TGGGAAAATTA-----GGCTTGATGAAAGACCCACTGCAATTGATGGCAATCTTTCCATCCATCTCAGCAGGCTTAAAGTTTGTCATCGTTGTTTGCAACGATTATTTGATGTCTTTCCCTGCACCTCATACTTCACATAACAAGATATATTTTTGCTTCTATGATTGAAAGGGGCTCACATGTTAATGGCAAGTTCCATTTTCTCCAGCTGAGCCTAGCCTTGACCCTGCAGTATCAGC------ATTCTGCTCACGGGGCTTGGTCAGTGACCCGTATGGAAAGGATGCAGTTGCCTGAACGGGTAACTTTTAGAAGATACCAGAAGCGTTGGAGGAGGGATGGAATAACTCAGCAGAGTAACTCAGATTTTGTAAGGATGAGAATTTGTCTTCCACTGGCGAATAGCCTAGTGTCAGGGCAGAGCATTTTCTCTTTGCCTTCTGACTGTGCTCCTGGCACAAGACTGGGTGACCAAATGTCTCCCCTGAGAGAGCTGAGGGTCCCTCCCCAGGCTCTGGATCTCTCTTGTGTTTTTCTTTGTGGTGACTATATTGAGCTGACAGGATCTCATTTGATCCTCCTGCTGCTCCTAC--AAAAAAGGGTGGGTGCTGGAGCTCAGCTGCTCTCCACGGGCTCAGCTCCTGCACGGTCCTGCACTGTGTCAGCTCACTACCTTCCACCGGGGTGGCTAAGAAGCAATGCAAAGCTCACCAAAACCCATTGCAAAGGTGTTCAGGATATGGCACCAAGT-----------CTTTTAGGAACTGGGGAAAGCTGACACGTTTTCATACAGCAGCTGCTGGTGATTTTTCCCTCTCCTTTCCATCAAAAAAAACCCAATTCATCAGGAG-CT------TTCAAATGAAGCCTTTAACTGAAAAAGTGCTCTCATGGAGCTGCATGCAGTTCGGATCATGGCACTACTGTGACCTTTTGTGTTTT----ACAAGACAGTGATTTTCAGC--ACTGTCTACAAGGCAGTAAAATAATACTCACTAAATAATAAACTTGGGAAACCCATCAATGCCTGATAACACACCATTAGAGTCAAACAGGATCCAGTACAT-GCATGCAGTGTATCATA--------GAATCACAGAATCTCCTGAGTTGGAAGGGACACACAAAGATCAC-CAGTCCAACTCCTGTCCCTGCCCAGGAC-ACCC------CAACA-CTCCACCCTGTG----CCTGAGAGCATTGGCCAAACACTCCTGGAGCTCTGTCAACCTTGGGGCTGTGCCCA-CTGCCCTGGGGAGCTGTTCAGTGCT----TTCCCCTCTGGGGAAAGAAC--------------------------------------------------------------------------------------------------------------------------------------------------------------------------------------------------------------------------------------------------------------------------------------------------------------------------------------------------------------------------------------------------------------------------------------------------------------------------------------------------------------------------------------------------------------------------------------------------------------------------------------------------------------------------------------------------------------------------------------------------------------------------------------------------------------------------------------------------------------------------------------------------------------------CCCGATGGTGCGGCGCTGCCGCAGCCAGTCCGACAGCCAGGCCAGGTGGCAGTCACAGTGCAGGAAGTTGGAGTGAAGACGCCTACAAAAGACACAACAAACCTA-GAGTTATTGGTAGTTTTTT----------------AAATATAAGCCACAAACCAGAGTAATCA--AGTACAGGTCTGCCCAGGTCTTCATTAGATTTTCAGTAGGATCATTGTAGGCTCTTGCTTACGGCTGAGTCAGGGCTTGAGTGTCTGCATTGCCATATAATA---TACAAAGGCCACGTATAAATTAGTGCTATTATTTGTAATGTCTTGGAAAAATGAAGTTCAACAATGACCCATCTGCA-------------GCTGGCCACTCTAGAGAAAAGAATGTGCAGAATTTAAGA---------GTAATCACTTTGCCTGTGATTTCGTATCAGAAAGAACTGCATGAATGTGATATCTTTGAGTGAATTCTAAGGATGGCTTGTCTAAACATGAGGACCAGGCTGAAAAACAGGATGATGTGTGATCCTTCCTGCTTCTCCCTCCTTTGGGGAGAGTGGGAAAGAGGGA---GAGAGAACTCCTTCACATCAGAAGCTATTGATACCTTTTATGTTCCTGTGTTGGCTGTACAAATTCATCAATGCTCTTTTCACTGTGGCAATTTAACCCAAGCATGCAGGACCTACAGAGGAACTTTCAACTCATGGAA-----------------------------------------------------------GATCGAGCCA--CACAGCTCCCTACCCAGCCTGCTCCATGCCTGGCTCCACGGGCTTGCAGTAGCATTGTCACACTGTGGAGGG-AATCTGCAAAATGATGATGTGTTCAGGGAGCAAACCTGTGAATTTTAATTGCTACCAAACTTTA---------------GGAGTACAGTAAGGACCTGTGGGGAGATGAATGCAGGGCACCAAGGGGGGAATAACCTCGAGGACACATGAAGCAGAGGAGATTTGGGAATGGAAGCTGCTGTGTTAA-GGTCTGGGAGCTCCCAGGCAGCTTCATCTGCGTCGTGCCCTCATTTGTTGGGAAGTGCAAGGTCCAAATGCTTCCTGAGATGTTCTGTGCTGGTGCCAGCCATGGCTGTGTGCATCCTGGGAGGCAATAGGAAGCTTCCCACCCCACA-TCTCC-T-GGTACATTAATAACAGGAGATAATAAAACCCATGTAAACAATTAAAAACCTAACAGGAAAGCCCAGGAAAA-TCTGATAAA-GTCTATTGGAACATCTCGGTAAATGCAGGTAGTTCATAGCTGAAGAAACCATCCTAAGGAAAAGATTCACCCACTTTAATAGTTTTTATTGAATGATACTTTAGAAAGTATACAGCT-AAAAGAATCATCATTTTTCTATTAGCCTCTGAAGAAGGTCCAGCTACTACTTTTCTTCCTTGATGTATATCCACAGATCCTGAAAACTGACACAAACACACCCCCATTCCCTTTCAATCCTCAGACCAGCAAAATAGAATGAAATGCAAAAAT-CCCAGATGCACAAGGTATCTGGAGACCTGCAACCTATGAAAATTAATGTAGAAGGTGTCAAATACCTT-TTAAGCGTTTGAGGCTTGATCCATGCTATATAAACCACTCTGCCCTTTTCCCCTTGTGA-GGGATTTTGTTTTGTAATATCCCACTGTGAACTGTTCACCATAATGCAAATCCAAGCCTTACTGATGGCATCCAGAGTGTTGGTACAACACACTTTACCCACAGAGTGAAACAACCTTAAAGAACTACCCTTAACGAGCTGCAGCAGAAGGATTTCTGGACTTTGTAACCAAGATGCAGAGCCAGCAACTGGACTGGATGATTCTTGCAGGCTCCTTCCAGCTCAGGACATTCTATGATTCTATGAAAGTCATCAGAAACTGCATCTAGAGGAAAAGACCCCAACTCCACGCCCTCCCAGTCACTCACCTTCTGGACCGGTGA
>Nestor_notabilis
TCAATATGATTGTTAAAAGAAGCTTCCTGAT--TTTTTAGTAAG---------------------------------------------------------------------------------------------------------------------------------------------------------------------------------------------------------------------------------------------------------------------------------------------------------------------------------------------------------------------------------------------------------------------------------------------------------------------------------------------------------------------------------------------------------------------------------------------------------------CAAGAAACAAAATAGC--TGTAGAGGTTAGTTTATACCTCACATGTTCCAACACAGTGAAACAACGTAGGAGTTAGGGCCAGCAGGTGCAAGTATTTGAATGCAATGATGATGAAAATAATACTAGCAGAATTAGGGAAACATCCTGATTATTATTACTTTTGTTATTATTGTTTCATCAGAGA-AATGGGATCCTGAGCTCTGCCAGTAAGCTCAGTTTTTCAGTAACACTGTTATTTAAATAGATTCTGTAAGTGTTGAATGAAGAGGTTAATTTAAGAGTAAGAATCTCTTATCTAGACTAAGATCAGCAGTTAGTGTT----GYATTTGCTGTTAGTAAATGACATTAGTAGTTAAGATTCATTGTTCTCCAGATGTCCAAATTGCAACAGGCTGGATTAATTAAAAGTAGCAGATTTTTTCTGTAGGTGGAAGACTGGTTAATGG-AACAATGGCAT-TTAAT-------------AGTTTCTTTAYACCTTAATTAGATTTGTAAGTAAGTCACAATGATAGTGTCTCTGGTTTAAATTTAAATTTATTAACAACAATATTATAAAGATATTGCTGGAAGAGTAATG-----------------ACTTGCATATGTCTTCAAAATATTCAAATATA--TGTTGTTTTACTCCWTAATTCA-GTGGCATGTACTGTAACAAATGGAAAAACAC--AGTGATGGATTAAATCTTAGAAGTCAAAGTTCCTTTTATGT-------TTTTTTT---------TCTTTAAAACTTGAACATATTTAAGAAAATAAATGCAAAAAGCTTTSTGATTTAGCACTGACCACATATATATATAAATTATTTTGTATTGTGTTCAGGTTCTTTGATATTCCTATGGAAATACTCCCAAAAGGGA-GGAAAGAAGTGTTCCTGAAGAAGCTGCCTCAGAGGC-ACTCACTCTGAATGTAAAAGCTACCACGTGCTGAGCATGACAGCAGTGTAAAGTGATGCTACAAACTCATTTTGCAAGCTCCCAGCACT--ACAGCCTGATTTTCATC-TGTTCTTCCC---------------------TGCCTGGCTCTTCCTGTTGGCATCTCTAGCAACTGCTAACACGAAATGCTAACCGTAATGCCATATGTACTTTGGGCTACATGAATGTGAGCCATGGTGTCC-AACAAATGGTGTTATTGTATCTAGAGTCCA---GGCGTCAGTGTAGAGGACCTTCAGGAACCGTCTGTCATTTTCAGTGGAGTGGAGCAGAGAGACTCATATTTAA------------------------------AACACCTCATTCCTTCAGGACATATTCCTTTTTTTATTTCTCTCA--GAAAACTCTTCCTCCATTTTCAGAGGCCATATTTGCCAAATTTTGGGTTACCTCTAATTCAAATGTGTATCTAATCAAACACAAGACAATAATAGAGCTGTGAATTGACATATCACT-----GATTCTTAGGAACTTGTTTT-TTAGGTCCATACACT-----------------------------------------------------------------------------------------------------------------------------------------------------------------------CAATAACAAAGTATTTGAGAGCCAGCAACAGAGAGAGAGAGTTCAGATATTCAATGATAA-TGCACTAGCACAAATGCAT-GTTACCTCCTCAAAGACTCCAGCATAAGAAACAGCTTTAGGAGCAGATCCTCCACACTGTAATCTCCTACGCTGTTTTGATCTGGTTACTTACATAGAATTTAATTTGCTTTCCTGCA-----AGCAGCTAATCTGCAACCGAGGGAGAGATCTGATGCCTGAAGTCTAGAGAAAGGACCAAATCACAACAGTGACTACACCTCTGTGAAACTTGTAGTAGACAATCTGGCAAGGACCTCAGCTTAATCTTTTTGCCTTGGTTTTCTCTTGCTTTCACACTCCCCAGGTGGATAGCTACTTCTCATTTTAGGAATTTGGGAAGCACACGCATT----TCTAGCT-TTGCTGGGATTCAGGCATGCCTGTCACCACCAAAACGGGCACTGTGTGCCTCTTCCACAGCAAGCAATGGACAAACTATTCCAACAAAATTCTTCTGCTAGGGCTGGGTCACAACAGCGGCAGTGAA-TATGGTCTACAGAGGGCTCCTGAACTCCCTCCACCAATGGATTTTGTTTTGTG--------------GGAGCGATCTAT-CCAAAGGAGGAATCTCAATACAAGAGAGAT-----AAGGCATAGGCCAAAGCAGTATGTTATTGTCAGTAATAACACGT-ATCTGCCAATCACCAATTTAGGCACAAAGATGAAAGGAAAGAAAAAT----CCAACAAAACAACCTAGAGTTTTTATTTTAGCATCTTAGGTGAAAGC--AGTAACCACATAGGTATTGTGCTGCATTCCTGAGATGCTCAAATCAGCTATCTGAAGAGGTTTAACAGCCACATCTGTTCATCTGCACCACAAAGTTCACTAAA-------------GTAACAGGTTCTAAAGTTCATAGTAGTTTTGACCATTACTGTGCAAACAGAAG-CTCAGATAGAGATAAAATGGTCACAAGGATATAAGCTGATCACCCCCTTAAATGCCAAAACACTCTACCCTTCCACAAAGAAACCTTCTTCTGC-AATGT------TATGAACAGAACATGCATCGTAAAGTCCTCTC-ATTTACATTCAGAAAGCAGAAGACTAAATTTGAACTCCCTCCCCCCTGAAACACTTTAGGAAGGGAGAACTTTCGAAGGGCCTATAGGCTGAAGCAGAAAAGTTTGAAGCCAACTTT--AAAAAAAAACCCCTACTTTTATGTTGCATTAATATAACATTTCAAGAACACAGCATTTCACACAGCTAGAGAGACCAGAACAT----TAGCCTAAGGGGATTAAAATGTAAATTTCTTCAAAGCCGTACCTCCATAAATAGAAAAGGCTTGATCATAGAAAAACCTCCTTTTCAGAGTGTCTTCCATTTTAACTCTGTCGGCTCCAATACATGTGATAAGCCAAATATTTACACTGTATGTTATTTTGT-----AATATTTTAAAGATAATAAAACTATTACTTCATAAAATAATAATAAATAATGCAATAATTTTTAAACTAATACACAATTAACCCTCCAGGCTCACTTTTCAAATAACTATTTGACTAAAAATTTAA-GTGTGCATCCTCCAAATA--CACAAATACTAAAATTTCAACAAAACCCAAATACTGTATCTTCA---TTACAAATCTGAAATTAAATGTACCTGAAACGT-ATCTGAAAATAAACCTGAAAACTAGCTCGT--GCGTAAGAGGTATAAGCTATGTTCAGCTTTTTGTGGAATAAGACACACTTGATGTCTTCAAATTGTATTTTGATGC-----TGTACACTGACCAAGTGGAATACGTCATGTACTGCTGACCAACAGTCCAGATTAATCCATCCAACCTTGCCTCAGAAGCAGCTTCGGAGCAACCAA--CTCAATTGCCTANAGTCTGCTAGGAAATGCTAATATCAGGAAAATCATGTCAAGAGGGACAGGATACT-TCTGTAAGAAAGGGTTTCTTTGATGCCTTCTGAGCTGAAATCATGAAGTTCAAG--------ACAAAGAGCAGTACTTTAAGGTTACAGATACATCCGGGCATGCAAAAGTAAC-CATAAAAGTTATTTTAAAAGAGCAAACTAACTCTGATTCAATTCAGATCAGTTCTTGCTGATGCAAGTCTGATATTGTTTAAATA-----------------CTTAATTAATCAGTCCTGTTTCCATCTAACTGAAAAGTTTTCTCTCTCTCCCCTATCATCTCTAATATCTCATTTCAGGCGGCACATCAAGTTAATCTTGCTTACATTAGCAACTTATCTCTAATGGCTCAGCTCAGTTATTTACAATAACTCATCCTATCCCAGCCTGCAGCTGAATCCTGCTTGGTCTCATTGCTCTGTT--GGG----C-AGAGGCAATGGTAAATCAGCAAGTGT-AGAGCGA---------------------------------------------------------------------------------------------------------------------------------------------------------------------------------------------------------------------------------------------------------------------------------------------------------------------------------------------------------------------------------------------------------------------------------------------------------------------------------------------------------------------------------------------------------------------------------------------------------------------------------------------------------------------------------------------------------------------------------------------------------------------------------------------------------------------------------------------------------------------------------------------------------------------------------------------------------------------------AGGCTAGTTGGAAAGCCAGTGCCCCCAGTTAATACAGAGCAGCAAGAT----AAAGG-GTAGCATTTTATTCTCACTCAGCTGCTTC-TGGGTGCCTGAGCAATGAAATA----GCTTCTTTATCTGTTTGTTTCAAAAAGAGTGAGGAGGAAAATTT--CTGTTC-CTATCCTAGATTCATTTTGGGCCATATATTCTCCATGGATTTATGCTCCTGCACGTTCC----TCTCGTTTCTGACAACCTGCCAGCAAGCCCCATCGGCAGCACGCATGGGATGGCAGCATCACCCTGCTCTATCTACCTGCTGTTTGCCCCATCAGGACCCACAAGTGCTGTTTGC-----TGTTTAGACACCGAGCTGCACACCTCTGGTGCTGCC-AAGTGTGCTTACTAAAACCTACTGAGCCATTCATTTAAATACTTGTTAAACAGGAAGCTGCTGCTGGAAAGTTGTGTGTTGTTTTATACTTAAACAAATCGTAGGAACAGGCACGAGTGTCATTTTGTGATGGAGTGGAAAATCTGAATGACTTGTATTATCCCACATCTATTCCCCTGAAAACAAACCTGAAAGGCCATTAAGGACCCTGCTCAAATCTGTAA---------TTAATTACTATGAAAAGCTTCAGACCAAGTGGAAAGATTCCCTCTTTCTTTCTGCTTTTCAGTTTTGTGATGGTAACTTGCTCAAAATCTCTGAATTCTGATCTATCTTTGGAAATGGCAGAACATTTGATGCTGAAATATCCTCAAAAGAGACACAGCTATGCCATCCTTGTCATTCATGAGCACTTCACGCATATATGATTTTAGAGAACTTTCATACAACTAATCAAGCACTGATTTACTGCTGGGGATTTGTAGCCATTCCCTGTAGGCAACACAGCCACATTGCTATGCATGCCTGTGTGCAGTTTGGTGCAGAGCTGGTGGAGTTTCATCAGTCCTTTCTCATCCCTCCTC-TTTTCCTTCCCTAGCACATGCGCAGGGGACAAAAGCAACCTAGCTGTTCTAGCCAAGAGACTGAAATAGTGGCTGTTGTTAGAGAAAAAAAAATTAGCCTTAAGTTCATGAAGA-CTTCCATAGCTCCCAAAACAGGCAAGAGCCTTTTGGGTCACTGACAAGCCTGCATAANGTTAGATAAAATTTCCTAAAACTTATTGAATGAAATTAGCCAGGGTTTTTGTCTGTGGTTTTTCA-CTTTGCTCTTTGTGTTGGAAAGTTGCCTTAGGACATCAGTCCTTTGACGGTCAGAAACCTTTTAACACCCAGTCTCATTTTATTCTTGGCCAGCTTGTTCTCATGCACTGCTGTCTGTGTGCTGAAATAGCTTTTCTTTT----CCTGTTGGAAGTTCAAATGATGCAGGTTTTTATAAAAGCCTTGTTGCATGCTTTCTTTCAGAAGTTATGGTTTGAACAACAGTATT-GTTTTGTTTTGTTTGCCCTAAATCTTAGGCTGAATTTTTATGAGTGCTTTAAACAGTCCTGTCTTTAAGCAAACCAGTTGTTTAGTCTTTGTATAAGCGCTCCTGCAGGTAGCAGTATATCTACAAAAGGAAAAGCGATGGTAAG-GCCGTGGGGTGGGTGGCCCTGGGTGCGCAGCTGGGACCCTGTGGGCACAGCTGAGGGAGG-AGGAA---AGCGCGAATGCTTGAGCCTTTTAGC--AGCGTCTCCATGGCCTGAAAGGTACAGCCGTGTTTCACTCATGGAATC-TCTTTATTTGGAGAAGTAGAATGAAACACGTATTT----------------------------------------------------------------------------------CAGAACTTGCTAAATTAACCACAGCTGGATTTGGGCATTTCTGATAGGTTTTGACTATAGTAACAAAACGGCTTTAATGTCTCAGTAGTGATTTTTGCTACTTGTTTGCAGTGTTCTTCAATCTGAGCTGCACCCCGTT-----AAAAGATTGAAGTTCATATCAGGCCCTGGTTCATGCTGATAGATGTCTGGAAGTGTTGTATCCATCATGTTGATA-----GGTAGCCTTCCGCATAAAATCATTTTGGGGATTTTCATTGGAATAGCTTTCTACTAACAGAATTTTGGAGTAACCACAGCCATGCAACAAGTTTAATGGCAGGAGCGTGCTATCCTGTTCTAGGATCTTGTATCAGCTGGTTGCTCTAAAGCCTTTTGTCACCAATA---GGTATTTACATCATCAATTTGAAGAGGACCTGGGAGAAGCTCCTCCTGGCAGCCCGTGCCATTGTTGCCATTGAGAACCCAG----------------------------------------------------------------------------------------------------------ATAGTCATTTTGTAGCATGACCATGAATTAGAATACATTTAGAAAAGCATAAAATGTCAGCTGTTGAAGTGCAGATTCTCCAGCAATTTCAAGTAAAAAAAAA----------TACTGCTGGGCTTCTGAGTTTGGTAAAAGTCATTATGACCCAAGAAAC------AAATAGAGAAAAAGTAGAGAAGTAACTATTTGAGAGTTGATTTTTCTAAACTG-----------------------TAATCAGCTGTCCAAATCCCAGCATCACTTATCTTCGCCTGCAATGCTTTCAAAATGGCAGAAGATAGATAGATTC---------TGCTAAACAAATAATTCAACTAGATTAATGAAAATAATGAATCCTAAGCTTGTTCTTCCAGTTAGTAGCTCCTTTTAAAGTATATTTGATGGTAAA---------TGTATTTTCCTATTAATGACAGAGTGGAAGAAA---CTTCCAGGAAGATCTTTAATTAAGACTTCAAGACAATTTTATTACAAGAGTAAATTGAAAACAG-TTTTTTTTAAGGAACC-CAAAGACATGCTTTTAGAAAAGAAGGCATAGATATAGCTGAATAATAAATAGCTCTCTGTTTTTTATCAAGGGA----------------------------------------GAGACATGTCAAACTGATGAGATGTAGCAGCCTCTGATACAGGACAGGACAGCGATTAGGGAAACAAAGCATTGTTTC-AATAGCAA--CACGTTTTAAAATAAAAAACTCA--AAACTAGTAACGAAAATTTAGATTTTATAAGCTCCCCAAATTCTAACTCAAAAGATTTTTCTAATCTTCTCATCTTTTCTACTCTAAGAAAATTTAAAGCTAGGTAGAAAATCAAAAAGCAGGAAAA-TATCTTCTGCTGCAACAGTCTTACCTATGAATCACTTACTACTTCTTCACAGAGTACACGTGTATGAAAGAGAGGTGACAGGACAGACGGAAACAAGATGCAAAATGGATTTCAGGGTCACTTACTTCAGGACTATGTGCATGAATTAAAGACTAAACCCTCTTTTTTCTAACTGGTAACATAAGGGCCATACTACCAGCTCTGCTGCTACTGATTTTGCTTAGAGTTGCAATGAAAATAA--------GAGTTGATAGGCAGAAGGTGTTTATCACCTGCTTCTCTATATGCATCTACTGACCCGACTGTT-TTGTT-CTCTCAGAATTAATACAC----------------CTTTTACTTCCTGCTGTTAATTACTTTCACAACACAGGTTAACTGAACTTACAGCAGATGAACATTTGAGGGTTTGCTAGTGAGAAAGAT---GCAACATTCAGGGTTTGTTTGTTTTGTAGGAACTGAGAACAGCAACTACCTCAAAAAGAGATCAGATCGGGGA-GAAAAAAAAAAACAATTGAGGAAAGAAAA-------ATACATGAAAGACACCAAGTGAAGTACTTACCCACTTGACTGGATAGAACTGCAAACTCTGATTTACAGCATCAATACAGACTAATACATAGATACCACTTGAGGAACAAAAATTTCTTTGCAAGTCTCTCACCTGGAGCTGTGGAATACGCATACAAGAAATCTGCTTCTACAGGTATTTTTTGACACATTGTTTCTTCTGAT---------------------------------------------------------------------------------------------------------------------------------------------------------------------------------------------------------------------------------------------------------------------------------------------------------------------------------------------------------------------------------------------------------------------------------------------------------------------------------------------------------------------------------------------------------------------------------------------------------------------------------------------------------------------------------------------------------------------------------------------------------------------------------------ACTCAAGAAGTTCAAGGCCAAATGTCCGGGTCATTTCTGTCATACCCACGAGCCAGTAGGGAGCATCAG-----------------------------------------------------------CATTAACTAACTGACAAAGATCCTTAAAAAAAATA-CAATAACATTTACATTCTCTGCACAGTCCTGTACAGGCATAAGTTTTCT-GAGTTTACAACAAAATCTACACTCTCTCCCTCTTCTGTAATTAGGGATTATCCAATTTCAAGATAACTTTTCCCCAAACACTTCTTTTACTTAAATTATTAAGCAAAACC---TTTAAAAAGAAA-TTTTAAACTTTGCTGGTATGCTTGCAGCAACTGTGTTCATTCCTGCCCTCAAAAATATCTCAAGACC-----AGTAAATTTGCTAAGTCACGAAAATTTTAACTGGTGTGATGAATACAATTGCTATTATTCATCATATCCTGAACTTTAATGTACAATACCAAGCACAAGAAGCAAGACTGACCTATAGTAGCAGTATGTGGCT------CATGGAAAAAAGAATCTTTGATTTAATACAGACATGCACATTTAGCTGTTATTTAAGATGTATAGTAAAACATATTGCTAGGCCACTTTTTCTTCGATTTCCAGTCACCTCTCTGGGATACAGCATATCATTGCCAATTACAGTAAATGCACCTAAGAAAGCCTGAGGCTCTGGTTAAGGACCTTGTCAAATTGCTAACAGCAAA-TTTTTGAAATTTTTTACAGAGATGTAGAAGCACCCAATCATAACTGCAAATGGATAAATATATGCCCCCCAACTACCTGAAAAAGCATATATGCATCCTTAGCACATGGCTTCAGTGTACTGACAGATCTTATGTTTATGGAATAAAATCCCATGAAAGTAAGCAGTAA--TAAGTA---TTATGTCACGATGTTTTGATTCTTGCACCAGAATCCTGAAGTCTTCACGGCCACGTGAAG--GCAAAGTTAAACTGCAAAATACAAATTCAGTCTACAGAAGAGGAAATGAGTTGCTCTTTGGGGCAGCAGAAAGCAGGAGATACCTATGATGCTCAGCATTGTTGTGAATATATTTCTTAAATACTGTGATGTGTGGG----------GATGCAGTCAGATAATTCACCTACTAC-----------------------------------ACTATCAAATTGTATTCTGGCTTAGCTATTCACAAACAGCATTTCTCAGTTAATTCGTGG---ATTTTTTCATGCCTTCAAGGAAATCTACTATGCATAACTGGTCTTTTCCTAGCAGATAAACACTGCTAAAAACAGTCTAGAAAGAATTAGAAAAGCAACATTCCAAGTTGTATTTTACTTTTTTGGTTGCTTTTTGAAATTTTCTGTTCTCATACCAAAGTTATGTGTTCCAGCTAAAAAAGTCA-TAAGAAGCCTGAAAGTAGATTTGGTGTTAGTGTGTAAAATTAAGCGTAACTA----CTTGTGGCTGTTCAAGACAGGACATTTCTCTTCCCACTTTTTTTTTTTCCCTTTAGCATTTACATGGATTAATATATGTTTTTATTCATAAAAAAATATATGATCCTG--TTTTTGACACAGAAGCATTACCTTTCATATAAAACTTCATAGTTTTTCCACAAAGGAAGATGAAATCCACATTACTTTAAGTGAGCAATAATTCCTATTACTGTAAGATG---TTTTATTTTACACTCATTTGGGGAGTTTT-GCATTATAAATGAGTGCAGTTAAA--GACAATTAAGGACAGCATCAGCCTGTGGTCTTTACAGATCTG------TGATTCTGACTGACGTTAACCTGTCTTAGCTGCTGACTGAGCCTTAT--AGTCGCCTTTGTTAGA---AGGACTCGTGATTAGGATGTCTCAAAAGTCGTTCTTACTGCCATATGTTTGCCATTTGCAGATGCACCTAGGAAGGAAGTATACTTTATGGCCATTATTGACATTCTTACTCATTATGATGCAAAAAAGAAAGCTGCCCATGCTGCAAAAA-------------------------------------------------------------------------------------------------------------------------------------------------------------------------------------------------------------------------------------------------------------------------------------------------------------------------------------------------------------------------------------------------------------------------------------------------------------------------------------------------------------------------------------------------------------------------------------------------------------------------------------------------------------------------------------------------------------------------------------------------------------------------------------------------------------------------------------------------------------------------------------------------------------------------------------------------------------------------------------------------------------------------------------------CTTGCCTGGAGCTGGCAAGACTACATGGGTTACCAAACATGCAGCAGCAAATCCTGGGAAATACAACATTCTTGGGACAAACACTATTATGGACAAAATGATGGTAAGTGATAAGATGACATTTTAGTTGTTGGTATGTTAAAGGCTTGCT---------------------GTAAATCCAAGGTCTTTGGGGTTCTTTTGTATCAAAGAAATCTTAGAAAC-TAGCTACTGGTTAGCTAGTGACCATTAAAGATGATTTTTATTCTTTTTTTTTTTTTGTCTTGCTGAGCTGTGAGCTCATACATGGCACCCCAGGATTCTGAAGC--TTTC-CTGGTGCTGTACA------AGTCAACTGTTGCTGACTATT--CAG--------ATATTTCCATTTCTTTTT------ATTTCACTGTCCT-----TAGAACATTTAGCTTTGATTT-------GGTAATGTTATGAGCATACCTTGCATTCAGCTG---TATTGATTGGCCTAGAGTC----GTTTATAAAGACTTTGGACA------------------TTCTGG-TTACAAGTTTGTAGCTGCGGC--TTTGGAAGCGAACAGTTGTTGAAGCAATGCAGAAA----GCATTTAGC-GAAGAAAAACAGCCACATGTCT--TAGAGGTACATTAATTAACTCTGGG---AAATCTCTCTGCAGGTGGCAGGTTTTAAGCGGCAAGAACTTCTTTGAAGCTAAGGTATGGTGTGGCACAGAGGAACATGAAAAAGCTTTGTACACAGGCCTTAACTGTTGCCGAGACACTGACCCTGCTTGCTTTTGAACAGAAGATATTTCTATACTAATGTCTAGTATTTCTTCCTAGCTAGAAGGATTGTATGTTTCATGCCTCCCACCCCAACCTCAGCCATAGCTTTTCCCTTCAAACTTTGTTGGACTCTTATCTACAT-------------------CCTTCTTCTGCAAATCAGTCAACACTAGAACAGCTTAATTCACCACCTCTGCTTTGGGTCTTACAGGACCTGCCACAGGGGCTGGCCAACCTGTGTCCCTGTGGCT-GGGAGCTCTATGGGAAAAGCTGGCTGTCTGCTTTTAAAGACAAAAGTATCCTGGAAACTA-ATGCAGTAGGGACAGAG-TTTCCCATCTTGCAAAACCTCCGTCAACCAGA--ACACTCTGAGTTCAGTGGTGAATGGAGTGTTTTGGAGTATAAGATTTCGGACATCTCTTT-CTCGAGCAGCTCTC--TAACGTTTGGAATCAGAATTATTCTACAGGGTCCTGGGGTTGGCAGAAAGATCTTTGCACCATTCAAAGCTGACAAAGCACCCTTTTTGAAAGCTCTCTTGGAGAGAAAATAATCCTGCTTGTTTATACAAGAAGTTTTTTTCCCAAGAGCATAACACAGCTCTTCAAACTTAAAGGGGTTGGGCATAAGGGCAATTATTTCATACTCTACTCTTAAAGAAGCTAGCAATGGCGGTTTAGACTCCTTTT--CCCCACCTCTATTAATCCACA------TTTTTTGCCTGCAAAACCTGGACTGTCCTGTTGGGAGACGCACATGTAGCTTTCACATACCGT-ATTTCAAATTGACTGCTTAATTCCTACCTTTTAAAACTGTTTTAAGATGCCCAAAATTAGTATTTGTCAACTTATGAATATAGTCTTCTTAATATATTTTT-------------------------------------------------------------------------------------------------------------------------------------------------------------------------------------------------------------------------------------------------------------ACAGTGAATTT-GGAGTTACTAAGTAATTTTTTTATATCTTTAAAAGT-AATTTTTAAAACCCTGTGTCACTGTCTACCTCCTTAGGCCTCGTATCTTATCAAGTCGACTGTTATAAATCC-TAAATCTAAAATGTGAGTTTATAATTTTTCCCAGTCTTTAATTGGGAAAATCAGCTTTTGGAATTGTAAC-ATGCTTTCATCTGTGTTCCAGGTTATTGAATTAGTTCAGAAGTATGGTCCAAAGCGCTGGTCTCTAATTGCAAAACACGGAAATTAGACAGATACG-TTTTTTTCTAAGTGGTTTCTAATACATTTCATTAGGAAATTATTTGATAAATGTCATTTAGGCTTTGGGGATCAGTATAGTGTCTGGGGTTTGAGCAGCCTGACAATTTGTAGCTGGCCAAAAGGAATGAAAGGCTAATATCTTCACAGAACACTTCAATATTTTTAATCTCCTTC----CCCCACCCCCCTCAAGCATTGAATACTTCAAAGATGTCATAAAGACATGGAAT---A-GGAGATTTGTTCCCAAGGACCTCGGAGTGCTCCAACTGATTTTCCTAAATGAGCTTGGCTATCTTAAAACGTAGCCATATTGTGGAAT--------------TAGTTTGTGTCCGTGTCAGTTGTTATAATTTTCACAAGCAAGCAGTCTACAAACAAGAAGCAGAGATTCAATTATACTTGAACTGAAGAAAAATCACCAAGAAAAATCACCCAGATGATGTTCTACCATGACTTCACAGCTTCTAAGGCACCAGAAAAACTTTATGCTAA-GGCTGATGCAATATTCTTGGCCACAGAACAATTTATCTGAGTTCAGGCCAATATCATCAAAATGATCCATACTCTAAATGGACAAACAGCAAGAATATCAGTTACCATAACTTAGTCGC--------ATGAAGGACAGCCTAGCTGCACCCTTGAACAAGGTACAAGTAGAGCCCTACATTCACTAATTAT--ACCCCATCCT--------------------CATAAACAGTGCCCTTTGCAGGAGAATTCCTCCTGTTGATGCCCATAAGGAGCAAACTGTAAGCACAGGGATCTACTGTGGAAGAAAAGCTGGGGCATAAGCTCCCCTCAACAAGCCCTCTAAACACTGGGATAGCAGATAACTTGGCTATAAACCTGTACCTAATCAACCTATTGGGATAGTCAACATGCAAACCGTTCAGCAACTA--TGAACTTTTCTGTCACCCTTCCTCTTTTGTAAGACAACCTTAACTCAAGCTTACCTTCAGATTACTAATATGCTTGAAAACAAACGGATTGTTGATGTTAATTTGCTTGCGGATCTTGTCATTCATGTTTCATGTCAGACAGTCGCTGCCGCATGTTGATGGTCATCTCTGAGCTCAGACGCCAGATGAAGATACAGCTGAAAGAGGGAAAGGTGAGGCTGAGGTCAAGTGCCAGTTCAGTTTATTGCTATTATCAATTTCCACTGCAGAGGCCAACAAGAGCCCTTCTGTCTGTGGTGGGAAGAGACACGCACAG------------AAACTCAATCCCATCACAAGCCTTATGA-CAAAAGAGTAAAACCTGCCTGGCAAAG------ACTCCCTGTGGGCGAGAGCAACTGCAGAGATACTTGTACAGGCTCATCTCTGATCCTGCACCTTTATTTGACTATCTGACCAGCTGCTGAAGGAAATGCCATAACAAGTCCCT-CCATGGTCAGGAGGATAAGCAGAGTCTACAGATGTCC-------------TCTAACAGTGGCTAAGCTGCAGCCTCCAACTG----CAACTA--CCCCCACAGGCAACCC---TCTCATGCCCATCATCCC---ATGGTGTCTCTGTGGTGTAATCACAGCTAAGCTGATGTGGCAGTACTTCTC-GCAGTCAGGGTGCTCCTAATATTTTACAT--GGACTTCCT-CCAGGAAACTTCTAAGGAATATGATCGAATTTGGTCAGTGGATTCAAAAGTGTTTGAGAGCGGGAAACAAACAGTGTGATCTCACTGGTTTCATTTTCTTCAGAAATCTGGCTAAAGAAAA---ACATTCCTCATCACATTAGAGAATACATATTGTATCTCATCTTCAGCTGCTGGAAAGTGAA-----------ATGACAAGCATGTCCTTTGAAATTTAACCTCAGTGCTAACTAATTCTTTTCATCTCACCCATCTTTCCTGTCTAGCTGGGTATA-TTTTTAACAAACTCCCTCGGAGCCATCATCTGCATTAGTGAAGATATTTAGTTAAAGGTAGCACCCTACCCTGCTTTACAGAAATCTATCAGTCAATTTAAATGTTGGTATTAGCTGCAGTTTGACAAAACTGCAACTGAGGATTTACATAACAAGAAGAGTATATAATTTTTTAAGTAACAATTCATTCCTTTCAGCCATGTG-------------------------------------------------------------------------------------------------------------------------------------------------------------------------------------------------------------------------------------------------------------------------------------------------------------------------------------------------------------------------------------------------------------------------------------------------------------------------------------------------------------------------------------------------------------------------------------------------------------------------------------------------------------------------------------------------------------------------------------------------------------------------------------------------------------------------------------------------------------------------------------------------------------------------------------------------------------------------------------------------------------------------------------------------------------------------------------------------------------------------------------------------------------------------------------------------------------------------------------------------------------------------------------------------------------------------------------------------------------------------------------------------------------------------------------------------------------------------------------------------------------------------------------------------------------------------------------------------------------------------------------------------------------------------------------------------------------------------------------------------------------------------------------------------------------------------------------------------------------------------------------------------------------------------------------------------------------------------------------------------------------------------------------------------------------------------------------------------------------------------------------------------------------------------------------------------------------------------------------------------------------------------------------------------------------------------------------------------------------------------------------------------------------------CCCGATGGTGCGGCGCTGCCGCAGCCAGTCCGACAGCCAGGCCAGGTGGCAGTCGCAGTGCAGGAAGTTGGAGTGAAGCCGCCTACAAAACACACAACAACCCTC-AAGTTATCAGTAGTATTTT----------------AGACGTAAGACACAAATCAGAGCAATCA--AGAACAAGTCTGTC----TCTTCAGCACAATTTAAGCAAGATCACTGCATTTTACTGGTTAGAATTGAGTCAGGTCTTGACTATCTACATTGACATATAATTT--GCAAATGTCCACATATAAATTAGTGCTGTTACTTAAAATGTCTTGGAAGAATGAAGTTAAATAATGACCTGTCTACAGGTACTCATGAGCTGGTCATTCCACTGAAAAGAACATGA--AGAATTTAAGATTCCTCCAAGTAATCACTTCACCTGAGATTTCATGTCAGAAATAACTGTAT-AATGTGGTATCTTCGAGTGCATTTAAAGGATGGCTT-CATAAATACGAGGACCAGGCTGAAAAAAAGGATAATAGGTGATTCTCCTCTCTCC-------------CNGGGGGGGGGGTGGGGAAGGAGAGAATCCCACACACA---------------------------------TTGCCTGGACAAACTCATCAATGCTCTTTTTATCATGGTGCTTTAATGCAAGTATGCAGGTTCTAGACAGGAATTTTCATCTCATGATGAAAAAGGGGACTATGATAGAGTGATGCCACAGAGCAATAGAGGGCTGACCTTTGTAATGGAAGATCTGTCCATCAGCTCCCTTCTCAGCCTGCTTCATGCCTGGCACTAGAGACTGGCAGAAGCATTATCGCACTGCGGGGGGAAGTCTGCAAATTGATGATGCATTCAGGGAGCAAATCTGGTCATTTTAATAGCTACCACACTTTA---------------GGAGTACAGTAAGGACATGTGGGGATGTGAATGCAGGGCACCAGAGGGGAAAAATCCTTGAGGACACATGAAGCAAAGGAGATTTGGGAAAGGGTGCTGATGTGTTAA-TGGCTGGGAGCTCCCAGCCAGCTCTCTCTGCATCGTGTCATGGTTTGTTGGGAAGTGTGAGGTCTAAATGCTTCCTGGGATGAGCTGTGCT-------------------------------GGAGCTGGGAGGCTTCCCAGCCCCATGTCTCCTT-GGTACATTAATAACAGGAGATAATAAAACATATGTAAACAATTAAAA-CCTAACAGGAAAGCCCAGGAAAAATCTGATAACGGTCTATCGGAACATCTCAGTAAATGTAGATAGTTGACAGCAAAAGAAACCATTCTAAGGAAAAGACCCACCTGCTTTAGTTATTT-TATTGAATGATACTTCAGCAAGC-AT-CAGCTAGAAGAATCAT--TTCTTCTATTAGCCTTTGAAGAAGGACCTGCTATTACTTTTCTTCCTTGAAGTATATCTACAAACTCTGAAAGCTGACATG----CACACCTATGCCCTTTCAATCCTCAGACCAGCAAGATAGCAATCAAATGCAAAAATCTCAGATGCTCAAAGTATCTGGAGACCCAAGACCTATGAAAATTAATGACGAAGGTGTCAAATACCTTGTTAAGAGTTTGAGTCTTGATCCATGCTGTATAAATCACTCTACCCTCTTCCCTTAGTGT-GTGATTTTGTTTTGTAATACCCTACTGTGAA-TGTCCACCATAAAGAAAACCCAATCTTTACTGATGGTATCCAAGGTGTTGTTACAACACATGTTATCCATGAAGTGAAATAGCCTTAAAAAACTATTCTTAAAGACCCATAGCAGAAGGATTTCTGGCCTTTGTAACCAAAATGGTACTTTGTGTCCTGATGGATGTATTTTTTTTTTTTCCCTCAACAAACAACTCCACTCCAACTACCAACAAAGCCATCACAAACTGGGTCCAGAGGAAGAGGCCCCGACTGCCCATCCACCTGGTCACTCACCTTCTGGGCCAGTGA

CLUSTAL X (1.81) multiple sequence alignment


Taeniopygia_guttata                 TTTATGTGGTTGTTAAAAGAAGCTTCCTTGTTCTTTTTAGTAAGTGTTGT
Petroica_goodenovii                 --------------------------------------------------
Pica_pica                           --------------------------------------------------
Pomatostomus_superciliosus          --------------------------------------------------
Malurus_cyaneus/Myzomela_eques      ------------CTAAAAAAAGCTTCCTGAT--TTCGTACTAAGTTTCAT
Climacteris_picumnus                --------------------------------------------------
Menura_novaehollandiae              ------------TTAAAAGAAGCTTCCTGAT--TTTTTGGTAAGTGTCAT
Sayornis_phoebe                     ------------TTAAAAGAAGCTTCCTGAC--TTTTTAATAAGTGGTGT
Pitta_sordida                       --------------------------------------------------
Acanthisitta_chloris                TTGATATGGTTGTTAAAAGAAGCTTCCTGAT--TTTTTAATAAGTGGTGT
Nestor_notabilis                    TCAATATGATTGTTAAAAGAAGCTTCCTGAT--TTTTTAGTAAG------

Taeniopygia_guttata                 GACTTAACCCCAGGTGGCAGCTAAGCCCCACACAGCCAGTCATTCACTTC
Petroica_goodenovii                 --------------------------------------------------
Pica_pica                           --------------------------------------------------
Pomatostomus_superciliosus          --------------------------------------------------
Malurus_cyaneus/Myzomela_eques      GGCTTAACCCCAGGTGGCAGCTAAGCCCCAGACAGCC----ACTCACTTC
Climacteris_picumnus                --------------------------------------------------
Menura_novaehollandiae              GGCTTAACCCCAGGTGTCAGCTAAGCCCCACACAGCC----ACCCACTCC
Sayornis_phoebe                     GGTTTATCCCCAGCTGGCAGC-AAACCCCACACAGCCGCTCCCTCACTCC
Pitta_sordida                       --------------------------------------------------
Acanthisitta_chloris                GGTTTAACCCCAGCAGGCAGCTAAGCCCCGTGCAGCCGTTTGCTCACTCC
Nestor_notabilis                    --------------------------------------------------

Taeniopygia_guttata                 CCCACTAGCAGGATCAGGTAGAGAATCAGGAAAGTAAAAGTGAGAAAACT
Petroica_goodenovii                 --------------------------------------------------
Pica_pica                           --------------------------------------------------
Pomatostomus_superciliosus          --------------------------------------------------
Malurus_cyaneus/Myzomela_eques      CCCACCAGCGGGATCAGGTAGAGAATCAGAAAAGG------GAAAAAACT
Climacteris_picumnus                --------------------------------------------------
Menura_novaehollandiae              CCCACCAGCAGGACCGGGGAGAGAATCAGAAGAGTAAGAATGAGAAAACT
Sayornis_phoebe                     CCAACTGGCAGGATCAGGAAGA-CATTGGAGGAGTAAATGTGAGAAAAGT
Pitta_sordida                       --------------------------------------------------
Acanthisitta_chloris                CCCACCAGCAGGCTCAGGGAGAGAGTCAGAAGAGTAAAAGTGAGAAAACT
Nestor_notabilis                    --------------------------------------------------

Taeniopygia_guttata                 TGTGGGTGGAGATAAAGACTGTTTAATAGGGAAAGCAGAAGCTGTGCACA
Petroica_goodenovii                 --------------------------------------------------
Pica_pica                           --------------------------------------------------
Pomatostomus_superciliosus          --------------------------------------------------
Malurus_cyaneus/Myzomela_eques      CGTGGGTTGAGATAAAGACAGCTAATTAGGGAAAGCAGAAGCTGTGCACC
Climacteris_picumnus                --------------------------------------------------
Menura_novaehollandiae              CATGGGTTGAGATAAAGACAGTTTAATAGGGGAAGCAAAAGCTGTGCACA
Sayornis_phoebe                     CGTGGGTTGAGATAAAGACAGTTTAACAGGGAAAGCAAAAGCCATGCACA
Pitta_sordida                       --------------------------------------------------
Acanthisitta_chloris                CATGGGTTGAGATAAAGACAGTTTAATAGGGAAAGCAAAAGCTGTGCACA
Nestor_notabilis                    --------------------------------------------------

Taeniopygia_guttata                 AGCAAAGCAAAACCAGGAATTCATTCACCATTTCCCCTGGTCAGGCAAGT
Petroica_goodenovii                 --------------------------------------------------
Pica_pica                           --------------------------------------------------
Pomatostomus_superciliosus          --------------------------------------------------
Malurus_cyaneus/Myzomela_eques      AGCAAAGCAAAACAAGGAATTCATTCACCATTTCCCCTGGTCAGGCAGGT
Climacteris_picumnus                --------------------------------------------------
Menura_novaehollandiae              AGGAAAGGAAAACAAGGAAGTCATTCACCATTTTCCCTGGTCAGGCAGGT
Sayornis_phoebe                     AGCAAAGCAAAACAAGGAATTCATTCACCATTTCCCATGGCCAGGCAGGT
Pitta_sordida                       --------------------------------------------------
Acanthisitta_chloris                AGCAAAGCAAAACAAGGAATTAATTCACTGCTTCCCATGGGCAGG-AGGT
Nestor_notabilis                    --------------------------------------------------

Taeniopygia_guttata                 GTTCAACCATCTCCAGAAAAGCTGAGCTCCATCACGTGTAACAGTAACTT
Petroica_goodenovii                 --------------------------------------------------
Pica_pica                           --------------------------------------------------
Pomatostomus_superciliosus          --------------------------------------------------
Malurus_cyaneus/Myzomela_eques      GTTCAACCATCTCCAGAAAAGCTGGGCTCCATCGCTTGTAATGGTGACTT
Climacteris_picumnus                --------------------------------------------------
Menura_novaehollandiae              GTTCAGCCATCTCCAGAAAAATCTGGCTTTATCAC--GTTACAGTGACTT
Sayornis_phoebe                     GTTTAGCTATCTCCAGCAAAGCCAGGCTCCATCAAGTGTAACAGTA----
Pitta_sordida                       --------------------------------------------------
Acanthisitta_chloris                GTTCAGCCATCTCCAGGCAAGCTGAGCTCCATCACGCGTAACACTGACTT
Nestor_notabilis                    --------------------------------------------------

Taeniopygia_guttata                 GGGAAGACAA-----TACCAT--CACT---TGCCCCCATCTTCCCCCAAC
Petroica_goodenovii                 --------------------------------------------------
Pica_pica                           --------------------------------------------------
Pomatostomus_superciliosus          --------------------------------------------------
Malurus_cyaneus/Myzomela_eques      GGGAAGGCAAAC----GCCATCACTCTAGATGCCTCTGTCTTCC-CCAGC
Climacteris_picumnus                --------------------------------------------------
Menura_novaehollandiae              GGGAAGACAAAC----ACTATCACTCTAAATGCCCCCATCTTCCCCCAGC
Sayornis_phoebe                     GGGAAGACAAAC----ACCATCACTCTAAATGCCCCCATCTTCTCTCAGC
Pitta_sordida                       --------------------------------------------------
Acanthisitta_chloris                GAGAAGACAAAC---TCCCATCRCTCTAAATGCCCCCATCTTCCCCCAGC
Nestor_notabilis                    --------------------------------------------------

Taeniopygia_guttata                 TCTGTATGCTGAGCACAATGCCATATGTCATGGAATATCCCAGTGGTTAT
Petroica_goodenovii                 --------------------------------------------------
Pica_pica                           --------------------------------------------------
Pomatostomus_superciliosus          --------------------------------------------------
Malurus_cyaneus/Myzomela_eques      TCTGTATGCTGAACCTGATGCCATATGGTATGGAATACCCCAGTGGTCAG
Climacteris_picumnus                --------------------------------------------------
Menura_novaehollandiae              TCTATATGCTGAGCATGATGCTGTGTGTTATGGAATATCCCAGTGGTCAG
Sayornis_phoebe                     TCTCTATGCTAAG-----TGCCATATGGTATGGAATATCCCTGTGGTCTG
Pitta_sordida                       --------------------------------------------------
Acanthisitta_chloris                TCTGTATACTGAGCACAGTGCCATAGGGTATGGAACATCCCTGTGTTCAG
Nestor_notabilis                    --------------------------------------------------

Taeniopygia_guttata                 TTGGGATCAGCTCTCCTGGCTGTGTTCTCTCCCAGCTCCTTGTGCACCCC
Petroica_goodenovii                 --------------------------------------------------
Pica_pica                           --------------------------------------------------
Pomatostomus_superciliosus          --------------------------------------------------
Malurus_cyaneus/Myzomela_eques      TTGGGGTCAGCTGTCCTGGCTGTGTGCCCTCCCTTCTCCTTGTGCACCCC
Climacteris_picumnus                --------------------------------------------------
Menura_novaehollandiae              TTGGGATCAACTCTCCTGGCTGTGTCCCATCCCAAGTCCTTGTGCACCCC
Sayornis_phoebe                     TTGGGGTCAGCTGTCCTGGCTGTGTCCCCTCTCAACTCCTTGTGAACCCC
Pitta_sordida                       --------------------------------------------------
Acanthisitta_chloris                TTGGSGTCAGCTGTCCTGGCGGTGCCCCCTC-CAACTCCTTGTGCGCCCC
Nestor_notabilis                    --------------------------------------------------

Taeniopygia_guttata                 CAACCTGCTCACTGGTCGGGGAATATGAGGAGCAGAAAAGTCCTCGACTC
Petroica_goodenovii                 --------------------------------------------------
Pica_pica                           --------------------------------------------------
Pomatostomus_superciliosus          --------------------------------------------------
Malurus_cyaneus/Myzomela_eques      CAGCCTGCTCACAGATGGGGTGAAGTGAGGAGCAGAAAAAGCCTTGACTC
Climacteris_picumnus                --------------------------------------------------
Menura_novaehollandiae              CAGCCTGCTCACTGGTAGGGTGGTATAAGGAGCAGAANAGGCCTGAACTC
Sayornis_phoebe                     AGACCTATTCACTGATGGGGTGGTGTAAGGAGCAGAAAAGGCCTTGACTC
Pitta_sordida                       --------------------------------------------------
Acanthisitta_chloris                -AGCCTGCTCACTGGTGTGGTGGTATAAGGAGCAGAAAAGGCCTTGACTC
Nestor_notabilis                    --------------------------------------------------

Taeniopygia_guttata                 TGAGTTAAAGTGC---TGCTCAGCAATAATGAAAATGTCCTTGTGTTATC
Petroica_goodenovii                 --------------------------------------------------
Pica_pica                           --------------------------------------------------
Pomatostomus_superciliosus          --------------------------------------------------
Malurus_cyaneus/Myzomela_eques      T--GCATAAGCCC---TGTTCAGCAATCATGAAAACATCCCTATGTTATC
Climacteris_picumnus                --------------------------------------------------
Menura_novaehollandiae              T--GTGTAACAAGTGCTGCTCAGCAGTAATGAAAACATCCCTGTGTTACA
Sayornis_phoebe                     T--GTGTAAGCCC---TGCTCAGCGATAATGAAAACATTCCAGTGTTATC
Pitta_sordida                       --------------------------------------------------
Acanthisitta_chloris                T--GTGTA--------------------------------TGGTGTTAGC
Nestor_notabilis                    --------------------------------------------------

Taeniopygia_guttata                 AACACTGTCTTCAACACAAATCCACACCATCGCCCCATATCAGCTACTAG
Petroica_goodenovii                 --------------------------------------------------
Pica_pica                           --------------------------------------------------
Pomatostomus_superciliosus          --------------------------------------------------
Malurus_cyaneus/Myzomela_eques      AACACTGTCTCCAGCACAAATCCAAACCACAGCCCCATATCAGCTATTGT
Climacteris_picumnus                --------------------------------------------------
Menura_novaehollandiae              AACACTGTCTCCAGCACAAATCCAGACCATAGCTCCATACCAGCTA--CT
Sayornis_phoebe                     AACACTGTTTTCACCACAAATCCAAACCATAA-CCCATACCAGCTACTAT
Pitta_sordida                       --------------------------------------------------
Acanthisitta_chloris                AACACTGTTTTCAGCACAAATGCAAACCATAGCCCCATACCAGCTATTAT
Nestor_notabilis                    --------------------------------------------------

Taeniopygia_guttata                 GAAGAAAACTAACTCTACCCCATTGCAAACCAGCACAATAAGCAAGAAAC
Petroica_goodenovii                 --------------------------------------------------
Pica_pica                           --------------------------------------------------
Pomatostomus_superciliosus          --------------------------------------------------
Malurus_cyaneus/Myzomela_eques      GAAGAAAATTAAGTCTACCCCATCCCAAACCAGCACAATAAGTAAGAAAT
Climacteris_picumnus                --------------------------------------------------
Menura_novaehollandiae              GAAGAAAATTAACCCAAACGCATCCAAAA---------------------
Sayornis_phoebe                     GAAGAAAATTAACTCTACCTAATCCAAAA---------------------
Pitta_sordida                       --------------------------------------------------
Acanthisitta_chloris                GAAAAAAATTAACTCTACCCCATCTAAACCCAACACAATAAGCAAGAAAC
Nestor_notabilis                    -----------------------------------CAAGAAACAAAATAG

Taeniopygia_guttata                 AGCTGTGGACTTTAGTTTATACCTCATATGTTTCAACATAGCGAAATATT
Petroica_goodenovii                 --------------------------------------------------
Pica_pica                           --------------------------------------------------
Pomatostomus_superciliosus          --------------------------------------------------
Malurus_cyaneus/Myzomela_eques      AGCTGTGGACTTTAGTTTGTACTTCATGTGTTCCAACACAGTGAAATGTT
Climacteris_picumnus                --------------------------------------------------
Menura_novaehollandiae              --------------------------------------------------
Sayornis_phoebe                     --------------------------------------------------
Pitta_sordida                       --------------------------------------------------
Acanthisitta_chloris                AGCTGTGGAGTT-------TATAACTCGTGTTCCAACACAGTGAAA---C
Nestor_notabilis                    C--TGTAGAGGTTAGTTTATACCTCACATGTTCCAACACAGTGAAACAAC

Taeniopygia_guttata                 GTAGGAATTAAGGCCAACAGGTACAAGTA-CTGAATGCAACAATGATGGA
Petroica_goodenovii                 --------------------------------------------------
Pica_pica                           --------------------------------------------------
Pomatostomus_superciliosus          --------------------------------------------------
Malurus_cyaneus/Myzomela_eques      GTAGGAGTTAAGGC-AAGAGGCACATGTA-CTGAATGC-AAGTATGATGA
Climacteris_picumnus                --------------------------------------------------
Menura_novaehollandiae              --------------------------------------------------
Sayornis_phoebe                     --------------------------------------------------
Pitta_sordida                       --------------------------------------------------
Acanthisitta_chloris                GTAAGAATTAAGGCCAACAGGCACAAATA-CTGAGTGCAATGATGATGAA
Nestor_notabilis                    GTAGGAGTTAGGGCCAGCAGGTGCAAGTATTTGAATGCAATGATGATGAA

Taeniopygia_guttata                 AATAATACTCGTAGAATATATGGATTATT---ATTATTATTATTATTGTT
Petroica_goodenovii                 --------------------------------------------------
Pica_pica                           --------------------------------------------------
Pomatostomus_superciliosus          --------------------------------------------------
Malurus_cyaneus/Myzomela_eques      AAATTATACTGGTAGAATTAGGAAAATATACTGATTATTATTATTTTTGT
Climacteris_picumnus                --------------------------------------------------
Menura_novaehollandiae              --------------------------------------------------
Sayornis_phoebe                     --------------------------------------------------
Pitta_sordida                       --------------------------------------------------
Acanthisitta_chloris                AATAATATTAATCGAATTAGGGAAATAAACAGATTATGTTTATTTTTGTT
Nestor_notabilis                    AATAATACTAGCAGAATTAGGGAAACATCCTGATTATTATTACTTTTGTT

Taeniopygia_guttata                 ATTACTGTTTCATCAGAGA-AATGGGATCCTGACCTCTGCAAGTAAGCTC
Petroica_goodenovii                 --------------------------------------------------
Pica_pica                           --------------------AATGGGATCCTGAGCTCTGCAAGTAAGCTC
Pomatostomus_superciliosus          --------------------------------------------------
Malurus_cyaneus/Myzomela_eques      TATTATTGTTTCATCAGAGGAATGGGATCCTGAGCTCTGCAAGTAAGCTT
Climacteris_picumnus                --------------------AATGGGATCCTGAACTCTGCAAGTAAGCTC
Menura_novaehollandiae              --------------------AATGGGATCCTGAGCTCTGCAAGTARGCTC
Sayornis_phoebe                     --------------------ACTGGGATCCTGACCTCTGCCAGTAAGCTC
Pitta_sordida                       --------------------AATGGGATCCTGAGCTCTGCCAGTAAGATC
Acanthisitta_chloris                ATTATTTTTTCATCAGAGG-------------------------------
Nestor_notabilis                    ATTATTGTTTCATCAGAGA-AATGGGATCCTGAGCTCTGCCAGTAAGCTC

Taeniopygia_guttata                 AGTTTTTCAGTAATACTATCATTTAAATAGTTTCT---------------
Petroica_goodenovii                 --------------------------------------------------
Pica_pica                           AGTTTTTCAGTAATACTGTTATTTAAATAGTTTCT---------------
Pomatostomus_superciliosus          --------------------------------------------------
Malurus_cyaneus/Myzomela_eques      AGTTTTTCAGTAATGATGTTAAGTAAATAGTTTCT---------------
Climacteris_picumnus                AGCTTTTCAATAATACTGTTATTTAAATAGTTTCT---------------
Menura_novaehollandiae              AGTTTTTCAGTAATRCTGTTATTTAAATAGTTGCT---------------
Sayornis_phoebe                     ATTTTTTCAGTAATACTGTTATTTAGATAGTTTCT---------------
Pitta_sordida                       ATTTTTGTAGTAATACTATTATTTAAATAGTTTCT---------------
Acanthisitta_chloris                ----------TAATACTGTTATTTAAATACTTTCT---------------
Nestor_notabilis                    AGTTTTTCAGTAACACTGTTATTTAAATAGATTCTGTAAGTGTTGAATGA

Taeniopygia_guttata                 ---AACTCATTTAAAGGTAAGAATCTCTCATCTAAACTAAGATCAGCAGG
Petroica_goodenovii                 --------------------------------------------------
Pica_pica                           ---AACTTGTTTAAAAGTAAGAATCTCTTATTCAAACTAGGATCAGCAGG
Pomatostomus_superciliosus          --------------------------------------------------
Malurus_cyaneus/Myzomela_eques      ---AACTTGTTTAATGGTAAGAATCTCTTACTTAAACTAAAATTGGCAGT
Climacteris_picumnus                -------GTTTYAATGGTAAGAATCTCTTATCTGAACTCAGATCAGCAGT
Menura_novaehollandiae              ---AACTAGTTTAATGGTAAGAATCTCTTACCTAAAGTRAGGTCAGCAGT
Sayornis_phoebe                     ---AACTCATTTAATAGTAAG--TCTCTTATGYAGACTAAGATCAGCAGT
Pitta_sordida                       ---AACTCATTTAATAGTAAAAATCTCTTATGTAGACTAAGATCAGCAGT
Acanthisitta_chloris                --------AACTAATAGTAGGAATCTCTTATGTAGGCTAAGATCAGCAGT
Nestor_notabilis                    AGAGGTTAATTTAAGAGTAAGAATCTCTTATCTAGACTAAGATCAGCAGT

Taeniopygia_guttata                 TACTATT----CTATTTGCTGT-------TGACATTTATAAC----ATTC
Petroica_goodenovii                 --------------------------------------------------
Pica_pica                           TACTGYT----CTATTTACTGT-------TGAAATTAATGACTAAGATTC
Pomatostomus_superciliosus          --------------------------------------------------
Malurus_cyaneus/Myzomela_eques      TAGTGTT----CTATTTACTGT-------TGACATTAGTAACTAAGATTC
Climacteris_picumnus                TACTGTT----CTAGTTACTGC-------TGACATTAGTAACTAAGATTC
Menura_novaehollandiae              TACTGTT----CTATTTACTGT-------TGACATTAGTAACTAATATTC
Sayornis_phoebe                     TACTTTT----GTATTTACTGT-------TGACATTAGTGACTACAATTC
Pitta_sordida                       --CTGTTGTATGTATTTACTGT-------TGACATTAGTAACTAAGATCC
Acanthisitta_chloris                TACCGTT----------------------GGATATCGGTAACTAACATTC
Nestor_notabilis                    TAGTGTT----GYATTTGCTGTTAGTAAATGACATTAGTAGTTAAGATTC

Taeniopygia_guttata                 ATTGTTCTCCAGATGTCCAATTTACAACGGTCTGGATTAACTAAAAGTAG
Petroica_goodenovii                 --------------------------------------------------
Pica_pica                           ATTGTTCTCCAGATGTSCAATTTATAACGGTCTGGATTAACTAAAAGTAG
Pomatostomus_superciliosus          --------------------------------------------------
Malurus_cyaneus/Myzomela_eques      ATTGTTCTCCAAATGTCCAGTTTACAATGGTCTGGATGAACTAAAAGAAG
Climacteris_picumnus                A---TTCTCCAGATGTCCAATTTACAATGGTCTGGATTAACTAAAAGTAA
Menura_novaehollandiae              ATTGTTCTCCAGATGTCCAATTTACAACGGTCTGGATTAACTAAAAGTAG
Sayornis_phoebe                     ATTGTTCTCCAGATCTCCATTTTAAGATGGTCTGAATTAACTAAAAATAG
Pitta_sordida                       ATTGTTTTCCAGATGCCCAATTTACAACGATCTGGATTAAATTAAAGTAG
Acanthisitta_chloris                TTTGTTCTCCAGAAATCCAATTTACAATGGTTTGGATTAAGTAAAAGTAG
Nestor_notabilis                    ATTGTTCTCCAGATGTCCAAATTGCAACAGGCTGGATTAATTAAAAGTAG

Taeniopygia_guttata                 CAGAATCTTTCTGTAGGTGGAGGCCTTGCTCATGG------AAACAT-TT
Petroica_goodenovii                 --------------------------------------------------
Pica_pica                           CAGAATCTTTCTGTAGGTGGAGGCCTGGTTTATGG------AAACAT-TT
Pomatostomus_superciliosus          --------------------------------------------------
Malurus_cyaneus/Myzomela_eques      CAGAATCTTTCTGTAGGTAGAGGCATGGGTCACAG------AAACAT-TT
Climacteris_picumnus                CAGAATTTTTCTGTAGGTGGAGGCCTGGTTCAGGG------AAACAT-TT
Menura_novaehollandiae              AAGAATCTTTCTGTAGGTGGAGGCCTGGTTCAYGG------AAACAT-TT
Sayornis_phoebe                     CAGAATCTTTCTATAGGTGGAGGACTGATTCATCTAAAAAATGACAT-TT
Pitta_sordida                       CRGRACCTTTCTGTAGGTGGAGGACTGATTCATGGAAACACTGGCAT-TT
Acanthisitta_chloris                CAGAATTTTTCTATAGGTGGAGGACTGGTTCATGG-AACAGTGACAT-TT
Nestor_notabilis                    CAGATTTTTTCTGTAGGTGGAAGACTGGTTAATGG-AACAATGGCAT-TT

Taeniopygia_guttata                 AAT-------------AGTTTCTTTATTACTTAATCAGATTTGTACAGCA
Petroica_goodenovii                 --------------------------------------------------
Pica_pica                           -----------------GTTTCTTTATTATTTAATCAAATTTGTAATGCA
Pomatostomus_superciliosus          --------------------------------------------------
Malurus_cyaneus/Myzomela_eques      TTAT------------AATTTCCTTATTACTTAATCAAATTTGTAATGCA
Climacteris_picumnus                AATTATTACTTAACCAAGTTTATTTATTACTTAACCAAGTTTGTAAGGCA
Menura_novaehollandiae              ATT-------------AATTTCTTTATTACTTAATCAAATTTGTAAGGCA
Sayornis_phoebe                     AAT-------------AA----TTTATTACTTAGTCAAATTTGTGARGCA
Pitta_sordida                       AAT-------------AGTTT-TTTATTATTCAATCAAAAGTGTAAGACA
Acanthisitta_chloris                AAT-------------AGTTTCTTTATTACTTAATCAAATTTGTAAGGCA
Nestor_notabilis                    AAT-------------AGTTTCTTTAYACCTTAATTAGATTTGTAAGTAA

Taeniopygia_guttata                 GCTGGAATAATAGTGTCTCTATCTGAGATTTGAATTTACTAATAAGTGTA
Petroica_goodenovii                 --------------------------------------------------
Pica_pica                           GCTAGAATGATAGTGTCTGTATTTTAAATTTGAATTTATTAACAAGTGTA
Pomatostomus_superciliosus          --------------------------------------------------
Malurus_cyaneus/Myzomela_eques      GCTAGAGTGATAGTATCTTTATTTAAAATTTGAATTTATTAACAAGTGTC
Climacteris_picumnus                GTTAGAATGATAGTGCCTCTATTTTAAATTTGAATTTATTAACAAGAGTA
Menura_novaehollandiae              GCTAGAATGATAGTGTCTCTATTTTAAATTTGAATTTATTAACAAGAGCA
Sayornis_phoebe                     GTTACAGTGATAATGTCTCTGTTTTAAACTTATATTTATTACTAACAGTA
Pitta_sordida                       GTTATAATGGTAATGTCTCTATTTTAAATTTAAATTTATTAGCAACAGTA
Acanthisitta_chloris                GTTACAATGATAATGTCTCTATTTTA------AATTTATTAACGACAGTA
Nestor_notabilis                    GTCACAATGATAGTGTCTCTGGTTTAAATTTAAATTTATTAACAACAATA

Taeniopygia_guttata                 TTATTAAGATATTGTTGGAAGAGGCATG-GATTTCTATGTAAAAGAATTG
Petroica_goodenovii                 --------------------------------------------------
Pica_pica                           TTATTAAGATACTGTGAGAAGAAGAATGAAATTTCTGTGTAAAAGAGTTG
Pomatostomus_superciliosus          --------------------------------------------------
Malurus_cyaneus/Myzomela_eques      TTATTAAGATATTGTTGGAAGAGGAATG-AATTTCCATATAAAAGAGTTG
Climacteris_picumnus                TTATTAAGATCTTGTTGGAAGAGGAATG-AATTTTCATATGCAAGAGTTG
Menura_novaehollandiae              TTATTAAGATATTGTTGGAAGARGAATT-AATTTCCATAGAGAAGAGTTG
Sayornis_phoebe                     CTATAAAGATAATGTTGGAAGAGGAATG-ACTTCCCACATGAAAGAGTTG
Pitta_sordida                       TTATAAAGATATTGTTTGAAGAGGAATG-GCTTCCCATGTGAAAGAGTTG
Acanthisitta_chloris                TTATAAAGATATGGTTGGAAGAGGAATG-ACTTCCCACATGAAAGAGTTG
Nestor_notabilis                    TTATAAAGATATTGCTGGAAGAGTAATG-----------------ACTTG

Taeniopygia_guttata                 GATATGTCCTCAAAG-ATTGAAATACA--TGCTGTTTTCCTCCAAAATTC
Petroica_goodenovii                 --------------------------------------------------
Pica_pica                           GATATGTCCTCAAAA-ATTGAAATATA--TGCTGTTTTACTCCAAAATTC
Pomatostomus_superciliosus          --------------------------------------------------
Malurus_cyaneus/Myzomela_eques      GATATGTCCTCAAAA-TTTGAAATATA--TTCTGTTTTACTCCAAAATTC
Climacteris_picumnus                GCTGTATCCTCAAA--ATTGAAATATA--TGCTGTTTTACTCCAAAATTC
Menura_novaehollandiae              GATATRTCCTCAAAA-ACTSAAATATA--TCCTGTTTTACTCCAAAATTC
Sayornis_phoebe                     CATATGTCCTCAGAATATGGAAATATA--TGCTAGTTTACTCCAAAAATC
Pitta_sordida                       GATATGTCCTCAAAATATTGAAACAGA--TGCTCTTTTACCCAAAAAATC
Acanthisitta_chloris                GTTAGGTCCTCAAAATATTGAAATATATTTCTTTTTTTACTTCAAAATTC
Nestor_notabilis                    CATATGTCTTCAAAATATTCAAATATA--TGTTGTTTTACTCCWTAATTC

Taeniopygia_guttata                 A-GTGTC---CACTGTAACAAGTGGAAAAACA------TATAGATTAAAA
Petroica_goodenovii                 --------------------------------------------------
Pica_pica                           A-GTGTC---CACYGTAACAAGTGGAAAAACACATAGCTATAGATTAAAA
Pomatostomus_superciliosus          --------------------------------------------------
Malurus_cyaneus/Myzomela_eques      ATGTATCATGTACTGTAACAAGTAGAAAACCACATAGCTATAGATTAAAA
Climacteris_picumnus                A-GTGTCACGTACTATAACAAGTGTAAAATCACATAGCTGTAGATTAAAA
Menura_novaehollandiae              A-GTATCATGTACTGTAACAAGTGGAAAAACACATAGCTATAGATTAAAA
Sayornis_phoebe                     A-ATGTCATGTACTGTAACAAGTGGTAAAACACATAAATGTGGATTAAAC
Pitta_sordida                       A-ATACCACGTACTGTAACAAGTGGAAAATCACAGAGCTATG--------
Acanthisitta_chloris                A-GTGTCACATACTGCAACAAGTGGAAAAACACATAGATGTGAAATAAAC
Nestor_notabilis                    A-GTGGCATGTACTGTAACAAATGGAAAAACAC--AGTGATGGATTAAAT

Taeniopygia_guttata                 CCTAGAAACAAAAGTTTCTTTTATAG------TTTTTTTT---------C
Petroica_goodenovii                 --------------------------------------------------
Pica_pica                           CCTAGGAA-AAAARTTCCTTTTATAGGTT-TTTTTTTTTT---------T
Pomatostomus_superciliosus          --------------------------------------------------
Malurus_cyaneus/Myzomela_eques      CCTAGAAATAAAAGTTCCTTTTATAG--------TTTCTT---------T
Climacteris_picumnus                CCTAGAAACAAAAGTACCTTGTATAG------TTTCTTTT---------T
Menura_novaehollandiae              CCTAGAAACAAAAGTTCCTTTTACAG-------TTTTTTT---------T
Sayornis_phoebe                     CCTAGAAATCAAGGTTCCTTTTATGAATTTGCTTTTTTTC---------T
Pitta_sordida                       CTTAGAAAGCAAAGTTCCTTTTATAG----CTGGGGATTT---------T
Acanthisitta_chloris                CCTAGAAATCA--GTTTCTTTTATAT------CTGGTTTT---------T
Nestor_notabilis                    CTTAGAAGTCAAAGTTCCTTTTATGT-------TTTTTTT---------T

Taeniopygia_guttata                 TTTATAAGCTCAAACTTATTTAAGAAAATACATGCAAAATGCTTTCTGAT
Petroica_goodenovii                 --------------------------------------------------
Pica_pica                           CTTTATAGCTTAAACTTATTTAAAGAAATAAATGCAAAATGCTTTCTGGT
Pomatostomus_superciliosus          --------------------------------------------------
Malurus_cyaneus/Myzomela_eques      CTTTATAGCTTAAACTTATTTAATAAAATAATTACAAAATGCTTTCTAAT
Climacteris_picumnus                CTTTATATCTTAAACTTATTTAAGAAAAGAAATGCAAAATGCTTTCTGAT
Menura_novaehollandiae              CTTTATAACTTAAACTTATTTAGGAAAATAAATGCAAAATGCTTTTTGAT
Sayornis_phoebe                     ATTTCTAGCTTAAACTTATTTAAGAAAGCAAATGCAAGATGCTTTCTGAT
Pitta_sordida                       ATTTCTAGATTAAAATTATTTAAGAAAATAAATACAAGATGCTTTCTGAT
Acanthisitta_chloris                CTTTACAGCTTAAACTTATTTAA-AAAATAAATGCAAAATGCCTTCTGAT
Nestor_notabilis                    CTTTAAAACTTGAACATATTTAAGAAAATAAATGCAAAAAGCTTTSTGAT

Taeniopygia_guttata                 TTAGCACTGACTATATA---ATATACATTATTCTTTTTTGTGTTCAGGTT
Petroica_goodenovii                 --------------------------------------------------
Pica_pica                           TTAGCACTGAACATATA---ATATACATAATTTTTTGTTGTGCTCAGGTT
Pomatostomus_superciliosus          --------------------------------------------------
Malurus_cyaneus/Myzomela_eques      TTAGCACTGACCATATA---AAATACATTA-TTTTTGTTGTGTTCAGGTT
Climacteris_picumnus                TTAGCACTGACC--------ATATACATTATTTTTTGTTGTGTTCAGGTT
Menura_novaehollandiae              TTAGCACTGACCATATA---AYATGCRCTATTTTTTGTTGTGTTCAGGTT
Sayornis_phoebe                     TTAGCACTGACCATAT----ATATACATTATTYTATATTGTGTTCAGGTT
Pitta_sordida                       TTAACACTGACCGTAT----GTAYACATTACTTTGTACTGTGCTCAGGTT
Acanthisitta_chloris                TTAGCAATGGCCAAAT----ATATACATTATTTTGTATTGTATTCAGGTT
Nestor_notabilis                    TTAGCACTGACCACATATATATATAAATTATTTTGTATTGTGTTCAGGTT

Taeniopygia_guttata                 CTTTGATATTCCTATGGAAATACTTCCAACCGGGA------GAAGTGTTC
Petroica_goodenovii                 --------------------------------------------------
Pica_pica                           CTTTGATATTCCTATGGAAATACTTCCAAACGGGA------GAAGTGTTC
Pomatostomus_superciliosus          --------------------------------------------------
Malurus_cyaneus/Myzomela_eques      CTTTGATATTCCTATGGAAATACTTCCAAGCGGGA-GGAGAGAAGTGTTC
Climacteris_picumnus                CTTTGATATTCCTATGGAAATACTTCCGAAAGGGA-GGAAAGAAGTGTTC
Menura_novaehollandiae              CTTTGATATTCCTATGGAAATACTTCCAAAAGGGA-GGAAAGAAGTGTTC
Sayornis_phoebe                     CTTTGAAATTCCTGAGGAAATACTTCCAAAAGGGGAGGCAAGGAGTGTTC
Pitta_sordida                       CTTTGATATTCCTATGGAAATACTTCCTAAT-------------------
Acanthisitta_chloris                CTTTGATATTCCTATGGAAATCCTGCCAAAAGGGA-GGAAAGAAGTGTTC
Nestor_notabilis                    CTTTGATATTCCTATGGAAATACTCCCAAAAGGGA-GGAAAGAAGTGTTC

Taeniopygia_guttata                 CTGAAGAAGTTGCCTCAGAG-----A-ACTCTGAATGTGAAAACTACCAC
Petroica_goodenovii                 --------------------------------------------------
Pica_pica                           CTGAAGAAGTTGCCTCAGAG-----GCACTCTGAATGTAAAAGCCACCAC
Pomatostomus_superciliosus          --------------------------------------------------
Malurus_cyaneus/Myzomela_eques      CTGAAGAAGTTGCCTCAGAG-----GCACTCTGAATGTAAAAGCCACCAC
Climacteris_picumnus                CTGAAGAAGCTGCCTCAGAGTC-AATCATTGTGAAAGTAAAAGTTACGAC
Menura_novaehollandiae              CTAAAGAAGCTGCCTCAGAGGT---ACTCACTCAATGTAAAAGTTACCAC
Sayornis_phoebe                     CTGAAGAAGCAGCCTCAGAGCCGACTCAGTCTGAGTGTAAAAGCTACCAC
Pitta_sordida                       --------------------------------------------------
Acanthisitta_chloris                CTGAAGAAGCTGCCTCAGAGGC-ACTCACTCTGAATGTAAAAGCTACCAC
Nestor_notabilis                    CTGAAGAAGCTGCCTCAGAGGC-ACTCACTCTGAATGTAAAAGCTACCAC

Taeniopygia_guttata                 GTGCTGAGGGTGATAGCAGGGTAAAGTGATGCCACAAACTCATTTTGGAA
Petroica_goodenovii                 --------------------------------------------------
Pica_pica                           GTGCTGAGGTTGATAGCAGTGTAAAGTGATGCCACAAACCCATTTTGGAA
Pomatostomus_superciliosus          --------------------------------------------------
Malurus_cyaneus/Myzomela_eques      GTGCTGAGTGTGACAGCCGTGTGAAATGATTCCACAAACTCATTCTGGAA
Climacteris_picumnus                GTGCTGAGAGTGACAGCAGTGAAAAGTGATGCCACAGACTCATTTTGGAA
Menura_novaehollandiae              GTGCTGAGTGTGATAGCAGTGTAAAGTGATGTTACAAACTCATTTTGGAA
Sayornis_phoebe                     GAGCTGAGTGTGACAGCAGTGTGAAGGA-----ACAAACTCATTTTGGAA
Pitta_sordida                       --------------------------------------------------
Acanthisitta_chloris                GTGCTGAGCATGACAGCAGTGTAAAGTGATGCTACAAACTCATTTTGCAA
Nestor_notabilis                    GTGCTGAGCATGACAGCAGTGTAAAGTGATGCTACAAACTCATTTTGCAA

Taeniopygia_guttata                 GCTCCCAGCCCTCTGTGGCCTGAATT-CCATCTGTTCTTCCC--------
Petroica_goodenovii                 --------------------------------------------------
Pica_pica                           GCTCCCAGCACTCTGTGGCCTGATTTTCATC-TGTTCTTCCC--------
Pomatostomus_superciliosus          --------------------------------------------------
Malurus_cyaneus/Myzomela_eques      GCTCCCAGCACTCTGTGGCCTGATTTTTCATCTCTTCTTCCC--------
Climacteris_picumnus                GCTCCCAGCACTCCACAGCCTGATTTTCATC-TGTTCTTCCC--------
Menura_novaehollandiae              GCTCCCAACATTCTACAGATTGATTTTCATC-TGTTCTTCCC--------
Sayornis_phoebe                     GCTCCCAGCACTCCACAGCCCGATTTTCATC-TGTTCCTCCCTGATTTTC
Pitta_sordida                       --------------------------------------------------
Acanthisitta_chloris                GCTCCCAGCACT--ACAGCCTGATTTTCATC-TGTTCTTCCC--------
Nestor_notabilis                    GCTCCCAGCACT--ACAGCCTGATTTTCATC-TGTTCTTCCC--------

Taeniopygia_guttata                 -------------TTCCTGGCTCTTCCTGATGGCATCTCAAGCAACTGCT
Petroica_goodenovii                 --------------------------------------------------
Pica_pica                           -------------CTCCTGGCTCTTCCTGTTGGCATCTCAAGCAACAGCT
Pomatostomus_superciliosus          --------------------------------------------------
Malurus_cyaneus/Myzomela_eques      -------------TTCCTGGCTCTTCCTGCTGGCATCTCAAGCAGCTGCT
Climacteris_picumnus                -------------TTCCTGGCTCTCTCTGTTGGCACCTCAAGCAACTGCT
Menura_novaehollandiae              -------------TTCCTGGCTCTTCCTGTTGGCATC-TCAAGCAACTGC
Sayornis_phoebe                     ATCTGCTCTTCCCTGCCTGGCTCTTCCTGTTGGCATCTCTACCAACTGCT
Pitta_sordida                       --------------------------------------------------
Acanthisitta_chloris                -------------TGCCTGGCTCTTCCTGTTGGCATCTCTAGCAACTGCT
Nestor_notabilis                    -------------TGCCTGGCTCTTCCTGTTGGCATCTCTAGCAACTGCT

Taeniopygia_guttata                 AAGAGGAAATGTTAACTGTAATGCCTTATGTACTCCAGACTATGTGAAT-
Petroica_goodenovii                 --------------------------------------------------
Pica_pica                           AAAAGGAAATGTTAACTGTAATGCCTGATGTACTTCAGGATACGTGAAC-
Pomatostomus_superciliosus          --------------------------------------------------
Malurus_cyaneus/Myzomela_eques      AACAGGAGATGCTAACTGTAATGCCATATGTGCTTCAGGCTGGATGAGTC
Climacteris_picumnus                GAGAGGAAATGCTAACTACAATGCCATATGCACTTCAGGCTACATGAATC
Menura_novaehollandiae              TAACAGGAAATCTAACTATAATGCCATATGTACTTCAGGCTATGTGAATC
Sayornis_phoebe                     AACAGGAAATGCTGACTAGAATGCCATATGCACTTCAGGCTACACGAATC
Pitta_sordida                       --------------------------------------------------
Acanthisitta_chloris                AACACGAAATGCTAACCGTAATGCCATATGTACTTTGGGCTACATGAATG
Nestor_notabilis                    AACACGAAATGCTAACCGTAATGCCATATGTACTTTGGGCTACATGAATG

Taeniopygia_guttata                 TGAGTTATGGTGCCCAAAAAAAAGGTGTTATCACAGCTTGAATACA---A
Petroica_goodenovii                 --------------------------------------------------
Pica_pica                           TGAGTTATGGTGCCC-AGAAAAAGGTGTTATGATATCTTGAGCCCA---A
Pomatostomus_superciliosus          --------------------------------------------------
Malurus_cyaneus/Myzomela_eques      TGAGTTACGGTGTCC-AAAAAATGGTGTTTTTCTAGCTTGAGCCCA---A
Climacteris_picumnus                TGAGTTATGGTGTCC-AAAAAATGGTGTTATTATATCTGGAGTCCA---A
Menura_novaehollandiae              TGAGTTATGGTGCCC-AAAAAATGATGTTATTATGTCTTGAGTCCA---A
Sayornis_phoebe                     TGAGTTATGGGGTCC-AAAAAATGGCATTATTATATCTTGAGTCCATGTA
Pitta_sordida                       --------------------------------------------------
Acanthisitta_chloris                TGAGCCATGGTGTCC-AACAAATAGTGTTATTGTATCTAGAGTCCG---G
Nestor_notabilis                    TGAGCCATGGTGTCC-AACAAATGGTGTTATTGTATCTAGAGTCCA---G

Taeniopygia_guttata                 GTTTTAATGCAAAAAGCTTGCAGGAACTCTCTGCCATTCTCACTGCAGTG
Petroica_goodenovii                 --------------------------------------------------
Pica_pica                           GTTTTAATGCAAAAAGTTTGCAGGAACCCTCTGCCATTTTCACGGCAGTG
Pomatostomus_superciliosus          --------------------------------------------------
Malurus_cyaneus/Myzomela_eques      GTTTTAATGTCAAAGACTTGCAGGAACCCTCTGTGATTTCCACTGCAGTG
Climacteris_picumnus                GTTTCAATGTCAAAGACTTGCAGGAACCCTCTGTCATTTTGACTGGAGTG
Menura_novaehollandiae              GTTTCAATGTAAAAGGCTTGTAGGAACCCTCTGTCATTTTCACTGGAGTG
Sayornis_phoebe                     GCTTCAACGTGGAGGACCCACAGGAACCCTCA----TTTTCACTGGAATG
Pitta_sordida                       --------------------------------------------------
Acanthisitta_chloris                GCGTCAGTGTAGAGGACCTTCAGGAACCGTCTGTCATTTTCAGTGGAGTG
Nestor_notabilis                    GCGTCAGTGTAGAGGACCTTCAGGAACCGTCTGTCATTTTCAGTGGAGTG

Taeniopygia_guttata                 GGAAAGGGAGAC----TTTTAA----------------------------
Petroica_goodenovii                 --------------------------------------------------
Pica_pica                           GAACAGAAAGACTTTCTTTTAA----------------------------
Pomatostomus_superciliosus          --------------------------------------------------
Malurus_cyaneus/Myzomela_eques      GAGCAGAGAGACTTACTTTTAA----------------------------
Climacteris_picumnus                GAGCAGGGAGAGTTACTTTTAA----------------------------
Menura_novaehollandiae              NAGCAGAGAGACTTACTTTAAAACTGACTTAAAACTTTACTTTAAAACTT
Sayornis_phoebe                     GAGCAAAGAGACTTACTTTTGA----------------------------
Pitta_sordida                       --------------------------------------------------
Acanthisitta_chloris                GAGCAGAGAGACTCATATTTAA----------------------------
Nestor_notabilis                    GAGCAGAGAGACTCATATTTAA----------------------------

Taeniopygia_guttata                 --AACACCTGACTCCTTTAGGACAAAGTCCTTTTTTGGAGCCTCTCA---
Petroica_goodenovii                 --------------------------------------------------
Pica_pica                           --AACACCTGACTCCTTTAGGACACAGTCCTTTTTTGGAGCCTCTCA-AA
Pomatostomus_superciliosus          --------------------------------------------------
Malurus_cyaneus/Myzomela_eques      --GACACCTGACTCCTTTAGGACATATTCCTTTTTGTTGGAGCCTCTCAA
Climacteris_picumnus                --AACACCTGACTCCTCCAGGACACAGTCCTTTTTTGGACCCTCT-----
Menura_novaehollandiae              ACTTTACCTGACTCCTTTAGGACATAGCCCTTTTTTTGAAGCCTCTT-GG
Sayornis_phoebe                     --AACACCTGACTCCTTTAGGACATATTCCTTTTATGAAGCTTCTCA--G
Pitta_sordida                       --------------------------------------------------
Acanthisitta_chloris                --AACACCTCATTCCTTCAGGACATATTCCTTTTTTTATTTCTCTCA--G
Nestor_notabilis                    --AACACCTCATTCCTTCAGGACATATTCCTTTTTTTATTTCTCTCA--G

Taeniopygia_guttata                 AAAATTTTTCCTCTGTTTCCAGAGGTTGTATTTGACAAATTTTGGTTTAC
Petroica_goodenovii                 --------------------------------------------------
Pica_pica                           AAAACTCTTCCTCTGTTTTCAGAGGCCATATTTGACAAACTTAGGATTAC
Pomatostomus_superciliosus          --------------------------------------------------
Malurus_cyaneus/Myzomela_eques      TAAACTCTTCCTCCGTTTTCAGAGACCACATTTGACAAATTTTGGTTTAC
Climacteris_picumnus                --------TCCTCCATTTTCAGAGGCCATATTTGGCAAATTTTGGTTTAT
Menura_novaehollandiae              AAAACTCTTTCTTCATTTTCAGAAGCCATATTTGGCAAATTTTGGTTTAC
Sayornis_phoebe                     AAAACTCTTCCTCCATTTACAGGGGCCATATTTGGCAAATTTTGGTTTAC
Pitta_sordida                       --------------------------------------------------
Acanthisitta_chloris                AAAACTCTTCCTCCATTTTCAGAGGCCATATTTGCCAAATTTTGGGTTAC
Nestor_notabilis                    AAAACTCTTCCTCCATTTTCAGAGGCCATATTTGCCAAATTTTGGGTTAC

Taeniopygia_guttata                 TTCTTATTCTGCTGTGCATCTTGACTAAAAATAGGCCAGAATAACCAAGC
Petroica_goodenovii                 --------------------------------------------------
Pica_pica                           CTCTTATTCTAACATGTATCTTGACTAAATATAGGTCAGAACAACCAAGC
Pomatostomus_superciliosus          --------------------------------------------------
Malurus_cyaneus/Myzomela_eques      CTCTTATTCTAATGTGCATCTTGGCTAAAAATAGGTCAGAATAACAGAGT
Climacteris_picumnus                CACTTATTCTGATGGGTAACTTGACTAAAAA-ATAGGAGAACAATCAAGC
Menura_novaehollandiae              TTCTTATTCTAATGTGTATCTTGACTAAAAAGAGGTCAGAACAATTGACA
Sayornis_phoebe                     TTCTTATTCTAACGTGTATCTTGATTAAAAATAGATCAAAACAACTGAAC
Pitta_sordida                       --------------------------------------------------
Acanthisitta_chloris                CTCTAATTCAAATGTGTATCTAATCAAACACAAGACAATAATAGAGCTGT
Nestor_notabilis                    CTCTAATTCAAATGTGTATCTAATCAAACACAAGACAATAATAGAGCTGT

Taeniopygia_guttata                 TGTATAATATGGCAT------GATCTTTAGCAATTCCTTTT-CTAGATTC
Petroica_goodenovii                 --------------------------------------------------
Pica_pica                           CGT-AAACAAGGCAT------GATCCTTAGGAAGTTCTTTTTCTAGATTC
Pomatostomus_superciliosus          --------------------------------------------------
Malurus_cyaneus/Myzomela_eques      T-TAAAACATGGCAT------GATCCTTAGGAACTTCTTTT-CTAGATTC
Climacteris_picumnus                TGTAAAACATGGTAT------GATCCTTAGAAACTTCTTTT-CTAGATTC
Menura_novaehollandiae              TGTAAAACACGACAT------GATCCTTATGAACTTCTTGT-CTAGATTC
Sayornis_phoebe                     TGTAAAACATGACATATCACCGATTCTTAGCAACCTGTTTT-CTAGATTC
Pitta_sordida                       --------------------------------------------------
Acanthisitta_chloris                GAATTGACATATCACT-----GATTCTTAGGAACTTGTTTT-TTAGGTCC
Nestor_notabilis                    GAATTGACATATCACT-----GATTCTTAGGAACTTGTTTT-TTAGGTCC

Taeniopygia_guttata                 ATATACTGCATAGAGCCCAAATTTAGAAAGCTTGTTATTTGTG-----AG
Petroica_goodenovii                 --------------------------------------------------
Pica_pica                           ATATACTGCATACAGCCCAAATTTAGAAAGCTTC-AACTTGCGAACAAGG
Pomatostomus_superciliosus          --------------------------------------------------
Malurus_cyaneus/Myzomela_eques      ATGTACT-------------------------------------------
Climacteris_picumnus                ACATACT-------------------------------------------
Menura_novaehollandiae              ATACACTGCATACAGCCCAAATTTAGAAAGCTTA-CATTTGTGAACAAAG
Sayornis_phoebe                     ATATACTGCACACAGCCCAAATTTAGAAGGTTTA-CATTTGTGAACAAAG
Pitta_sordida                       --------------------------------------------------
Acanthisitta_chloris                ATACACT-------------------------------------------
Nestor_notabilis                    ATACACT-------------------------------------------

Taeniopygia_guttata                 GCTCCTGAAAGTCTTACAAGGAAACA----TACTGCTCCTGGACTTAAAT
Petroica_goodenovii                 --------------------------------------------------
Pica_pica                           GCTCCTGAAAGTCTTACAAGAAAACAAACACACTGCCCCTGGACTTAAAT
Pomatostomus_superciliosus          --------------------------------------------------
Malurus_cyaneus/Myzomela_eques      --------------------------------------------------
Climacteris_picumnus                --------------------------------------------------
Menura_novaehollandiae              GCTCCTGAAAATCTTACAAGGGAATA----CACTGCTCCTGGACTTCACT
Sayornis_phoebe                     GCTCCTGAAAGCCTTGCAAGCAAAGA----CTCTGCTCCTGGAGTTAACT
Pitta_sordida                       --------------------------------------------------
Acanthisitta_chloris                --------------------------------------------------
Nestor_notabilis                    --------------------------------------------------

Taeniopygia_guttata                 TTAGAGTATTCATCCTTCTCCATCCCCACACAAATTCCCTGCTATGTGCA
Petroica_goodenovii                 --------------------------------------------------
Pica_pica                           TTTGAGTATCC-TCCTTCTCTATGCCCACACTAATTCCCTATTATGTGCA
Pomatostomus_superciliosus          --------------------------------------------------
Malurus_cyaneus/Myzomela_eques      --------------------------------------------------
Climacteris_picumnus                --------------------------------------------------
Menura_novaehollandiae              TTAGAGTAACC-TCCTACTCTGTCCCCATACTAATTCTCTATTATGTGCA
Sayornis_phoebe                     TTCCAATAACC-TCCTTCTCTGTCCTTACACTAATTCTCTGTTATCTGCA
Pitta_sordida                       --------------------------------------------------
Acanthisitta_chloris                --------------------------------------------------
Nestor_notabilis                    --------------------------------------------------

Taeniopygia_guttata                 GCAAGCAGAGCTTTGCTGCCTTGACAATAACAAAGTATTTGAGAGCCAGC
Petroica_goodenovii                 --------------------------------------------------
Pica_pica                           GTAAGCAGAGCTTTGCTGCCTTGACAATAACAAAGTGTTTGAGAGCCAGC
Pomatostomus_superciliosus          --------------------------------------------------
Malurus_cyaneus/Myzomela_eques      ------------------------CAATAACAAAGTATTTGAGAGCCAGC
Climacteris_picumnus                --------------------------------------------------
Menura_novaehollandiae              GTAAGCAGAGCTTTGCTGCTTTGA--------------------------
Sayornis_phoebe                     GTAAGCAGAGCTTTCCTGCCTTCACAATAACAAAGTATTTGAGAGCCAGC
Pitta_sordida                       --------------------------------------------------
Acanthisitta_chloris                ------------------------CAATAACAAAGTATTTGAGAGCCAGC
Nestor_notabilis                    ------------------------CAATAACAAAGTATTTGAGAGCCAGC

Taeniopygia_guttata                 AAGAGGGAGGGGGAGTTTAGATATTCAACAATAA-TGTGCTAGCACAATT
Petroica_goodenovii                 --------------------------------------------------
Pica_pica                           AGCAGGGAGGGGGAGTTCAGATATTCAACAACAA-TGTACTAGCACAATT
Pomatostomus_superciliosus          --------------------------------------------------
Malurus_cyaneus/Myzomela_eques      AACTGGGAGGGGGAGTTCACATATTCAACAGTAA-TGCACTAGCAAAATT
Climacteris_picumnus                --------------------------------------------------
Menura_novaehollandiae              AACAGGGAGAGGGAGTTCAGATATTCAACAATAA-TGCACTAGCACAATT
Sayornis_phoebe                     AACAGGGAGGGGGAGTTCAGATACCTAACAATAATTGCACTAGCACAATT
Pitta_sordida                       AACAGGGAGGGGGAGTACAGATATCCAACAATAA-TGCACTAGCACAATT
Acanthisitta_chloris                AACAGGGAGAGGGACTTCAGACATTCAATGATAA-TGCACTAGCACAATT
Nestor_notabilis                    AACAGAGAGAGAGAGTTCAGATATTCAATGATAA-TGCACTAGCACAAAT

Taeniopygia_guttata                 GCATCTGTCCCTCCATGAAGACTCCAACATAAGTAAAAGCTTCAGGAGCA
Petroica_goodenovii                 --------------------------------------------------
Pica_pica                           ACATCCTTCCCTCCACAAAGACTCCAGCATAAGAAAAAGCTTTAGGAGCA
Pomatostomus_superciliosus          --------------------------------------------------
Malurus_cyaneus/Myzomela_eques      GCATCCTTCCCTGCACAAAGACTCCATCACAAGAAAAAGGTTTAGGAACA
Climacteris_picumnus                --------------------------------------------------
Menura_novaehollandiae              GCATCCTTCCCTCCACAAAGACTGCAGCATAAGAAAAAGCTTTAGGAGCA
Sayornis_phoebe                     GCATCCTTCCCTCCACAAAGACTCCAGCATAAGAAAAAGCTTTAGGAGCA
Pitta_sordida                       GCATCCTTCCCTCCACAGAAATTCCAGCATAAGAAAAAGCTTTAGGAGCA
Acanthisitta_chloris                GCATCCTTCCCTCTACAAAGACTCCAGCATAAGAAAAAGCTTTAAAAGCG
Nestor_notabilis                    GCAT-GTTACCTCCTCAAAGACTCCAGCATAAGAAACAGCTTTAGGAGCA

Taeniopygia_guttata                 GATTCTTCAC--CATAATCTCCTAGGTTGTTTTGATGTGGTTACTTAAGC
Petroica_goodenovii                 --------------------------------------------------
Pica_pica                           GATCCTTCAC--TGTAGTATCCTACATTGTTTTGATCCAGTTACTTAAGC
Pomatostomus_superciliosus          --------------------------------------------------
Malurus_cyaneus/Myzomela_eques      GATCCTTCAG--TGTAGTCTACTGCTTTGTTTTGATCTGGTTACTTAAG-
Climacteris_picumnus                --------------------------------------------------
Menura_novaehollandiae              GATCCTTCAT--GGTAATCTCCTACACTGTTCTGATCTGGTTACTTGAGC
Sayornis_phoebe                     GATCCTTCACACTGTAGTCTCCTGCCCTGTTTTGATCTGG-TACTTAAAC
Pitta_sordida                       GATCCTTCACACCTTAATCTCTTGCACTGTTTTGATCTGGTTACTTAAGC
Acanthisitta_chloris                GGTTTTTCACACTGTAATCTCCTGCACTGTTTTGATCTGGTTACTTAAGC
Nestor_notabilis                    GATCCTCCACACTGTAATCTCCTACGCTGTTTTGATCTGGTTACTTACAT

Taeniopygia_guttata                 ACAGTTTGACTTGCTTGCCTTCATCTGCAGCT-GGGATCTGCAACAGAGA
Petroica_goodenovii                 --------------------------------------------------
Pica_pica                           ACAGTTTGATTTGCTTGCCTTCATCTGCGGCT-GGGACCTGCAACAGAGA
Pomatostomus_superciliosus          --------------------------------------------------
Malurus_cyaneus/Myzomela_eques      -CAGTTTGATTTGCTTGCCTTCATCTCTGGCT-GGGATCTGCAGCAGAGA
Climacteris_picumnus                --------------------------------------------------
Menura_novaehollandiae              ACAGTTTGATTTGCTCGCCTTCATCTGTGGCT-GAGACCTGC------CA
Sayornis_phoebe                     GCAGTCTGATTTACTTGCCTTCACCTGCAGCTAGGGACCTGCAACAGGGA
Pitta_sordida                       ACAATTTGATTTGCTTGTCTTCAGCTGTGGCT-GGGACCTGCAACAGGGA
Acanthisitta_chloris                ACAGTTTGATTTGCTTCCCTTCATCTGCATCT-GGGACCTACAACAGGCA
Nestor_notabilis                    AGAATTTAATTTGCTTTCCTGCA-----AGCAGCTAATCTGCAACCGAGG

Taeniopygia_guttata                 CAAAGATCTGGCACCTGAGGTCTAGAGAAAGGACCAGAATACAACAGGTC
Petroica_goodenovii                 --------------------------------------------------
Pica_pica                           CAAAGATCTGGCACCTGAGGTCTAGAGAAGGGCCTAAAATACAACAGTTC
Pomatostomus_superciliosus          --------------------------------------------------
Malurus_cyaneus/Myzomela_eques      CAAAGATCTGGCGCCTGAGGTCTAGAGAAGGGACCAAAATACAATAGTTC
Climacteris_picumnus                --------------------------------------------------
Menura_novaehollandiae              CAAATATCTGGCGCCTGAGGTCTAGAGAAGGGACCAAAATACAACAGTTC
Sayornis_phoebe                     TAAAAATCTGAAACCTGAAATCTAGAGAAGGGTCCAAAACACAACAGTTC
Pitta_sordida                       CAAAGATCTGGTGCCTGAGGTCTAGAGAAGGGACCAAAATACTACAGCTC
Acanthisitta_chloris                CAAAGATCTGGTGCCTGAAGTCTACAGAAGGGACCAAAATACAACAGTTC
Nestor_notabilis                    GAGAGATCTGATGCCTGAAGTCTAGAGAAAGGACCAAATCACAACAGTGA

Taeniopygia_guttata                 CTACACGTCTGTGAAACTTATAATAGGCAAGCAGGCAAGGATCTGAGTTT
Petroica_goodenovii                 --------------------------------------------------
Pica_pica                           ATACACATCTGTGAAACTTGTAATAGGCAATCGGGCAAGGATCTCAGTTT
Pomatostomus_superciliosus          --------------------------------------------------
Malurus_cyaneus/Myzomela_eques      CTACACAGCTGTGAAACTTGTAATAGGCAATCAGGCAAGGATCTCAGTTT
Climacteris_picumnus                --------------------------------------------------
Menura_novaehollandiae              CTACACATCTGTAAAACTTGTAACAGACAATCAGGCAAGGATCTCAGTTT
Sayornis_phoebe                     ATACACATTTGTGAAACTTGTAACAGACAATCAGACAAGA-CCTCAGTTT
Pitta_sordida                       CGACACATCTGTGAAATCTGTAATAGACAATCAGGCGAAGGCCTCAGTTT
Acanthisitta_chloris                CGACACCTCTGTGAAACTTGTAATAGACAATCAGGCAAGAGTCTCAATTT
Nestor_notabilis                    CTACACCTCTGTGAAACTTGTAGTAGACAATCTGGCAAGGACCTCAGCTT

Taeniopygia_guttata                 AATTTCTTGTCCCTGATTTTCTGTTGCTTTCACATTCCCCAGGTCA----
Petroica_goodenovii                 --------------------------------------------------
Pica_pica                           AATTTCTCATCCCTGGTTTTCTGTTGCTTTCACACTCCCCAAGTCAATAA
Pomatostomus_superciliosus          --------------------------------------------------
Malurus_cyaneus/Myzomela_eques      AATTTCTCTGCCCTGGTTTTCTGTTGCTTTCATACTCCCCAAGTCAACAG
Climacteris_picumnus                --------------------------------------------------
Menura_novaehollandiae              AATCCTTCTGCCCTGGTTTCCTGTTGCTTTCACACTCCCCAAGTCGATAA
Sayornis_phoebe                     AGTCTTTCTGCTCTGGTTTTCTGTTGCTTTCACACTCCCCAAGTCGATAG
Pitta_sordida                       AATCTTTCTGCGCAGGTCTTCTGTTGCTTTCATATTTCCCAAGTTGATAG
Acanthisitta_chloris                AATCTTTCAGCCCTGGTTTTCTCTTGCTTTCATACTCCCTGAGGCAACAG
Nestor_notabilis                    AATCTTTTTGCCTTGGTTTTCTCTTGCTTTCACACTCCCCAGGTGGATAG

Taeniopygia_guttata                 --ACTTCTCCTTTTAGGAATTTGGGATGAACATGCATT----TCTTGCCA
Petroica_goodenovii                 --------------------------------------------------
Pica_pica                           AGACTTCTCCTTTTAGGAACTTGGGATGAACATGCATT----TCTTGCCA
Pomatostomus_superciliosus          --------------------------------------------------
Malurus_cyaneus/Myzomela_eques      CCACTTCTCCCTTTAGGAATTTGGGATGAACGTGCGTT----TCTTGCCA
Climacteris_picumnus                --------------------------------------------------
Menura_novaehollandiae              CCACTTCTCATTTTTGGAATTTGGGATGAACATGCATTTCTCTCTTGCCA
Sayornis_phoebe                     TGACTCCTCATATTAGGAATTTGGGATGAACATGGAGT----TCTTCCCA
Pitta_sordida                       TGACTTTTTATTTTAGGAATTTGGGATGAACATACATT----TGTTGCTA
Acanthisitta_chloris                TCACTTCTCATTTTAGAAATTTGAGATGAACATGCATT----TCTTGCCA
Nestor_notabilis                    CTACTTCTCATTTTAGGAATTTGGGAAGCACACGCATT----TCTAGCT-

Taeniopygia_guttata                 ATGCAGGAATTCAGGCATGTCTGCCACCACCAACATGGGCACAGT--GCC
Petroica_goodenovii                 --------------------------------------------------
Pica_pica                           ATGCCAGACTTCAGGCGTGTCTCCCACCACCAGCATGAGCAGAGT--GCC
Pomatostomus_superciliosus          --------------------------------------------------
Malurus_cyaneus/Myzomela_eques      ATGCTAAATTTCAGGCATGCCTGCCACCATCAACACGGGCACAGTGAGCC
Climacteris_picumnus                --------------------------------------------------
Menura_novaehollandiae              CTTCTGGACTTCAGGCATGTCTGCCACCACCAGAACGGGCACAGTGTGCC
Sayornis_phoebe                     -TGCTGGATTTCAGGCATGCCTGCCACCACCAAAATGGGTTCAGTGCGCC
Pitta_sordida                       -TGCTGGACTTCAGGTATGTCTGACACCACCAAAACAGGCACCATGTGCC
Acanthisitta_chloris                -TGTTGGACTTCAGATATGCCTATCACCACCGAAACAGGTACAGTGTGTC
Nestor_notabilis                    TTGCTGGGATTCAGGCATGCCTGTCACCACCAAAACGGGCACTGTGTGCC

Taeniopygia_guttata                 TCTTCCACAACATGCAGTGGGAAAACCATTTCAGCAAAATTGCTCTGACA
Petroica_goodenovii                 --------------------------------------------------
Pica_pica                           TCTTCCACAGCATGCAATGGGAAATCCATTTCAGCAAAATTGCTCTGCCA
Pomatostomus_superciliosus          --------------------------------------------------
Malurus_cyaneus/Myzomela_eques      TCTTCCACAGCATGCAATGGCAAAACCATTTCAGCAAAAATGCTCTGCCA
Climacteris_picumnus                --------------------------------------------------
Menura_novaehollandiae              TCTTTCACAGCATGCAATGGGAAATCCATTTCAGCAAAATTGCT------
Sayornis_phoebe                     TCTTCCATGGGAAACAATGGGAAAACCATTCCAGCAAAGCTGTTCTGTCA
Pitta_sordida                       TCTTCCATGAATAGCAAAGGGAAAACTATTCCAGCACAGTTATTCTGCCT
Acanthisitta_chloris                TCTTCTGTGGTGAGCAATGAGAAAACCCTTCCAGGAAAGCTGTTCTGCCA
Nestor_notabilis                    TCTTCCACAGCAAGCAATGGACAAACTATTCCAACAAAATTCTTCTGCTA

Taeniopygia_guttata                 GGGCTGGGTCAT---ACTGCCAGTGAA-CATGGGTTACAGGGAGCTCCTG
Petroica_goodenovii                 --------------------------------------------------
Pica_pica                           GGACTGGGTCATGATACCGTCAGTGAA-CACGGGCTACAGGGAACTCCTG
Pomatostomus_superciliosus          --------------------------------------------------
Malurus_cyaneus/Myzomela_eques      GGGCTGGGTCATGATACCGTCGGTGAA-CATGGGCTACAGAGAACTCCTG
Climacteris_picumnus                --------------------------------------------------
Menura_novaehollandiae              --------------------------------------------------
Sayornis_phoebe                     GGGCTGGGTCATGATACTAGCAGTGAA-CGTGGGCTACAGGGAACACCTG
Pitta_sordida                       GGGCTGGATCATGATACTGGCAATGAA-CACAGGCTCCAG----------
Acanthisitta_chloris                GGGCTGGGTCATGATACTGGCAGTGAATTATGGGCTACAGAGAACTCCTG
Nestor_notabilis                    GGGCTGGGTCACAACAGCGGCAGTGAA-TATGGTCTACAGAGGGCTCCTG

Taeniopygia_guttata                 AATTCTCTCCACCAATGGATTCTGTTTTGT-------------GGGAGCA
Petroica_goodenovii                 -ACTCCCTCCACCAATGGCCTCTGTTTTGTG---GAGATTTTTGTGAGAG
Pica_pica                           A-------------------------------------------------
Pomatostomus_superciliosus          --------------------------------------------------
Malurus_cyaneus/Myzomela_eques      A-------------------------------------------------
Climacteris_picumnus                --------------------------------------------------
Menura_novaehollandiae              -ACTCCCTCCACCAATTAATTATATTTTGTG---GAGTTTTGTGGGAGCA
Sayornis_phoebe                     AACTCCCTCCACCAGTGGATTACATTTTGTGAAAGAGTTTTGTGGGAGCG
Pitta_sordida                       -GTTCCCTCTACCGACAGATTGTATTTTGCAGAGTTTCGGGGGGACCAAC
Acanthisitta_chloris                AATTCCCTCTACCAGTGGGGTATGTTTTGTG--AAGAGTTTTGTGGGAGC
Nestor_notabilis                    AACTCCCTCCACCAATGGATTTTGTTTTGTG--------------GGAGC

Taeniopygia_guttata                 ATCTAT--GGGAAGAAGGAATCTGAATACAGAAGAAGTGATCATGCACGA
Petroica_goodenovii                 CAATCTGTGTGAAGGAGGAGTCTGAATACAGAAGAAGGGATCATGCACGA
Pica_pica                           -----------------------------AGAAGTGACCATGC--ACGAG
Pomatostomus_superciliosus          --------------------------------------------------
Malurus_cyaneus/Myzomela_eques      -----------------------------AGAAGTGATCATGC--ACAAG
Climacteris_picumnus                -----------------------------AAAAGTGATTCTGC--ACGAG
Menura_novaehollandiae              ATTTCT--CTGAAGAAGGAATCTGAATCCAAAAGTG-ATCATGCACAAGC
Sayornis_phoebe                     AGCTCT--CCGAAGGAGGAACCTGAACACAGAAGAAGTGATCATGCACAA
Pitta_sordida                       CTCTCTG-AAGGAGGAATCTGAACACAGAAAAAGTGACCATGCACGAGCT
Acanthisitta_chloris                AGTCTAC-TTGAAGGAGGAATCTGAATAGAGAAGATAA------------
Nestor_notabilis                    GATCTAT-CCAAAGGAGGAATCTCAATACAAGAGAGAT-----AAGGCAT

Taeniopygia_guttata                 GCTGAAGCAGTGTTATTGTCAGTAATAAATAACACATATCTACAAATCAT
Petroica_goodenovii                 GTGCAAGCAGTTTTATTGT-------------------------------
Pica_pica                           CTGAAGCAG-AGTTATTG--------------------------------
Pomatostomus_superciliosus          --------------------------------------------------
Malurus_cyaneus/Myzomela_eques      CTGAAGCAG-TGTTATTG--------------------------------
Climacteris_picumnus                CTGAAGCAG-TGTTATTGCCAGTAATAAATAAGACATATCTGCCAATCAC
Menura_novaehollandiae              CGAAGCAG--TGTTATTGTCAGCAATAA------------CACATACCTG
Sayornis_phoebe                     GCCAAAATA-TGTTATTGCCAGTAATAACACAT-----ATCTGCCAATCA
Pitta_sordida                       GAAGCAGTA-TGTTATTGCCAGTAATAACACCT-----ATCACCAGGTTA
Acanthisitta_chloris                ATAAGATAAAGCAGTATGCTATTGTCAGTATTAA----CACATTATCTGC
Nestor_notabilis                    AGGCCAAAGCAGTATGTTATTGTCAGTAATAACACGT-ATCTGCCAATCA

Taeniopygia_guttata                 CAGTGCAGCTGGAAAGATTTTTTAAAAAG----------CCAATAAAACA
Petroica_goodenovii                 ----------------------------------------CAATAAAACA
Pica_pica                           ---------------------------------------CCAATAAAACA
Pomatostomus_superciliosus          --------------------------------------------------
Malurus_cyaneus/Myzomela_eques      ---------------------------------------CCAATAAAACA
Climacteris_picumnus                CAGTTTAGCCACAAAGATAAAAAAAAG------------CCAATAAAA--
Menura_novaehollandiae              CCAGTTACCAGTTTATCCACAAAGA--TAAAAAAAATG-CCAGTAAAACA
Sayornis_phoebe                     GCAGTTTAGCCATGAAAGGGAAAAAAAAAAAAAAAAAAAGCAATAAAACA
Pitta_sordida                       GCCACAGAGATTAAAAAAAAAATTAAAAAAG--------CCAATAAAACA
Acanthisitta_chloris                CAATCACCAAAGACTGAAAAAAAGGAAATAAAAAG----CCAATAAAACC
Nestor_notabilis                    CCAATTTAGGCACAAAGATGAAAGGAAAGAAAAAT----CCAACAAAACA

Taeniopygia_guttata                 ACTCAGAGTGTTTAATTTGGTATCTAAGGTGAAAGAACAGTAACCAC-AG
Petroica_goodenovii                 ACCCAGAGTGTTTATTTTAGTCTCTAAGGTGAAAGAGCAGTAACCAC-AG
Pica_pica                           ACCCATAGTG-TTATTTTAGTAGCTAAGGTGAAAGAGCAGTTACC---AG
Pomatostomus_superciliosus          --------------------------------------------------
Malurus_cyaneus/Myzomela_eques      ACCCAGAGTGTTTATTTTAGTATCTAAGGTGAGAGAGCAGTAACCAT-AG
Climacteris_picumnus                CCACTCAGTGTTTATTTTACTACCTGAGGTGAAAGAGCAGTAACCAT-AG
Menura_novaehollandiae              ACCCAGAGTGTTTATTTTAGTATGTAAGGAGAAAGAGCAGTAACCAT-AG
Sayornis_phoebe                     ACCCAGAGTGTTTATTTTAGTATCTTAGGGGAAAGAGCAATAACCAT-AC
Pitta_sordida                       ACCCAGAGCGTTTGTTTTAGTATCCAAGGTGAAAGAGCAATAAC------
Acanthisitta_chloris                ACCCAGAGTGTTTATTTTAGTATCTAAGGTGAAAGAGCAGTAACCAC-AC
Nestor_notabilis                    ACCTAGAGTTTTTATTTTAGCATCTTAGGTGAAAGC--AGTAACCACATA

Taeniopygia_guttata                 AGGCACTGTGCTGCCTCCTGAGATGCTCCTATCAGCCATCTGAAGAGGTT
Petroica_goodenovii                 AGGCACTGTGCTGCCTCCTGAGATGCTCGTATCAGC--------------
Pica_pica                           AGGCATTGTG-TGCCTCCTGAGATGCTCATATCAGCCATCTGAAGAGGTT
Pomatostomus_superciliosus          --------------------------------------------------
Malurus_cyaneus/Myzomela_eques      AGGCATTGTGCTGCCTCCTGAGATGCTCATATCAGCCATCTGAAGAGGTT
Climacteris_picumnus                AGGCATTGTGCTGCCTCCTGAGATGCCCATATCAGCCATCTGAAGAGGTG
Menura_novaehollandiae              AGGCACTGTGCTTCCTCCTGAGATGCTCGTATCAGCCATCTGAAGAGGTT
Sayornis_phoebe                     AGTCATTGTGCTGTCTCCTGAGATGCTCCTATCAGCCATCTGAAGAGATT
Pitta_sordida                       ---CATTGTGCTGCCTCCTGAGATGCTCCTATCAGCCAGGTGGAGAGGTT
Acanthisitta_chloris                AGGCATTATGCTGCCTCCTGAGATGCTCATATCAGCCACCCAAAGAGGTT
Nestor_notabilis                    GGTATTGTGCTGCATTCCTGAGATGCTCAAATCAGCTATCTGAAGAGGTT

Taeniopygia_guttata                 T-ACAGCCACATTTATTCACCTGTGCCATAAAGTTGATTGGCAAAGTTCA
Petroica_goodenovii                 ------CCACATTTATTCACCTGGGCCATAAAGTTCA-TGGCAAAGTTCA
Pica_pica                           TAACAGCCACATTTATTCACCTGTGCCATA-------------AAGTTCA
Pomatostomus_superciliosus          --------------------------------------------------
Malurus_cyaneus/Myzomela_eques      TAACAGCCACATTTATTCACCTGTGCCATAAAGTTCATTGCCAAAGTTCA
Climacteris_picumnus                TAACAGCCTCATTTATTCATCTGTACCATAAAGTTCATTGCCCAAGTTCA
Menura_novaehollandiae              TAACAGCCACCTTTATTCCCCTGTGCCATAAAGTTCATTGACAAAGTTCA
Sayornis_phoebe                     TAACAGCCACAACTGTTCACCTGTGCCATAAAGTTCATTGACAAAGTTCA
Pitta_sordida                       TAGCAGCCACATTTATTCAGCTGTGCCATAAAGTTCATTGACACAGTTCA
Acanthisitta_chloris                TAACAGCCACATTTGTTTACCTGTGCCATAAAGTTCATTGACAAAGTTCA
Nestor_notabilis                    TAACAGCCACATCTGTTCATCTGCACCACAAAGTTCACTAAA--------

Taeniopygia_guttata                 CTGAGGGAACAGGTTCTAAAGTTCACAGTGGGTTTGAGGATTAATTTGCC
Petroica_goodenovii                 CTGGGGGAACAGGTAATAAAGTTCACAGTGGGTTTGAGCATTAATTTGCC
Pica_pica                           CTGAGGGAACAGGTTCTAAAGCTCACAATGGGTTTGAGCATTAATTTGCC
Pomatostomus_superciliosus          --------------------------------------------------
Malurus_cyaneus/Myzomela_eques      CTGAGGAAACAGGCTCTAAAGTTCACAGCGGGGTTGAGCATTATCTCACC
Climacteris_picumnus                CTGAGGAAACAGGTTCTAAA-TTCACAGTGGTTTTGAGCATTAACTTGCC
Menura_novaehollandiae              CTGAGGGAACAGGTTCTAAAGTTCACCGTGGTTTTGAGCATTAACTTGCC
Sayornis_phoebe                     CTAGGGTAACAGGTTCTAAAGTTCACAGTGGATTTCAGCATTATCTTGCC
Pitta_sordida                       CTACGGTCACAGGTTCTAAAGTTCACAGTGGATCTGAGCATTACTTTGCC
Acanthisitta_chloris                CCAAGGTAACAGGTTCTAAAGTTCACAGTCATTTTGAGCATTACCTTGCC
Nestor_notabilis                    -----GTAACAGGTTCTAAAGTTCATAGTAGTTTTGACCATTACTGTGCA

Taeniopygia_guttata                 AAGAGAAG-CTCAGGTAGAGATGAATGGTTAT-----AAATAAGCTGATG
Petroica_goodenovii                 AAGAGAAG-CTCAGATGGAGAGGAATGGTTAT-----AAATAAACTGATG
Pica_pica                           AAAAGAAG-CTCAGATAGAGATTAATGGTTAT-----AAATAAGCCGATG
Pomatostomus_superciliosus          --------------------------------------------------
Malurus_cyaneus/Myzomela_eques      CAGAGAAG-CTCAGGTAGACATGAATGGTTAT-----AAATAAGCTGATG
Climacteris_picumnus                AAGAGAAG-CTCAGATAGAAATGAATGGCTATGAGG-AAACAAGCTGATT
Menura_novaehollandiae              AAGAGAAG-CTCAGACAGAGATGAATGGTTATGAGG-AGATAAGCTGATT
Sayornis_phoebe                     AGGAAAAC-CTCAAAGAGAGATGAATGTTT--GAGG-AAATAAGCTGGTT
Pitta_sordida                       AAAAAAACCCTCAGACAGGCACGAGTGGTTGTGAGG-AAA----------
Acanthisitta_chloris                AAGAAAAT-CTCAGATAGAGATGAAGAGGCATGAGG-AAATATACTGATT
Nestor_notabilis                    AACAGAAG-CTCAGATAGAGATAAAATGGTCACAAGGATATAAGCTGATC

Taeniopygia_guttata                 ATCTCCTTAAGCCCCAAA-CACTCTACCCTC-AGCAAAGAAGCCATCTTC
Petroica_goodenovii                 ATCTCCTTAAGCCCCAAA-CACCCTACCCTC-AGCAAAGAAGCCATCTTC
Pica_pica                           ATCTCCTTAAGCCCCAAA-CACTCCTGGGGCAACACTCAGCAAAGAGGCC
Pomatostomus_superciliosus          --------------------------------------------------
Malurus_cyaneus/Myzomela_eques      ATCTCCTGAAGACCCAAA-CACCTTACCCTC-AGCAAAGAAGCCATCTTC
Climacteris_picumnus                ATCTCCTTAAGCCACAAA-CACCCCACCCCTAAGCAAAAAAAACATTTCC
Menura_novaehollandiae              ACCTCCTGAAGCCACAAA-CACCCTACCCCTCAGCAAAGAAGCCATCTTC
Sayornis_phoebe                     GCCCCCTTAAATGCCAAAACACCCTATCCCTTTGCAAAGTCATCACCTAC
Pitta_sordida                       -------------------CAAGC---ACCAAACACCTCAGCCCATCTTC
Acanthisitta_chloris                GCTCCCTGACACCTCCAA-CACCCTACCCCTCTGCAAAGAAACCATCTTC
Nestor_notabilis                    ACCCCCTTAAATGCCAAAACACTCTACCCTTCCACAAAGAAACCTTCTTC

Taeniopygia_guttata                 TACCAATGC------AATGTTCAGGATATGCATCCTAAAGTCCACTC-AT
Petroica_goodenovii                 TACCAATGT------AACACTCAGGACATGCATTTTAAAGTA------AT
Pica_pica                           ATCTTCTACTAAAGTAATGCTCAGGACATGCATGCTAAAGTACACTC-AT
Pomatostomus_superciliosus          --------------------------------------------------
Malurus_cyaneus/Myzomela_eques      TACCAATAA------GGTGCTCAGGACATGCATCCTGAAGTCCACTC-AT
Climacteris_picumnus                TACCAAGGC------AATGTTCAGAACATGTATCCTAAAGTCCACTC-AT
Menura_novaehollandiae              TACCAATGC------AATGCTCAGAACATGCATCCTCAAGTCCACTC-CT
Sayornis_phoebe                     TAC-AATGA------AATGTTCAGTACATGCATCCTGAAGTCCACTC-AT
Pitta_sordida                       TCCAATGC-------ATTGCTCAGAACATGCATCCCAAAAT-------CC
Acanthisitta_chloris                TGC-AAAGC------AATGCTCAGAAAATGCATCCTTACGCCCACTCAAT
Nestor_notabilis                    TGC-AATGT------TATGAACAGAACATGCATCGTAAAGTCCTCTC-AT

Taeniopygia_guttata                 TTCCATTCAGAGAGCACAAGACAAAAACTGAGCCCCATCCCAACCAAAAC
Petroica_goodenovii                 TTACAAAAAAAT---------------TTGAGCCCCATCCCAACCCAAGA
Pica_pica                           TTACATTCAGAGAACACAAGACAAAAATTGAGCCCTATCCCAAGCCAAAC
Pomatostomus_superciliosus          --------------------------------------------------
Malurus_cyaneus/Myzomela_eques      TTACATTCAGAGAGAACAAGACAAAAATTGAGCCACATCCCAACCCAAAC
Climacteris_picumnus                TTACATTCAGAAAGCAAGAGACAAAAATTGTGCTCCCTCCCAACCCAAAC
Menura_novaehollandiae              GTACATTCAGAAAGGAAAAGATAAAAATTGAGCCCCCTCCCAACCCAAAC
Sayornis_phoebe                     TTACATTCAGAAAGGAAAAGACAAAATTTCAGCTC-----------AAAG
Pitta_sordida                       ACACTTTCAGGAAGCAAAGGACAAAAATTGAGCCCCCTTC---------C
Acanthisitta_chloris                TTACATTCAGAAAGCAAAACACAAAGATTGAGCCCACTCCCAACCCAAAG
Nestor_notabilis                    TTACATTCAGAAAGCAGAAGACTAAATTTGAACTCCCTCCCCCCTGAAAC

Taeniopygia_guttata                 ACTTCAGGAAGGGGGAATTTGTGAAAGGTTTACAGACTCAAGCAGGAAAG
Petroica_goodenovii                 ACTTTAGGAATGGGGAATTTTTA-AAGGTTTACAGATCCAAGCAGGAA-G
Pica_pica                           ACTTTAGGAAGGAGCAATTTTTAAAAGGTTTACAAATTCAAGCAGGAAAG
Pomatostomus_superciliosus          --------------------------------------------------
Malurus_cyaneus/Myzomela_eques      ACTTCAGGAAAGGGTAATTTTTGCAAGGTTTACAGATTCAAGCAGGAAAG
Climacteris_picumnus                ACTTCAGGAAGGGGGAACATTTGAAAAGCTT-CAAATTCAAGCAGGAAAG
Menura_novaehollandiae              ACTTCAGG-AAGGTGAGCTTTTGACACACTAACAGATTCAAACAGGAAAG
Sayornis_phoebe                     ACTTCAAAAAGGAGGAACTTTTGAAAGGCTTACAGACTCAAACAAGAAAG
Pitta_sordida                       ACCGCAGGAAGGGGGAACTTCTGAAAGACTTACAGTCTCAAAGAAGAAAG
Acanthisitta_chloris                ACTTTAGGAAGGGGGAACTCTTGAAGAGCTTACAGACTCAAACAAGAAAG
Nestor_notabilis                    ACTTTAGGAAGGGAGAACTTTCGAAGGGCCTATAGGCTGAAGCAGAAAAG

Taeniopygia_guttata                 TTTAAAGCAAAGTTT-------AAAAAAAACTCTTGTATGCCACATTAAT
Petroica_goodenovii                 TTTAAAGCAAACTT---------AAAAAAATTATTGTATGCTGCATTAAT
Pica_pica                           TTTAAAGCCAAGTTTTTTAAAAAAACAATAATCTGGTATGCTGCATTAA-
Pomatostomus_superciliosus          --------------------------------------------------
Malurus_cyaneus/Myzomela_eques      TTTAAAGCAAACTT----AAAAAAAAAAAAACTAGTGTGCTGCCATTAAT
Climacteris_picumnus                TTTAAAGCAAACTTT-------AAAAAAATTCTTGTGT-GCTGCATTAAT
Menura_novaehollandiae              TTTAAAGTAAACTT--------AAAAAATATTCTTGTATGCTGCATTAAT
Sayornis_phoebe                     TTAAAAGTCAACTTT--AAAAAAAAAAAAATTCTTTTATGTTGCATTAAT
Pitta_sordida                       TTAAAAGCCAACTT-----AAAAAAAAAAATCTTTTTATGTTGCATTAAT
Acanthisitta_chloris                TCAAAAGCCAACTTT-------AAAAAAATTCTTATTACGTCGCATTAGT
Nestor_notabilis                    TTTGAAGCCAACTTT--AAAAAAAAACCCCTACTTTTATGTTGCATTAAT

Taeniopygia_guttata                 ATGACATTGCTAGAGTGCAGTATTTCACCCAGCTAGAAAGACCATAACAT
Petroica_goodenovii                 GTAATATTGCAAAAGTGCAGCATTTCATCCAGCTGGAAAGACCAGAACAT
Pica_pica                           -TAACATCGCAAGAGTACAGCATTTCACCCAGCTAGAAAGACCAGAACAT
Pomatostomus_superciliosus          --------------------------------------------------
Malurus_cyaneus/Myzomela_eques      TTAACATTGCAAGAGTACAGCATTTCACCCAGCCACAAAGACCAGAACAT
Climacteris_picumnus                ATAGCATTGCAAGAGTGCAGCATTTCACCCAGCTAGAAAGACCAGAACAG
Menura_novaehollandiae              ATAGCATCTCAAGAGTACAGCATTTCACCCAGCTAGAAAGACCACAACAT
Sayornis_phoebe                     ATAACATTGCAGGGGTACAGCATTTCACCCAGCCAGAAAGACCAGAACAT
Pitta_sordida                       ATAACATTGCAT--------------------------------------
Acanthisitta_chloris                ACAACATTGCAAGAGTTCAGCAATTCACAGAGCCAGAAAAACCAGAACAT
Nestor_notabilis                    ATAACATTTCAAGAACACAGCATTTCACACAGCTAGAGAGACCAGAACAT

Taeniopygia_guttata                 ----TAGCCTAAAGGGATTAAAATGTACATTTTTTCAAACCCATACCTCC
Petroica_goodenovii                 ----TAGCCTAAAGGAATTAAAATGTAAATTTCTTCAAACCCATACCTCC
Pica_pica                           ----TGGCCTAAAGGGATTCAAATGTAAATTTCTTCAAACCCATACCTCC
Pomatostomus_superciliosus          --------------------------------------------------
Malurus_cyaneus/Myzomela_eques      ----TAGCTTAAAGGGATTAAAATGTAAACTACTTCAAACCCATACCTCC
Climacteris_picumnus                ----TAGCCTAAAGGGATTAAAATATAAATTTCTTCAAGCCCGTACCTCC
Menura_novaehollandiae              ----TAGCCTAAAGGGATGAAAATGTAAATTTCTTCAAGACCATACCTCC
Sayornis_phoebe                     ----CAGCCTAGAGGGAATAAAATGTAAAACTCTTCAAACTCATACCTCC
Pitta_sordida                       ----TAGCCTAAAGGGATTAAAATGTAAACTTCTTCAAGCTCATACCTCC
Acanthisitta_chloris                TAGCTAGCCTAAAGGGATCAAAACATAAATTTTGTCAAGCCCATACCTCC
Nestor_notabilis                    ----TAGCCTAAGGGGATTAAAATGTAAATTTCTTCAAAGCCGTACCTCC

Taeniopygia_guttata                 ATAAATAGAAAAAGCTTGGTCATAGAAAAACCTCCTTTTGAGTGTGTCTT
Petroica_goodenovii                 ATAAATAGAAAAGGCTTGGTCATAGAAAAACCTCCTTTTGAGAGTGTCTT
Pica_pica                           ATAAATAGAAAAGGCTTGGTCATAGAAAAACCTCCTTTTGAGAGT-----
Pomatostomus_superciliosus          --------------------------------------------------
Malurus_cyaneus/Myzomela_eques      ATAAATAGAAAAGGCTTGGTCATAGAAAAACCTCCTTTTGAGGGT-----
Climacteris_picumnus                ATAAATAGAAAAGGCTTGGTCATAG-AAAACCTCCTTTTGAGGGT-----
Menura_novaehollandiae              ATAAATAGAAAAGGCTTGGTCGTAGAAAAACCTCCTTTTGAGAGTATCTT
Sayornis_phoebe                     ATAAATAGAAAAGGCTTGATCATAGAAAAACCTCCTTTTCAGAGTGTCTT
Pitta_sordida                       ATAAATAGAAAAGGCTTGATCATAGAAAAACCTCCTTTTCAGGGTGTCTT
Acanthisitta_chloris                ATAAATAGAAAAGGCTTGGTCATAGAAGAACCTCCTTTTCAGAGTGTCTT
Nestor_notabilis                    ATAAATAGAAAAGGCTTGATCATAGAAAAACCTCCTTTTCAGAGTGTCTT

Taeniopygia_guttata                 CCATCTTAACTCTGTCGGCTGTAATACATGTGATAAGTCAAATATTTACA
Petroica_goodenovii                 CCATCTTAACTCTGTCGGC-------------------------------
Pica_pica                           -------------------TGCAATACATGTGATAAGTCAAATATTTACA
Pomatostomus_superciliosus          --------------------------------------------------
Malurus_cyaneus/Myzomela_eques      --------------------------------------------------
Climacteris_picumnus                -------------------TGCAATATGTGTGATAAGTCAAATATTTACA
Menura_novaehollandiae              CCATCTTAACCCTGTCGGCTGCAATACATATGATAAGTCAAATATTTACC
Sayornis_phoebe                     CCATCTTAACTCTGTCGGC-------------------------------
Pitta_sordida                       CCATCTTAACTCTGTCGGCTACAACATATGTGATAAGTCAAATATTTACA
Acanthisitta_chloris                CCATTTTACCTCTGTCGGCTTCAATATATATGATAAGTCAAATATTTACA
Nestor_notabilis                    CCATTTTAACTCTGTCGGCTCCAATACATGTGATAAGCCAAATATTTACA

Taeniopygia_guttata                 CTGTATGTTATTTTATTATACAATATTTTAAAGAAAACATAAATATTATA
Petroica_goodenovii                 --------------------------------------------------
Pica_pica                           CTGTATGTTATTTTATGATACAATATTTTAAAGAAAATATAAATATTACA
Pomatostomus_superciliosus          --------------------------------------------------
Malurus_cyaneus/Myzomela_eques      --------------------------------------------------
Climacteris_picumnus                CTGTATGTTATTTTATGATACAATATTTTAAAGAAAATATAAATATTACA
Menura_novaehollandiae              CTGTATGTTATTTTATGATACAATATTTTAAAGAAAATATAAATATTACC
Sayornis_phoebe                     --------------------------------------------------
Pitta_sordida                       TTCTGTGTTGTTTTAT-----AATATTTCAAAGAAAATATAAATATTACA
Acanthisitta_chloris                CTGTATGTTGTTTTATGATACAATATTTTAAAGAAAACACAAATGTTACA
Nestor_notabilis                    CTGTATGTTATTTTGT-----AATATTTTAAAGATAATAAAACTATTACT

Taeniopygia_guttata                 TCAAAAAA-----TTAAATAATGCAATAATTTTT-AAACTAATACAATAC
Petroica_goodenovii                 --------------------------------------------------
Pica_pica                           TCAAAAATA----TTAAATATAGCAGTAATTTTT-AAACTAATAAATTAC
Pomatostomus_superciliosus          --------------------------------------------------
Malurus_cyaneus/Myzomela_eques      --------------------------------------------------
Climacteris_picumnus                TTAAAAA------TTAAATAATGCAGTAATTTTT-AAATT-ATACAATAC
Menura_novaehollandiae              TTAAAAATA--TATTATATAATGCAGTAATTTTT-AAACTAAGGCAATAC
Sayornis_phoebe                     --------------------------------------------------
Pitta_sordida                       TCACAAAATTGTATTAAATAATGCAGTCATTTTT----AATACAAAATTA
Acanthisitta_chloris                TCACAAAATTATATTTAATCCTTTAGAAATTTTTAAGGAATACAAAACTA
Nestor_notabilis                    TCATAAAATAATAATAAATAATGCAATAATTTTTAAACTAATACACAATT

Taeniopygia_guttata                 CCTGTACAAAGTTAATTTTTCAAATAAATATTTGACTGAAAATGTAGTGC
Petroica_goodenovii                 --------------------------------------------------
Pica_pica                           CCCGTACAAAGTTCATTCTTCAAATAACTATTTGACTGAAAATGTATCGC
Pomatostomus_superciliosus          --------------------------------------------------
Malurus_cyaneus/Myzomela_eques      --------------------------------------------------
Climacteris_picumnus                CCTGTTCAAAGTTCATTTTTCAAATAACTATTTGACTGAAAATGTACTGT
Menura_novaehollandiae              TCTGTGCAAAGTTCATTTTTCAAATAACTATTTGACTGACAACGTAGTAT
Sayornis_phoebe                     --------------------------------------------------
Pitta_sordida                       ACCCTACAAGGTTCACTTTTCAAGAAACTATTTGACTGAAA-------AT
Acanthisitta_chloris                ACCTCTCAAGGTTCACTTTTCAAATAACTATTTGACAGGAAACGTAGCAC
Nestor_notabilis                    AACCCTCCAGGCTCACTTTTCAAATAACTATTTGACTAAAAATTTAA-GT

Taeniopygia_guttata                 ATGCATCCTCAAAATA--CACAAATCATAAGATTTCAAC-AAACTCAAAT
Petroica_goodenovii                 --------------------------------------------------
Pica_pica                           ATGCATCCTCAAAATACACTCAGATCATAAGATTTCAACAAAACTCAAAT
Pomatostomus_superciliosus          --------------------------------------------------
Malurus_cyaneus/Myzomela_eques      --------------------------------------------------
Climacteris_picumnus                GTGCATCCTAAAAATACACACAAATCATAAGATTTC-ACAAAACTCAAAT
Menura_novaehollandiae              GTGCATCCTCAAAATACACACAAATAATAAAATTTTAACAAAACTCAAAT
Sayornis_phoebe                     --------------------------------------------------
Pitta_sordida                       GTGCATCTTCAAAATCCATACAGATCATAAAACTCAAACAAAACTCAAAC
Acanthisitta_chloris                GTGCATCCTCAAAACACACAAA------------TAAACAAAACTCAAAT
Nestor_notabilis                    GTGCATCCTCCAAATA--CACAAATACTAAAATTTCAACAAAACCCAAAT

Taeniopygia_guttata                 GCTGTGTCTTCAGTTTTAAAAATATGAAGCAAAATGTACCTGAAATGT-A
Petroica_goodenovii                 --------------------------------------------------
Pica_pica                           GCTGTATCTTCAGTTTTACAAACTTGAAGCGAAATGTACCTGAAATGT-A
Pomatostomus_superciliosus          --------------------------------------------------
Malurus_cyaneus/Myzomela_eques      --------------------------------------------------
Climacteris_picumnus                GCCGTATCTTCAGTTTTACAAATTTGAAATGAAATGTACCTGAAATGT-A
Menura_novaehollandiae              GCTGTATCTTCAGTTTTACAAATTAGAAGTAAAATGTACTTGAAATAT-A
Sayornis_phoebe                     --------------------------------------------------
Pitta_sordida                       GCTGTATGTTCGGTTTTAGAAATCTGCAGTGAAACGTATATGAAATGT-A
Acanthisitta_chloris                GCTGCATCTTCAGTCTTACAAATTTGAAATTAAATGTACCTGAAACAT-A
Nestor_notabilis                    ACTGTATCTTCA---TTACAAATCTGAAATTAAATGTACCTGAAACGT-A

Taeniopygia_guttata                 TGTAAAAACAAATCTGAAAAGGAGCTAATCAATATAAGTGGTTTAAGTTA
Petroica_goodenovii                 --------------------------------------------------
Pica_pica                           TGTAAAAACAAATCTGGAAATGAGCTAATCAATATAAGTGGTATGAGCTA
Pomatostomus_superciliosus          --------------------------------------------------
Malurus_cyaneus/Myzomela_eques      --------------------------------------------------
Climacteris_picumnus                TGTAAAAACAAATCTGAAAACTAGCTAACCAGTATAAGTGGTATAATCTA
Menura_novaehollandiae              TGTAAAAGCAAATCT-AAAACCTGCTAATCAATATAAGTGGTATAAGCTA
Sayornis_phoebe                     --------------------------------------------------
Pitta_sordida                       TGTAAAACCAAATCAGAAGACTATCTAATCAGTAAAAGGGGTATAAGCTA
Acanthisitta_chloris                TCTGAAAACCAATCTGAGAACTAGCTAATCGATATAAGTGGTATAAGCTG
Nestor_notabilis                    TCTGAAAATAAACCTGAAAACTAGCTCGT--GCGTAAGAGGTATAAGCTA

Taeniopygia_guttata                 CTGTCAGCTTTTTGTGGAAAAATCCATGGCCAGTTTCTTCAGATTGTGTT
Petroica_goodenovii                 --------------------------------------------------
Pica_pica                           CAGTCAGCTTTTTGTGGAAAAAGCCACGCTCAGTTTCTTCAGATTATGCT
Pomatostomus_superciliosus          --------------------------------------------------
Malurus_cyaneus/Myzomela_eques      --------------------------------------------------
Climacteris_picumnus                CAGTCAGCTTTTCTCGGAAAAAGCCATGCTCAATTTCTCCCAATCATGTT
Menura_novaehollandiae              CAGACAGCTTTCCATGGAAAAAGTCAAGATCAATTTCTTCAAATTGTGTT
Sayornis_phoebe                     --------------------------------------------------
Pitta_sordida                       CAGTCAGCTTCTCATGGAAAAAGCCATACTCATGTTCTTCAAACTGTGCT
Acanthisitta_chloris                ----CAGCTTTTCATGGGAAAAGCTATACTTGATTTCCCCAAATCGTGTT
Nestor_notabilis                    TGTTCAGCTTTTTGTGGAATAAGACACACTTGATGTCTTCAAATTGTATT

Taeniopygia_guttata                 TTGTCA----GTATTCCACTGACCAAGTGGAATAC-TGGTGATCTACTG-
Petroica_goodenovii                 --------------------------------------------------
Pica_pica                           TTGTTGC-----TGTACACTGACCAAGTGGAATACTTGGTGATCTACTGA
Pomatostomus_superciliosus          --------------------------------------------------
Malurus_cyaneus/Myzomela_eques      --------------------------------------------------
Climacteris_picumnus                CTGCCGC-----TGTACACTGACCAGGTGGAATTCACTGTGATCTCCTGA
Menura_novaehollandiae              TTGATGC-----TGTACATTGAGCAGGTGGAATCGATTGTGATCTACTGA
Sayornis_phoebe                     --------------------------------------------------
Pitta_sordida                       TTG----------GTACACTGGCCAAGTGGAACACATCGTGAGCTACTCA
Acanthisitta_chloris                CTGATGC-----TGTGCACTGCCCAAGTGCAAGACATCATGGGCTACTGA
Nestor_notabilis                    TTGATGC-----TGTACACTGACCAAGTGGAATACGTCATGTACTGCTGA

Taeniopygia_guttata                 ----------------ACCCCTCCAATTGTGCCTCAGAA----CTTCAGA
Petroica_goodenovii                 --------------------------------------------------
Pica_pica                           CCAACAGTCCAGACTAACCCATCCGATTGTGCCTCA----GAACTTCAGA
Pomatostomus_superciliosus          --------------------------------------------------
Malurus_cyaneus/Myzomela_eques      --------------------------------------------------
Climacteris_picumnus                CCAACAGCCCAGATGAACCCATCCAACTGTGCCTCAGAAGGAACTTCAGG
Menura_novaehollandiae              CCAACAGCCCAGATTAACCCATCTGACTGTGCCTCAGAAGTAACTTCAGA
Sayornis_phoebe                     --------------------------------------------------
Pitta_sordida                       CTACCAGCCCCGATTAATCCGTCTGACTGTGCCTCACAAGTGACTTCAGA
Acanthisitta_chloris                CCAACAGCCCAGATTAACCCATCCAACTGCACCTCAGCAGCAACTTCAGA
Nestor_notabilis                    CCAACAGTCCAGATTAATCCATCCAACCTTGCCTCAGAAGCAGCTTCGGA

Taeniopygia_guttata                 CCAACCAGAGCTCCACTGCCCACAGTCTGCTGGGAAATGCTAAAATCAAG
Petroica_goodenovii                 --------------------------------------------------
Pica_pica                           CCAACCAG--CTCCATTGGCCACAGTCTGCTGGGAAATGCTAGTATCAGG
Pomatostomus_superciliosus          --------------------------------------------------
Malurus_cyaneus/Myzomela_eques      --------------------------------------------------
Climacteris_picumnus                CCAACCAG--CTCCACTGCCCAGTCTGCTGGGA--GATGCTAAT-TCAAG
Menura_novaehollandiae              CCAACCAA--CTCCACTGCCCACAGTCTGCTAGCAGATGCTAATATCAAG
Sayornis_phoebe                     --------------------------------------------------
Pitta_sordida                       ACAACCAA--CTCAACTGCCTACAGTGTGCTAGGAGATGTTAATATCAAG
Acanthisitta_chloris                GTACCCAA--CTCCATTGCCTACAACCTGCTAGGAGATGCCAACATCAAG
Nestor_notabilis                    GCAACCAA--CTCAATTGCCTANAGTCTGCTAGGAAATGCTAATATCAGG

Taeniopygia_guttata                 AATCTGATGTCAAGAGGGAC----ACGATGCTAGAAGAATGGG-TTCTTT
Petroica_goodenovii                 --------------------------------------------------
Pica_pica                           AATCTGATGTCAAGAGGGAC----ACTGTGCTAGAAGAATGAGCTTCTTT
Pomatostomus_superciliosus          --------------------------------------------------
Malurus_cyaneus/Myzomela_eques      --------------------------------------------------
Climacteris_picumnus                AGCATGATGTTAGGAGGGACACATCACTAACTAGAAGAATGAGCTTCTTC
Menura_novaehollandiae              AATATGATGTCAAGAGGGACACGGTACTAACTAGGAGAATAGGCTTCTTT
Sayornis_phoebe                     --------------------------------------------------
Pitta_sordida                       CATATGATGTCAAGAGGGATATGGGACTAACCAGAAGAATGGGTTTCCTT
Acanthisitta_chloris                AACGTGATGTCGAGAGGGACAAGGTACTAACTAGAAGATTGAGTTTCTTT
Nestor_notabilis                    AAAATCATGTCAAGAGGGACAGGATACT-TCTGTAAGAAAGGGTTTCTTT

Taeniopygia_guttata                 GATGTCTTAGGAGCTAAAATCGTGAAGTTCAAGCAGGGAGAGAAAAGAGC
Petroica_goodenovii                 --------------------------------------------------
Pica_pica                           GATGTCTTATGAGCTAAAATCATGAAGTTCAAGCAGGGAGAGAAA-GAGC
Pomatostomus_superciliosus          --------------------------------------------------
Malurus_cyaneus/Myzomela_eques      --------------------------------------------------
Climacteris_picumnus                GATGTCTTATGAGCTAAAACTATGAAGTTCAAGCAGGGAGAGAAA-GAGC
Menura_novaehollandiae              GATGCCTTATGAGCTAAAATCATGAGGTTCAGGCAGGGAGAGAAA-AAGC
Sayornis_phoebe                     --------------------------------------------------
Pitta_sordida                       GACGCCTTATGAGCTAAAATCACGAAGTTCAAGCACGGAGAGAAA-GAGC
Acanthisitta_chloris                AATGCCTTATGAGCTGAAATCATGAAGTTCCAGCAGGGAGAGAAA-GAGC
Nestor_notabilis                    GATGCCTTCTGAGCTGAAATCATGAAGTTCAAG--------ACAAAGAGC

Taeniopygia_guttata                 AATACTTTCAGGTCACAGCTACACTCGGGTGTGCAAAAGTAAC-TGTAAA
Petroica_goodenovii                 --------------------------------------------------
Pica_pica                           AATACTTTCAGGTCACAGCTACACTCAGGCATGCAAAAGCAAC-CATGAA
Pomatostomus_superciliosus          --------------------------------------------------
Malurus_cyaneus/Myzomela_eques      --------------------------------------------------
Climacteris_picumnus                GATACTTTCAGGT----------CCCAGGCATGTAAAAGTAAC-TGTAAA
Menura_novaehollandiae              AATACTTTCAGGTCACACCTACACCCAGGCACACAAAAGTAAC-CGGAAA
Sayornis_phoebe                     --------------------------------------------------
Pitta_sordida                       AATGCTTTAAGGCCACAGCTACACCCAGGCGTGCAAAAGTAAC-TGTAAA
Acanthisitta_chloris                AATTCTTTAAGGTCACAGCTACATCTTGGCATGCAAAAGAAACTTGCAAA
Nestor_notabilis                    AGTACTTTAAGGTTACAGATACATCCGGGCATGCAAAAGTAAC-CATAAA

Taeniopygia_guttata                 AGTTATTTTGAAAGAACAAACTAAATCTGATTCCATTTAGATCAGCTCTT
Petroica_goodenovii                 --------------------------------------------------
Pica_pica                           AGTTATTTCAAAAGAGCAAAGTAATTCTGATTCCATTTAGATCAGCTCTT
Pomatostomus_superciliosus          --------------------------------------------------
Malurus_cyaneus/Myzomela_eques      --------------------------------------------------
Climacteris_picumnus                AGTTATTTCAAAAGAGCAAACTAAATCTGATTCAATTTAGATCAGCTTCT
Menura_novaehollandiae              AGTCATTTCAAAAGAGCAAACTAAATCTGATTCAATTTAGATCAGCTCTT
Sayornis_phoebe                     --------------------------------------------------
Pitta_sordida                       AGTTATTTTAAAGGAGTAAACTAAATCTGATTTGATTTAGATCAGGTCTT
Acanthisitta_chloris                AGTTATTTTAAAAGAGCAAACTGAATCTGATTCAATTTAGATCAGCTCTT
Nestor_notabilis                    AGTTATTTTAAAAGAGCAAACTAACTCTGATTCAATTCAGATCAGTTCTT

Taeniopygia_guttata                 GCTGCTAGAAGTCTGACATCATTTAAATATTCCCTGTTCGTTACTGCTTA
Petroica_goodenovii                 --------------------------------------------------
Pica_pica                           GATATTACAAGTCTGATATCATTTAAATA-----------------CTTA
Pomatostomus_superciliosus          --------------------------------------------------
Malurus_cyaneus/Myzomela_eques      -----------------------------TTCCCTGTTCGTTACTGCTTA
Climacteris_picumnus                GCTGTCAGAAGTCTGATATAATTTAAATA---------------------
Menura_novaehollandiae              GCTGTTAGAAGTCTGATATAATTTAAATATTCTCTGTTCGTTGCTGCTTA
Sayornis_phoebe                     --------------------------------------------------
Pitta_sordida                       GCTTTTAGAAGTCTGATATCATTTAAATA-----------------CTTA
Acanthisitta_chloris                GCTGTTAGAAGTCTGATATCATTTAAATATTCCCTGTTCGTTACTGCTTA
Nestor_notabilis                    GCTGATGCAAGTCTGATATTGTTTAAATA-----------------CTTA

Taeniopygia_guttata                 ATTAATCAGTCCTGTTTCCATCTAAATGAAAAGTTT--TCTCTCCTCCCT
Petroica_goodenovii                 --------------------------------------------------
Pica_pica                           ATTAATCAGTCCTGTTTCCATCTAAATGAAAAGTTT--TCTCTCTTCCCT
Pomatostomus_superciliosus          --------------------------------------------------
Malurus_cyaneus/Myzomela_eques      ATTAATCAGTCCTGTTTCCATCTAAATGAAAAGTTT--TCTCTCTTCCCT
Climacteris_picumnus                --------------------------------------------------
Menura_novaehollandiae              ATTAATCAGTCCCGTTTCCATCTAAATGAAAAGTTTTCTCTCTCTTCCCT
Sayornis_phoebe                     --------------------------------------------------
Pitta_sordida                       ATTAATTAGTCCTGTTTCCATCTAAATGAAAAGTTT--TCTCTCTTCCCT
Acanthisitta_chloris                ATTAATCAGTCCTGTTTCCATGTAAATGAAAAGTTTTCTCTCTCTTCCCT
Nestor_notabilis                    ATTAATCAGTCCTGTTTCCATCTAACTGAAAAGTTTTCTCTCTCTCCCCT

Taeniopygia_guttata                 ATCATCTCTAATATCTCATTTCAGGCAGCATATCAAGTTAATCTTGCTTA
Petroica_goodenovii                 --------------------------------------------------
Pica_pica                           ATCATCTCTAATATCTCATTTCAGGCAGCTCATCAAGTTAATCTTGCTTA
Pomatostomus_superciliosus          --------------------------------------------------
Malurus_cyaneus/Myzomela_eques      ATCATCTCTAATATCTCATTTCAGGCAGCACATCAAGTTAATCTTGCTTA
Climacteris_picumnus                --------------------------------------------------
Menura_novaehollandiae              ATCATCTCTAATATCTCATTTCAGGCAGCACATCAAGTTAATCTTGCTTA
Sayornis_phoebe                     --------------------------------------------------
Pitta_sordida                       ATCATCTCTAATATCTCATTTCAGGCAGCTCATCAAGTTAATCTTGCTTA
Acanthisitta_chloris                ATCATCTCTAATATCTCATTTCAGGCAACACATCAAGTTAATCTTGCTTG
Nestor_notabilis                    ATCATCTCTAATATCTCATTTCAGGCGGCACATCAAGTTAATCTTGCTTA

Taeniopygia_guttata                 CATTAGCAACTTATTTCTAATGGCTCAGTTCAATTATTTGTGATAATACA
Petroica_goodenovii                 --------------------------------------------------
Pica_pica                           CATTAGCAACTTATTTCTAATGGCTCAGTTCAATTATTTGTGATAATTTA
Pomatostomus_superciliosus          --------------------------------------------------
Malurus_cyaneus/Myzomela_eques      CATTAGCAACTTATTTTTAATGGCTCTGTTCAATCATTTGTGATAATTCA
Climacteris_picumnus                --------------------------------------------------
Menura_novaehollandiae              TATTAGCAACGTACTTCTAATGGCTCAGTTCAATTATTTGTGATAATTCA
Sayornis_phoebe                     --------------------------------------------------
Pitta_sordida                       CATTAGCAACTTATTTCTAATGGCTCAGTTCAATTATTTGTGATAATTCA
Acanthisitta_chloris                CATTAGCAACTTATTTCTAATGGCTCAGCTCAGTTATTTACAATAATTCA
Nestor_notabilis                    CATTAGCAACTTATCTCTAATGGCTCAGCTCAGTTATTTACAATAACTCA

Taeniopygia_guttata                 TCTTATCCCAGTTTGCAGATGAATTCTGCTTGGTCTC--TGCTTTGTTTT
Petroica_goodenovii                 --------------------------------------------------
Pica_pica                           TCTTATCCCAGTTTGCAGATGAATCCTGCTTGGTCTCTTTGCTTCGTTTT
Pomatostomus_superciliosus          --------------------------------------------------
Malurus_cyaneus/Myzomela_eques      TCCTATCACAGCTTGAAGATGAATCCCGCTTGATCTCTTTGCTTTGTTTT
Climacteris_picumnus                --------------------------------------------------
Menura_novaehollandiae              TCCTATCCCAGTTTGCAGAGGAATCCTGCTTGGTCTCTTTGCTTTGTTTT
Sayornis_phoebe                     --------------------------------------------------
Pitta_sordida                       TGCTATCCCAGTTTGCAGATGAATCCTGCTTGGTCTCGTTTCTTTGTTTT
Acanthisitta_chloris                TCCTACCCCAGCTTGCAGCTGATTCCTGCTTGGTCTCTTTGCTTTGTT-T
Nestor_notabilis                    TCCTATCCCAGCCTGCAGCTGAATCCTGCTTGGTCTCATTGCTCTGTT--

Taeniopygia_guttata                 GGGCAGCCTGGAGTCAACGGTAAAACTGCAATTGCAAGAGTGAAGCTATA
Petroica_goodenovii                 --------------------------------------------------
Pica_pica                           GGGAAGCTGGAAGTCAATTGTAAAACAACTATT-----------------
Pomatostomus_superciliosus          --------------------------------------------------
Malurus_cyaneus/Myzomela_eques      GGAAAGTC-AGAGTCAATGGTAAAACAGCAATTGCAAGAGCAA-------
Climacteris_picumnus                --------------------------------------------------
Menura_novaehollandiae              GGGCAGCTGGGAGTTGATGGTAAAACAGCAATTGCAAGAGCAA-------
Sayornis_phoebe                     --------------------------------------------------
Pitta_sordida                       GGGCAGCTGGAAGTCGACTGTAGAACAGCAATT-----------------
Acanthisitta_chloris                GGACAGTC-AGAATCGATGGTAAAGCAGCAAATGC-AGAGCGA-------
Nestor_notabilis                    GGG----C-AGAGGCAATGGTAAATCAGCAAGTGT-AGAGCGA-------

Taeniopygia_guttata                 CACAGTCCAAAAGACAAAAACATCCTGGAAAGTTGCAGAAGTGGAGATTT
Petroica_goodenovii                 --------------------------------------------------
Pica_pica                           --------------------------------------------------
Pomatostomus_superciliosus          --------------------------------------------------
Malurus_cyaneus/Myzomela_eques      --------------------------------------------------
Climacteris_picumnus                --------------------------------------------------
Menura_novaehollandiae              --------------------------------------------------
Sayornis_phoebe                     --------------------------------------------------
Pitta_sordida                       --------------------------------------------------
Acanthisitta_chloris                --------------------------------------------------
Nestor_notabilis                    --------------------------------------------------

Taeniopygia_guttata                 TAAGCTCTTCCCCTTATTTTTCTTGGTTTTTCAAATACTACAGTTTTGTC
Petroica_goodenovii                 --------------------------------------------------
Pica_pica                           -----TCTTCCCCTTCTTTCTGTTGGTTTCTCAAATACTACAATTTTGTC
Pomatostomus_superciliosus          --------------------------------------------------
Malurus_cyaneus/Myzomela_eques      --------------------------------------------------
Climacteris_picumnus                --------------------------------------------------
Menura_novaehollandiae              -----TCTTCCCCTTATTTTTGCTGTTTGCTCAAATACTACATTTTTTTC
Sayornis_phoebe                     -----TCTTCCCCTTATTTTTGCCGGTTTTTTAAATACTACACTTTTGCC
Pitta_sordida                       --------------------------------------------------
Acanthisitta_chloris                -----TCTACTCCTTATTTTTGCTGATTTCTCAAATACTACACTTCTGTC
Nestor_notabilis                    --------------------------------------------------

Taeniopygia_guttata                 TGGAGTTAACAAATTAAAA-----ATTCATTTTGCCCACCTTCATACTCT
Petroica_goodenovii                 --------------------------------------------------
Pica_pica                           TGGAGCTAACAAAAAATAAA--AAATTCAGTTTGCCCACCTTTGTACTCT
Pomatostomus_superciliosus          --------------------------------------------------
Malurus_cyaneus/Myzomela_eques      --------------------------------------------------
Climacteris_picumnus                --------------------------------------------------
Menura_novaehollandiae              TGGAGTTAAAAAAAAAAAGAA-AAATTAGTTTAGCCCACCTT--------
Sayornis_phoebe                     TAGATTTAACAAAAACAAAAA-AAATTGGTTTTGTCCACCTTGGTATTCT
Pitta_sordida                       --------------------------------------------------
Acanthisitta_chloris                TGGAATTAACAACAACAACAAAAAATTAGGTTTGTCCAGCTTGGTACTCT
Nestor_notabilis                    --------------------------------------------------

Taeniopygia_guttata                 GGAGAATATTTGGAAATATAAATCTACTGCTGGAATTACTCTTTTTATAA
Petroica_goodenovii                 --------------------------------------------------
Pica_pica                           GGAGAATATTTGGAAATACAAGTCCACTGCTGGAGTTACTCTTTTTCTAA
Pomatostomus_superciliosus          --------------------------------------------------
Malurus_cyaneus/Myzomela_eques      --------------------------------------------------
Climacteris_picumnus                --------------------------------------------------
Menura_novaehollandiae              -----ATACTTGGAAAT-TTAATCTACTGCTGGAATTACTG-TTTTACCA
Sayornis_phoebe                     GGAGAATATTTGGAAATATAAATTCACGGCTGGAATTACTCTTTTTATTA
Pitta_sordida                       --------------------------------------------------
Acanthisitta_chloris                GGAGAACATTGGGAAATATAAATCCACTGCTGGACTTACTC--TTTATCA
Nestor_notabilis                    --------------------------------------------------

Taeniopygia_guttata                 CATTTTACAAAAGTGGTTGCCAAAGAAGACCCAGTAAAACTGTCTCCTCT
Petroica_goodenovii                 --------------------------------------------------
Pica_pica                           CATTTTACAAAAGGGGTTGCAAAACAAAACCCAGTAAAACTGTCTCCTCT
Pomatostomus_superciliosus          --------------------------------------------------
Malurus_cyaneus/Myzomela_eques      --------------------------------------------------
Climacteris_picumnus                --------------------------------------------------
Menura_novaehollandiae              CATTTTACAAAAGTGGTTGTCAAACAAAACCTAGTAAAAGTGTCTCCTCT
Sayornis_phoebe                     CATTTTACAGAAGTGGTTGCCAAACAAAACCCAGT-AAACTGTCTTCTCT
Pitta_sordida                       --------------------------------------------------
Acanthisitta_chloris                CACTTTACAAAAGTGGTTACCAAACAAAACCCAGTAAAACTGTCTCCTCT
Nestor_notabilis                    --------------------------------------------------

Taeniopygia_guttata                 CCTCATCCCTCTTCCTGTCAACAGGGTGTTGATATCACCATTTAA-----
Petroica_goodenovii                 --------------------------------------------------
Pica_pica                           CTTCATCCCTGTTCCAGTCAACGGGGTGTTGATGTCACCATTTAA-----
Pomatostomus_superciliosus          --------------------------------------------------
Malurus_cyaneus/Myzomela_eques      --------------------------------------------------
Climacteris_picumnus                --------------------------------------------------
Menura_novaehollandiae              CCTTGTCCCTGTTGCTGTCAACAGGATATTGATATCACCACTTAG-----
Sayornis_phoebe                     CCTAGTTCCCTTTCCTGTCAACAGGGTTTTGATATCACCACTTAA-----
Pitta_sordida                       --------------------------------------------------
Acanthisitta_chloris                CCTCGACCCTGTTCCTGTCAACAAGGTGTTAATATCACCACTTAAATGAC
Nestor_notabilis                    --------------------------------------------------

Taeniopygia_guttata                 ATGGGGTCATTTAAATGCTAGGATTCCCAAACACAGGCAAAGTTAAAAAA
Petroica_goodenovii                 --------------------------------------------------
Pica_pica                           AAAGAGTCATTTAAATGTTAATATTCTCAAACACAGGCAAAGCAAGAAGA
Pomatostomus_superciliosus          --------------------------------------------------
Malurus_cyaneus/Myzomela_eques      --------------------------------------------------
Climacteris_picumnus                --------------------------------------------------
Menura_novaehollandiae              TAAGGGTCATTTAAATGTTAATATTCTCAAAAACGGGCAAAGTAAGAAAA
Sayornis_phoebe                     CAGGAGTCATTTAGATGTTAATATTCCCAAACACAGACAAAGCAAGGAAA
Pitta_sordida                       --------------------------------------------------
Acanthisitta_chloris                CAGGGGTTATTTAAATGTTATTATTCTTAAACTCAGGCAAAGTAAGAAAA
Nestor_notabilis                    --------------------------------------------------

Taeniopygia_guttata                 AAATCAAGCCTGGAGAAATAGCATTTAGGATGG-AAGG-ACCAGCAACTT
Petroica_goodenovii                 --------------------------------------------------
Pica_pica                           CCAAGCCTG---GAGAAATAGCATTTAGGATGGGG-GG-ACCAGCAACTC
Pomatostomus_superciliosus          --------------------------------------------------
Malurus_cyaneus/Myzomela_eques      --------------------------------------------------
Climacteris_picumnus                --------------------------------------------------
Menura_novaehollandiae              ACAACCCTG---GTGAAAGAGCATTTATGATGGGG-GG-AACAGCACCTC
Sayornis_phoebe                     ACAACCCTA---GAGAAAAAGCATTTAGGGTGGGGGGAGTGCAGGAAGCA
Pitta_sordida                       --------------------------------------------------
Acanthisitta_chloris                ACAACACTG---GGGATAAAGCATTTAGGATGGGGGGAGTGCAGGGAGCT
Nestor_notabilis                    --------------------------------------------------

Taeniopygia_guttata                 TCCCTCTCTTCCCTCCAAA-ATGTGATCTTTGACAGTTCCACCTTCAGAT
Petroica_goodenovii                 --------------------------------------------------
Pica_pica                           TCCCTCTCTTCCCTCCAAAGATGTGATCTTTGACAGTTCCACCTTCAGAT
Pomatostomus_superciliosus          --------------------------------------------------
Malurus_cyaneus/Myzomela_eques      --------------------------------------------------
Climacteris_picumnus                --------------------------------------------------
Menura_novaehollandiae              TCTGTCTCTTCCCTCCAAAGAAGTGATCTTTGGCATTTCCAAGTTCAAAT
Sayornis_phoebe                     GCAGCCCGCCCTCTCCAAAGATGTGATCTTTGACGGCTCAATCTT-AGAT
Pitta_sordida                       --------------------------------------------------
Acanthisitta_chloris                TCCTTTC-TTTCCTCCAAAGACATTATTTGTGACAGTTCAGTCTTCAAAT
Nestor_notabilis                    --------------------------------------------------

Taeniopygia_guttata                 GATGATTTTTATCTAAAGCCC-ACAGTGTGTGCTTTGCATATGTAAAA--
Petroica_goodenovii                 --------------------------------------------------
Pica_pica                           GATGATTTT-ATCTAAAGCCT-ACAGTGTGTGCTTTGAATATGTAAAG--
Pomatostomus_superciliosus          --------------------------------------------------
Malurus_cyaneus/Myzomela_eques      --------------------------------------------------
Climacteris_picumnus                --------------------------------------------------
Menura_novaehollandiae              GATGATTTT-ATCTAAAGCAA-ACAGTCTGTGCGCTGCATATGTAAAG--
Sayornis_phoebe                     GAGGCTTTT-ATCTAAAACATAACAGTGTGTGCTATGTATATGTAAAG--
Pitta_sordida                       --------------------------------------------------
Acanthisitta_chloris                GAGGCTTTT-ATTGAAAGCAT-ACAGTGTGCACTGCACATATATAAAG--
Nestor_notabilis                    --------------------------------------------------

Taeniopygia_guttata                 -------GATGTAAGAAAAATTGTACTTGTGTGTGCTGAGAGGGAGGGTG
Petroica_goodenovii                 --------------------------------------------------
Pica_pica                           -------AATATAAGAAAAATTGTACTTGTGTGTGCTGAGAGGGAGGGTG
Pomatostomus_superciliosus          --------------------------------------------------
Malurus_cyaneus/Myzomela_eques      --------------------------------------------------
Climacteris_picumnus                --------------------------------------------------
Menura_novaehollandiae              -------CATATAAGAAAAATTGTACTTGTGTGTGCTGAGAGGGAGGGTG
Sayornis_phoebe                     -------GATAT--GAGAAATTACTCTTCTGTGTGCTGAGAGGGAGGGTA
Pitta_sordida                       --------------------------------------------------
Acanthisitta_chloris                -------GATATAAGAGAAATTGTACTTGTCTGCACTGAGAGGGAGAGTG
Nestor_notabilis                    --------------------------------------------------

Taeniopygia_guttata                 TAATCCAAGCCTGAAGACTGATGGGGAAACAAACCCAAAATAGAACAAGC
Petroica_goodenovii                 --------------------------------------------------
Pica_pica                           TAATCCAAGCCTGAAGACTGATGGGGAAACAAACCCAAAATAGAGCAAGC
Pomatostomus_superciliosus          --------------------------------------------------
Malurus_cyaneus/Myzomela_eques      --------------------------------------------------
Climacteris_picumnus                --------------------------------------------------
Menura_novaehollandiae              TAATCCAAGCCTGAACACTGATGGGGAAACAAACCCAAAATAGAGCAAGC
Sayornis_phoebe                     CAATCCAAGTTTGAAGACTGATGGGGAAACAAAGCCAAAACAGAGCAAGC
Pitta_sordida                       --------------------------------------------------
Acanthisitta_chloris                GAATCCAAGTCTGAAGACTTCTGTGAAAACAAACCCAAAATAGAGCAAGC
Nestor_notabilis                    --------------------------------------------------

Taeniopygia_guttata                 AGGAGAAAAGTAAACCAACAAAAAAAAGCCACTCCAGAAAAAAA-TCCTA
Petroica_goodenovii                 --------------------------------------------------
Pica_pica                           GGGAGAAAAGTAAACCAACAAAAAAAAGCCACTCCAGAAAAAAAATCCTA
Pomatostomus_superciliosus          --------------------------------------------------
Malurus_cyaneus/Myzomela_eques      --------------------------------------------------
Climacteris_picumnus                --------------------------------------------------
Menura_novaehollandiae              AGGAGAAAAGTAAACCAAC-AAAAAAAGCCACTCCAGAAAGAAAATC-TA
Sayornis_phoebe                     TGGAGAAAAGTAAACCAAC-AAAAAAAGCCACTCCAAGATGAAAA-CTTA
Pitta_sordida                       --------------------------------------------------
Acanthisitta_chloris                AGGAGAAAAGTAAACCAAC-----GAAGCCAGTCCAGAAAGAAAA-CGTA
Nestor_notabilis                    --------------------------------------------------

Taeniopygia_guttata                 CACCTCCTTATTTCTTT-ATGGAAACTGCACGGAAAGATGAAGCTGCAGC
Petroica_goodenovii                 --------------------------------------------------
Pica_pica                           CTCCACCTTCTTTTTTTAATGGAAAATGCACTGAAAGATGGGGCTGCAGC
Pomatostomus_superciliosus          --------------------------------------------------
Malurus_cyaneus/Myzomela_eques      --------------------------------------------------
Climacteris_picumnus                --------------------------------------------------
Menura_novaehollandiae              CTCCACTTTCTTCCTTT-ATGGAAGCTGAACTGAAAGATGGGGCTGCAGC
Sayornis_phoebe                     CTCCACTTGCTTCCTTT-ATGGAAGCTGCACTGAAAGATGGGGTTGCAGC
Pitta_sordida                       --------------------------------------------------
Acanthisitta_chloris                GTTCACTTTCTTCCTTT-ACAAGAACTGCACTTAAAGATGGGACTACAGA
Nestor_notabilis                    --------------------------------------------------

Taeniopygia_guttata                 CCTTTCTCATTCTCCTGCCATTACCATCTCCACAGTGGTATAGT------
Petroica_goodenovii                 --------------------------------------------------
Pica_pica                           CCTTTCTCATTCTCCTGCCATTATCACCTCCACAGTAGTATAGT------
Pomatostomus_superciliosus          --------------------------------------------------
Malurus_cyaneus/Myzomela_eques      --------------------------------------------------
Climacteris_picumnus                --------------------------------------------------
Menura_novaehollandiae              CCTTTCTTTTTCTCCTGCCATTACCATCTCCAAAGTGGTATAATAGGACC
Sayornis_phoebe                     CTTTTCTCATTATCCTACCCTTACTATCTCCACAGT--------------
Pitta_sordida                       --------------------------------------------------
Acanthisitta_chloris                CTGTTCTCAATCTCTTACCATTACCATCTCCACAGTACAATAAT------
Nestor_notabilis                    --------------------------------------------------

Taeniopygia_guttata                 --------------------------------AGGATTACCTGATTTTAT
Petroica_goodenovii                 --------------------------------------------------
Pica_pica                           --------------------------------AGGATTACCTGATTTTAT
Pomatostomus_superciliosus          --------------------------------------------------
Malurus_cyaneus/Myzomela_eques      --------------------------------------------------
Climacteris_picumnus                --------------------------------------------------
Menura_novaehollandiae              ACCTATAAATAATAAAATAAAATATAAATAAAAGGATTACCTGATTTTAT
Sayornis_phoebe                     --------------------------------AGCATTACCTGATTTTAT
Pitta_sordida                       --------------------------------------------------
Acanthisitta_chloris                --------------------------------AGGATTACCTGATCTTAT
Nestor_notabilis                    --------------------------------------------------

Taeniopygia_guttata                 ACACTCCTTTGGATTTTTGCCTATTGGATATAAAAGTGAGAAACACAGAA
Petroica_goodenovii                 --------------------------------------------------
Pica_pica                           ATACTCCTTTGGATTTCTG-------------------------------
Pomatostomus_superciliosus          ----------------------ACTGGATATAAAAGCGAGAAACACAGAA
Malurus_cyaneus/Myzomela_eques      ----------------------ATTGTATATAAAAGTGAAAAACACAGAA
Climacteris_picumnus                --------------------------------------------------
Menura_novaehollandiae              ATATTCTTTTGGATTTTTG---ATTGGATATAAAAGTGAGAAACACAGAA
Sayornis_phoebe                     ATACTCTTTTGGATTTTTG---ATTGGATATAAAAGTGAGAAACATGGAA
Pitta_sordida                       --------------------------------------------------
Acanthisitta_chloris                ATACTTTTTTGGATTTTTG---ATTGGATATAAAAGTGAGAAACATGGAA
Nestor_notabilis                    --------------------------------------------------

Taeniopygia_guttata                 AACTCACACCCTGTCAAGCCAAAATATATCATCCCTTTTTGGCCAAATAT
Petroica_goodenovii                 --------------------------------------------------
Pica_pica                           --------------------------------------------------
Pomatostomus_superciliosus          AACCCATGCCCTGT-AAGCCAAAATGTACCAT-CCTTTTTGGCCAAAGGA
Malurus_cyaneus/Myzomela_eques      AACTCACACTGTGTCAAGCCAAAATGTATCGT-CCCTTTTGGCCAAAGGT
Climacteris_picumnus                --------------------------------------------------
Menura_novaehollandiae              AACTCACATTCTGACAAGCCAAA------------------------GGT
Sayornis_phoebe                     AACTCTCACCCTGAAAAGCCAAAATCAT-----CCCTTTTGGCCAAAGGC
Pitta_sordida                       --------------------------------------------------
Acanthisitta_chloris                AACTCTCACCCTGACAAGCCAAAATTTATCAT-CCCTTTTGGCTGAAGGT
Nestor_notabilis                    --------------------------------------------------

Taeniopygia_guttata                 CCTCTTTCCCCTGCCTATTTTGTGCAGTTCAGAGGCTGGTTCAGAAGCCA
Petroica_goodenovii                 --------------------------------------------------
Pica_pica                           --------------------------------AGGCTGGTTTGGAAGCCA
Pomatostomus_superciliosus          CCACTTTCCCCTGCCTATTTAGTGTAGTTCAGAGGCTGGTTTGGAAACCA
Malurus_cyaneus/Myzomela_eques      CCACCTCCCGATGCCTATTTAGTGCAGTTTGGAGGCCAGTTTGGATTCCA
Climacteris_picumnus                --------------------------------AGGCCAGTTCAGAAGCCA
Menura_novaehollandiae              CTACCTCCCCCTGCCTATTTAGTGCAGTTCAGAGGCCAGTTTGGAAGCCA
Sayornis_phoebe                     CAGTCTACCCCTTCCTATTTAGTTCAGTTCAGAGACCAGTTTGGAAGCCC
Pitta_sordida                       --------------------------------AGGCCAGTTTGGAAGCCA
Acanthisitta_chloris                TCCTCTCC-CCTGCCTATTCAGTGCAGTTGAGAGGCCAGTTTGGACGCCA
Nestor_notabilis                    --------------------------------AGGCTAGTTGGAAAGCCA

Taeniopygia_guttata                 ATGCCCCCTGTTAATAAGGAGCAGC----------AAG--ACCACATTTT
Petroica_goodenovii                 --------------------------------------------------
Pica_pica                           ATGCCCCCTCTTAATAGGGAGCAGCAAGAT----AAAGG-GCTGCATTTT
Pomatostomus_superciliosus          ACGCCCTCCATTAATAGGGAGCAGCAAGAT----AAAGG-GCCACATTTT
Malurus_cyaneus/Myzomela_eques      CTGCCCCCTGCTAATAGGGGGCAGCAAGGT----AAAGG-GCAGCATCTT
Climacteris_picumnus                ATGTCCCCCGTTAGTAGGGAGCAGCAAGAT----AAAGG-GC-TCAGC--
Menura_novaehollandiae              ATGCCCCCCATTAATAGGGAGTAATAAGAT----AAAGG-GCCACATTTT
Sayornis_phoebe                     ATTAATGCTGAAGATAAAGGACAGCATTTAAGCTAAAGGATAAGCATTTC
Pitta_sordida                       ATGTCTCCCATTAATATGGAGCAGGAAGATA---AAAGG-GCACCATTTT
Acanthisitta_chloris                CTGCCTCCCGTTAGTAAGGAGTAGCAGGAT----AAGGG-GCAGCATTTT
Nestor_notabilis                    GTGCCCCCAGTTAATACAGAGCAGCAAGAT----AAAGG-GTAGCATTTT

Taeniopygia_guttata                 ATTGCCACTCAGCTACTTT-GGGGTGTCTGAGCAATGAGGCACCTTCTTT
Petroica_goodenovii                 --------------------------------------------------
Pica_pica                           ATTCCCACTCAGCTACTTG-GGGGTGTCTGAGCAATGAGGTACCTTCTTT
Pomatostomus_superciliosus          GTTCTCACTCAGCTACTTT-GGGGTGTCTGAGCAATGAGGTACCTTCTTT
Malurus_cyaneus/Myzomela_eques      ATTCCCACTCAGCTACTTC-AGGGTGTCTGAGTGATGAGGTACCTCCTTT
Climacteris_picumnus                --TCCCCCCCAGCTACTTT-GGGGTGTTTGAGCAATGAGGTACCTTCTTT
Menura_novaehollandiae              ATTCCCACTCAGCTACTTT-GAGGTGTCTCAGCAATGAGGTACCTCCTTT
Sayornis_phoebe                     ATTCCCGCTCATCTACTTC-ATGGTGTCTGAGCAATGAGGTAGCTTCTTT
Pitta_sordida                       ATCCCTACTCATCTACTCT-GGGGTATCTGAGCAACGTGGTATCTTCTTT
Acanthisitta_chloris                ATCCCCACTCAGCTACTTC-AGGGTATCTGAGCAATGAGG----------
Nestor_notabilis                    ATTCTCACTCAGCTGCTTC-TGGGTGCCTGAGCAATGAAATA----GCTT

Taeniopygia_guttata                 CTTTCTCTGTGTGTTTCAAATC-ACTGTGAGGA---AGTCTGC-TGTTCC
Petroica_goodenovii                 --------------------------------------------------
Pica_pica                           CTTTGGCTGTG---------------GTGAGGAGAAAGTCTGCTGTTC-C
Pomatostomus_superciliosus          CTTTGGCTGTGTGTTTCAAATCGATGGTGAGGAGTAAGTCCGCTGTTT-C
Malurus_cyaneus/Myzomela_eques      CTTTGGCTGTGTATTTCAAATCAACTGTGAGGATGAAGTCCACTGCTT-C
Climacteris_picumnus                CTTTGGCTGTGTGTTTCAAATAGACTGTGGGGAGGAAGTCTGCTGTGA-C
Menura_novaehollandiae              CTTTGGTTGTGTGTTCCAAATAGAGTGTGAAGAGGAAGTTTGCTGTTC-C
Sayornis_phoebe                     CTTTGGCTGCACATTTCAAAAAGACTGTGAGGAGGAAGTCTGTGAGTTGC
Pitta_sordida                       CTTCGTCTGGGTGAGCCAAAAATTGTGTAAGGAGGAAGTCTGCTGT----
Acanthisitta_chloris                ------CTATGTGTTTCAAAAAGA--GTGAGGATGAAGTCTGCTGTTC-C
Nestor_notabilis                    CTTTATCTGTTTGTTTCAAAAAGAGTGAGGAGGAAAATTT--CTGTTC-C

Taeniopygia_guttata                 TCTTCTAGATTCATTTTGGGCCATTTAGTTTCCT-GGCTTTCTGCTTCCG
Petroica_goodenovii                 --------------------------------------------------
Pica_pica                           CCTTCTAGATTCATTTTGGGCCATTTAACCTCCCTGGCTTTCTGCTTCTG
Pomatostomus_superciliosus          TTTTCTAGATTAATTTCAGGCCATTTAGCCTCCCTGGCTTTCTGCTTCTG
Malurus_cyaneus/Myzomela_eques      TCTTCTAGATTCATTTTGGTCCATTTAGCCTCCTTGGCTTTCAAGTTCTG
Climacteris_picumnus                TCTTCCAGACTCCTTTTTGCCCATTTAGCCTCCCTGGCTTTCTGCTTCTG
Menura_novaehollandiae              TCTTCTAGATACATTTTGGGCCATCTGGCCTCCCTGGCTTTATGCTTCTG
Sayornis_phoebe                     TCTTCTAGATTT-TTTGGGGCCATTTGGCTTCCTTGGCTTTATCCTTCTG
Pitta_sordida                       ---------------------------------------TTACGCTTCTG
Acanthisitta_chloris                TCTTCTAGATTAATTTTGGACCATTTAGCCTCCCTGGCTTTATGCTTCTG
Nestor_notabilis                    TATCCTAGATTCATTTTGGGCCATATATTCTCCATGGATTTATGCTCCTG

Taeniopygia_guttata                 TGATTTCCCCTGTTTCCTTGCAGACAACCTGCCAGCCAGCCCTGCCTGCA
Petroica_goodenovii                 --------------------------------------------------
Pica_pica                           TGATTTCCTCCATTTCCTTGCAGACAACCTCCCAGCAAGCCCTGCCTGCA
Pomatostomus_superciliosus          TGATTTCCTCTGTTTCCTTGCAGACAACCTGCCAGCAAGCCCTGCCTGCA
Malurus_cyaneus/Myzomela_eques      TGATTTCCTCTCTTTTCTTGCAGACAACCTGTCAGCAAGCCCTGCCTGCA
Climacteris_picumnus                TGATTT-CTCTGTTTCCTTGCAGACAACCCTCCAGCAAGCCCTGCCTGAG
Menura_novaehollandiae              CGATTTCCTCTGCTTCCTTGCAGACAACCTGCCAGCAAGCCCTGCCTGCA
Sayornis_phoebe                     TGATTTC--CTGTTTCCTTGCAGACAACCTGGCAGCAAGCCCTGCCTGCA
Pitta_sordida                       CGATTTC--CTGTTTCCTTGCAGACAA-------------CCTGCCTGCA
Acanthisitta_chloris                TGCTTTCCTCTGTTTCCTTTCAGACGACCAGCCAGCAAGCCCTGCTTATG
Nestor_notabilis                    CACGTTCC----TCTCGTTTCTGACAACCTGCCAGCAAGCCCCATCGGCA

Taeniopygia_guttata                 GCACACATGGGACAGCGTTGTTGCTCTGCCCCATCTACCTGCTGTTTGCC
Petroica_goodenovii                 --------------------------------------------------
Pica_pica                           GCACACATGGGAC--------------------------------CTGCC
Pomatostomus_superciliosus          GCACTCATGGGACAGCATCATCACTCTGCCCCATCTACCTGCTGTTTCCC
Malurus_cyaneus/Myzomela_eques      GCATGCATGGGACAGTATTGTCACCCTGCCCCATCTACCTGCTGTTTGCC
Climacteris_picumnus                GTACACATGAGAGAGCACTGTCACCCTGTCCCATCTGCCTGCTGATTGCC
Menura_novaehollandiae              TCACACAGGGGACAGAATCATCACCCTGCCCCGTCTACCTGCTGTTTGCC
Sayornis_phoebe                     GCACTCATGGGACGGCATCGTCACCCTGCCCAATCTACCTGCTGTTTGTC
Pitta_sordida                       GCACTTACAGGACAGCGTTGTCACCTTGCGCTGTCTACCTGCTTTCTGTC
Acanthisitta_chloris                GCATGCATGGGACGGCAGCGTCACCCTGCCGCGTCTACCTGCTGCTGGCC
Nestor_notabilis                    GCACGCATGGGATGGCAGCATCACCCTGCTCTATCTACCTGCTGTTTGCC

Taeniopygia_guttata                 TCAAAAGCACCTGCAAGCCTTGTTTGC-----TGTTTAGACACCGAGCAG
Petroica_goodenovii                 --------------------------------------------------
Pica_pica                           TCAACAGCACCTGCAAACACTGTTTGC-----TGTTTAGACATCGAGCGG
Pomatostomus_superciliosus          TCAACAGCACCTGCAAGCCCTGTTTGC-----TGTTTAGACACTGAGCTG
Malurus_cyaneus/Myzomela_eques      TCAACAGCGCCTGCAAGCTCTGTTTGC-----TGTTTAGACACCGAGCTG
Climacteris_picumnus                TCAGCAGCACCTGCAAGCCCTGTTTGCTTGCTTGTTTAGACACCAAGTTG
Menura_novaehollandiae              TCAATAGCACCTGCAAGCCCTGTTTGC-----TGTTTAGACACTGAGCTG
Sayornis_phoebe                     TCATCAACACCCTCGAGCCCTGTTTGC-----TGTTTAGACACAGAGCTG
Pitta_sordida                       TCATCAGCACCTGCAAGCCATGTTTGC-----TGCTTAGAAGTGGAGCTG
Acanthisitta_chloris                TCATCAGCACCCACAAGCCCTGTTTGC-----TGTTTGGATGCCAAGCTG
Nestor_notabilis                    CCATCAGGACCCACAAGTGCTGTTTGC-----TGTTTAGACACCGAGCTG

Taeniopygia_guttata                 TGCACCTCTTTGTCTGCC-AAGTGTGCTTGGTAAAA---------CCATT
Petroica_goodenovii                 --------------------------------------------------
Pica_pica                           TGAACCTCTAGGGCTGCCAAAGTGTTCTTGGTAGAATCTACTCAGCCATT
Pomatostomus_superciliosus          TGCACCTCTAGGGCTGCC-AAATGTGCTTGGTAAAACCTACTCAGCCATT
Malurus_cyaneus/Myzomela_eques      TGCACCTCTGGGGCTGCC-AAGTGTGCTTGGTAAAACCTACTCAGCCATT
Climacteris_picumnus                TGCACCTCTAGGGCTGCC-GAGTGTGCTTAGTAAAACATACTCAGCCATT
Menura_novaehollandiae              CGCACCTCTAGTGCTGCC-AAGTGTGCTTGGTAAAACCTACTCAGCCATT
Sayornis_phoebe                     CACACC-TCCAGTGCTGCCAAGTGGGCTTGGTAAAACCTACTCAGCCATT
Pitta_sordida                       CACACCTCTAGTGTTGCT-AAGTGGGCTTGGTAAAACCTACTCAGCCATT
Acanthisitta_chloris                CACACCTCTAGTGCTGCC-AAGTGTGCTTGGTAAAACTTACTCAGCCATT
Nestor_notabilis                    CACACCTCTGGTGCTGCC-AAGTGTGCTTACTAAAACCTACTGAGCCATT

Taeniopygia_guttata                 CATTTAAATACTTGTTAAACAGGAAGCTGCTGCTGGAAAGTTGAGTGCTG
Petroica_goodenovii                 --------------------------------------------------
Pica_pica                           CATTTAAATACTTGCTAAACAGGAAGCTGCTGCTGGAAAGTTGAGTGCTG
Pomatostomus_superciliosus          CATTTAAATACTTGTTAAACAGGAAGCTGCTGCTGGAAA-TTGAGTCCTG
Malurus_cyaneus/Myzomela_eques      CATTTAAATACTTGTTTAACAGGAAGCTGCTGCTGGAAAGTTAAGCACTG
Climacteris_picumnus                CATTTAAATACTTGTTAAACAGGAAGCTGCTGCTGGAAAGTTGAGCGCTG
Menura_novaehollandiae              CATTTAAATACTTGTTAAACAGGAAGCTGCTGCTGGAAAGTTGAGCGCTG
Sayornis_phoebe                     CATTTAAATACTTGTTAAACAGGAAGCTGCTGCTGGAAAGTTGAGTGCTG
Pitta_sordida                       CATTTAAATACTTGTTAAACAGGAAGCTGCCACTGGGAGGTTGAGTGCTG
Acanthisitta_chloris                CATTTAAATACTTGTTAAACAGGAAGCTGCTGCTGGAAAGTTGAGCACTA
Nestor_notabilis                    CATTTAAATACTTGTTAAACAGGAAGCTGCTGCTGGAAAGTTGTGTGTTG

Taeniopygia_guttata                 GTTTATATTTGAACAAATAGTGGGAATTGGCATGAGTGTCATTTTGTGAT
Petroica_goodenovii                 --------------------------------------------------
Pica_pica                           GTTTATATTTAAACAAACAGTGGGAACAAGCATGAGTGTCATTTTGTGAT
Pomatostomus_superciliosus          GTTTATATTTAAACAAATAGTGGGAACAGGCATGAGTGTCATTTTGTGAT
Malurus_cyaneus/Myzomela_eques      GTTTATATTTAAACAAATAGTGGGAACAGGCATGAGTGTCATTTTGTGAT
Climacteris_picumnus                GTTTATATTTAAACAAATAGTGGGAACAGGCATGAGTGTCATTTTGTGAT
Menura_novaehollandiae              GTTTATATTTAAACAAATAGTGGGACCAGGCATGTGTGTCATTTTGTGAT
Sayornis_phoebe                     GTTTATATTTAAACAAATAGTGGGAACAGGCATGAGTGTCATTTTGTGAG
Pitta_sordida                       GTTTGTATTTAAACAAACAGTGGGAAC-GGCGTGAGTGTCATTTTGTGAT
Acanthisitta_chloris                GTTTATATTTAAGCAAATAGTGGGAACAGGCATGAATGTCATTTTGTGAT
Nestor_notabilis                    TTTTATACTTAAACAAATCGTAGGAACAGGCACGAGTGTCATTTTGTGAT

Taeniopygia_guttata                 GTAGTGGAAATTTTGAATGACTTGCATTATCCCACAAGTAACCCCTTGAA
Petroica_goodenovii                 --------------------------------------------------
Pica_pica                           GTAGTGGAAAATTTGAATGACTTGCATTATCCCACAAGTATTCCCTTCAA
Pomatostomus_superciliosus          GTAGTGGAAAATTTGAATGACTTGAGTTATCCCACAAGTATCCCCTTGAA
Malurus_cyaneus/Myzomela_eques      GTAGTGGAAAATTTGAATGACTTGCTTTATCCCACAAGTATCCCCCTGAA
Climacteris_picumnus                GTAGTGGAAAATTTGAATGATTTGCATTGTTCCATAAGTATCCCCTTGAA
Menura_novaehollandiae              GTAGTGGAAAATTTGAATGACTTGCATTATCCCACAAGCATCCCCTTGAA
Sayornis_phoebe                     GTAGTGGAAAATTTGAATGACTTGCATTATCCCACAAGTACCCCCTTGAA
Pitta_sordida                       GCAGTGGAAAATTTGAATGACTTGCATTATCCCACAATTATCCCCTTGAA
Acanthisitta_chloris                GTAGTGGAAAATTTGAATGACTTGCATTATCCCACAAGTATCCTCTTGAA
Nestor_notabilis                    GGAGTGGAAAATCTGAATGACTTGTATTATCCCACATCTATTCCCCTGAA

Taeniopygia_guttata                 AACATATCTGAGAGGCTGCTAAGGACCCTGCTCAAACCTGTAAGCTTTTG
Petroica_goodenovii                 --------------------------------------------------
Pica_pica                           AACAAACCTGAGAGGCTGTTAAGGACCCTGCTCAAACCTGTAA-------
Pomatostomus_superciliosus          AACAAACCTGCATGTCTGTTAAGGACCCTGCTCAAACCTCTAAGCTTTTG
Malurus_cyaneus/Myzomela_eques      AACAAACCTTAGAGGCTGTTAAGGACCCGGCTCAAACCTGTAAACTTTTG
Climacteris_picumnus                AACAAACCTGAAAGGCTGTTAAGGACCCTGCTCAAACCTGTAA-------
Menura_novaehollandiae              AACAAACCTGAAAGGCTGCTAAGGACCCTGCTCAAACCTGTAAACTTTTG
Sayornis_phoebe                     AACAAACCTGAAAAGCTGTTATGAACCCTGCTCAAACCTGTAAGCTTTTG
Pitta_sordida                       AACAAACCAGAAAAGCTGTCAAAGACCCTGCTCAAACCTGGAAGATTTTG
Acanthisitta_chloris                AACAAACCTGAAAGAGTGTTAAGGACCCCTCT-TCTCAAACCTGCTTTTG
Nestor_notabilis                    AACAAACCTGAAAGGCCATTAAGGACCCTGCTCAAATCTGTAA-------

Taeniopygia_guttata                 CATTAATTATCAAGAAAAGCTTTAGACCGAGTAGAAAGATTCCCTCT--C
Petroica_goodenovii                 --------------------------------------------------
Pica_pica                           ----------------------------------------------TTTC
Pomatostomus_superciliosus          GA------------------------------------------------
Malurus_cyaneus/Myzomela_eques      CATTAATTAACAGGAACAGCTTCAGTCCAAGTAGAAAGATTCCCTCTTTC
Climacteris_picumnus                --------------------------------------------------
Menura_novaehollandiae              CATTAATTACCGGGGAAAGCTTCAAACCAAGTAGAAAGATTCCCTCTTTC
Sayornis_phoebe                     CATTAATTACTAGGAAAAGCTTCAGACCAA-TAGAAAGATTCCCTCTGCC
Pitta_sordida                       TA------------------------------------------------
Acanthisitta_chloris                TG-------------------------------------------TTATT
Nestor_notabilis                    --TTAATTACTATGAAAAGCTTCAGACCAAGTGGAAAGATTCCCTCTTTC

Taeniopygia_guttata                 TTGGTGCTTTTCAATTTTATGACAGGAATTTGCTTAGAATGTGTGAATTG
Petroica_goodenovii                 --------------------------------------------------
Pica_pica                           TTGGTGCTTTTCAGTTTTATGACAGTAATTTGCTCAGAATCTGTGAATTC
Pomatostomus_superciliosus          --------------------------------------------------
Malurus_cyaneus/Myzomela_eques      TTGGTGCTTTTCAATTTTATGACAGTAATTTGCTCAGAAACTGTGAATTC
Climacteris_picumnus                --------------------------------------------------
Menura_novaehollandiae              TTGGTGCTTTTCAGTTTTATGAGAGTAATTTGCTCAGAATCCATGAATTC
Sayornis_phoebe                     TTAGTGCTTTTCAGTTTTATGATAGTAATCTGCTCAGAATCTGTGAATTC
Pitta_sordida                       --------------------------------------------------
Acanthisitta_chloris                TTGGTGCCTTTCAGTTTTATGACAGTAATTTGCTCAAAATCTATGAATTC
Nestor_notabilis                    TTTCTGCTTTTCAGTTTTGTGATGGTAACTTGCTCAAAATCTCTGAATTC

Taeniopygia_guttata                 TGACCTACCTTTGGAATTGGCAGCAGGTTTGGTGCAGAAATACCCTCATG
Petroica_goodenovii                 --------------------------------------------------
Pica_pica                           TGATCTATCTTTGGAAATGGCAAAAGGCTTGGTGCAGAAATACTCTCATG
Pomatostomus_superciliosus          --------------------------------------------------
Malurus_cyaneus/Myzomela_eques      TGATCTGTCTTTGGAAATGGCAGAAGGTTTGGTGCAGAAATACCGTCATG
Climacteris_picumnus                --------------------------------------------------
Menura_novaehollandiae              TGATGTATCTTTGGAAAT-GCAGAAAGTTTGATGCAGAAATACCCTCATA
Sayornis_phoebe                     TGATCTATCTTTGGAAATGGCAGAAAGTTTGGTGCAGAAATACCCTCATA
Pitta_sordida                       --------------------------------------------------
Acanthisitta_chloris                TGATCTGTCTTTGGAAATGGAAGAAAGTTTGATGCAGAAATACACTCATA
Nestor_notabilis                    TGATCTATCTTTGGAAATGGCAGAACATTTGATGCTGAAATATCCTCAAA

Taeniopygia_guttata                 AGAAGCACAGCTGTGTCATTCTTGTTACTCA----TACTTTGTGCA--TT
Petroica_goodenovii                 --------------------------------------------------
Pica_pica                           AGAGACACAGCTGTGTCTTTCTTGTTACTCA----TACTTCACGCG--TG
Pomatostomus_superciliosus          --------------------------------------------------
Malurus_cyaneus/Myzomela_eques      ACAGACCCAGCTGTGTCATTCTTGTTACTCACTTGTACTTCATGTG--TA
Climacteris_picumnus                --------------------------------------------------
Menura_novaehollandiae              AGAGACACAGCTATGTCATTCTTGTTATTCACTCATACTTTTTGCA--TA
Sayornis_phoebe                     TAAGGC--------TGTGTCATTCTTATTCACTTGAACTTCATGTA--TG
Pitta_sordida                       --------------------------------------------------
Acanthisitta_chloris                AGACAGAG--CTGTGTCATTCTTGTAATTCACATGTACTTCACTTTCATG
Nestor_notabilis                    AGAGACACAGCTATGCCATCCTTGTCATTCATGAGCACTTCACGCATATA

Taeniopygia_guttata                 TGATTTTGGAGAACTTTGCTGCAGCTAATCAAATGCTGATTTGTTGCTGT
Petroica_goodenovii                 --------------------------------------------------
Pica_pica                           TGATTTTGGAGAACTTTCCTACAGCTAGTCAAGTGCTGATTTGCTGCTGG
Pomatostomus_superciliosus          --------------------------------------------------
Malurus_cyaneus/Myzomela_eques      TGATTTTGGAGAACTTTCCTACAGCTAATCAAGTGCTGATTTGCTGCTGA
Climacteris_picumnus                --------------------------------------------------
Menura_novaehollandiae              TGATTTTGGAGAACTTTCATACAGCTGATCAAGCACTGATTTCCTGCTGG
Sayornis_phoebe                     TGATTTTGGAGAACTTTTATACAGCTAATCAAACACTGATTTGTTCTTGG
Pitta_sordida                       --------------------------------------------------
Acanthisitta_chloris                TGATTTTGGAGAACATTCATGCAACTAATCAAGCACTGATTTGCTGCTGG
Nestor_notabilis                    TGATTTTAGAGAACTTTCATACAACTAATCAAGCACTGATTTACTGCTGG

Taeniopygia_guttata                 GGATTTGTGGCCATTCTCTGCA-GCAGCAGAGTCCCATTGGTGTACATGC
Petroica_goodenovii                 --------------------------------------------------
Pica_pica                           GGACTTGCGGCCATTCTCTGCAGGCAGCAAAGCCCCGTTGCTATGTGTGC
Pomatostomus_superciliosus          --------------------------------------------------
Malurus_cyaneus/Myzomela_eques      GGATTTGTGGCCATTCTTTGCAGGCAGCAGAGCGCCATTGCTATGCATGC
Climacteris_picumnus                --------------------------------------------------
Menura_novaehollandiae              GGATTTATGGCCATTTTCTGCAGGCAGCAGTGCCCCATTGCT--GTGTGC
Sayornis_phoebe                     GGATTTGTAGCCATTCTCTGCAGGCAGCAGAGCCCCATTGCTATGCGTGC
Pitta_sordida                       --------------------------------------------------
Acanthisitta_chloris                GGATTTGTGGCCATTCTCTGCAGGCAGCAGAGCCCCATTGCTATGCATGC
Nestor_notabilis                    GGATTTGTAGCCATTCCCTGTAGGCAACACAGCCACATTGCTATGCATGC

Taeniopygia_guttata                 CCTTGAGCACTTTGGTGCAAACCAGATGGATTTTCATCAGTCCTTTATCA
Petroica_goodenovii                 --------------------------------------------------
Pica_pica                           CCTTGAGCACTCTGGTGCAAAACTGATGGATTTTCATCAGTCCTTTATCA
Pomatostomus_superciliosus          --------------------------------------------------
Malurus_cyaneus/Myzomela_eques      CCTTGAGCACTTTGGTGCAAAACTGATGGATTTTCATCAGTCCTTTATCA
Climacteris_picumnus                --------------------------------------------------
Menura_novaehollandiae              CTGCATGCACTTTGGTGCAAAAGTGATGGATTTTCTTCAGTCCTTTATCC
Sayornis_phoebe                     TTGTGTGCAATTTGGTGCAAAACTGATGGGTTTTCATCAGTCCTTTACCA
Pitta_sordida                       --------------------------------------------------
Acanthisitta_chloris                CTGTGTACAGTTTGGTGCAAAGCTGGTGGATTTTCATCAGTCCTTTATCA
Nestor_notabilis                    CTGTGTGCAGTTTGGTGCAGAGCTGGTGGAGTTTCATCAGTCCTTTCTCA

Taeniopygia_guttata                 TCCATCCCCTTTTTCTT-CCTTAGCATGTGTGCAATGG------------
Petroica_goodenovii                 --------------------------------------------------
Pica_pica                           TCCCTCCCCTTTTTCCTTCCCTAGCTTATGTGCAACAGGCGAAAACAAGC
Pomatostomus_superciliosus          --------------------------------------------------
Malurus_cyaneus/Myzomela_eques      TCTCCCCCTTTTTTCCTTCCCTAGCATATGTGCAACAGGCAAAAGCAAGC
Climacteris_picumnus                --------------------------------------------------
Menura_novaehollandiae              TCCCTCCTCTTTTTCCTTCCCTAGCACATGCGCAATGGGAAAAAGCAAGC
Sayornis_phoebe                     CCCCTCCCCTTTTTCCTTCCCTAGCACATGTGCAATGGGCAAAAGCAACC
Pitta_sordida                       --------------------------------------------------
Acanthisitta_chloris                TCCCTCCTCTTTTTCCTTCCCTAGTACATGTGCAATGGGCAAAAGCAACC
Nestor_notabilis                    TCCCTCCTC-TTTTCCTTCCCTAGCACATGCGCAGGGGACAAAAGCAACC

Taeniopygia_guttata                 --------------------------------------------------
Petroica_goodenovii                 --------------------------------------------------
Pica_pica                           TAGCTGTTCTGGCCAAGAGGCTGAAACAGTGGCTGTTGTTAGAGAAAACA
Pomatostomus_superciliosus          --------------------------------------------------
Malurus_cyaneus/Myzomela_eques      TACCTCTTCTGGCCAAGAGGCTGAAACAGTGGCTGTTGTTAGAGAAAACA
Climacteris_picumnus                --------------------------------------------------
Menura_novaehollandiae              TAGCTGTTCTAGCCAAGAGACTGAAACAGTGGCTGTTGTTAGAGAAAACA
Sayornis_phoebe                     TAGCTGTTGTAGCCAAGAGACTGAAACAGT-GCTGTTGTTAGGGAAAACG
Pitta_sordida                       --------------------------------------------------
Acanthisitta_chloris                TAGCTGTTCCAGCCAAGAGGCTGAAACAGTGGCTGTCGTTAGGGAAAACA
Nestor_notabilis                    TAGCTGTTCTAGCCAAGAGACTGAAATAGTGGCTGTTGTTAGAGAAAAAA

Taeniopygia_guttata                 --------------------------------------------------
Petroica_goodenovii                 --------------------------------------------------
Pica_pica                           TTTTT-GTCTGAAATTCATTAAGAACTTCCATAGCTCCCAAAAGAGGCAC
Pomatostomus_superciliosus          --------------------------------------------------
Malurus_cyaneus/Myzomela_eques      TTTTT-GTCTTAAATTCATTAAGAACTTCCATAGCTCTCAAAAGTGGCAA
Climacteris_picumnus                --------------------------------------------------
Menura_novaehollandiae              TTTTT-GACTTAAATTCATGAAGAACTTTCATAGCTTCCAAAACAGGCAA
Sayornis_phoebe                     TTTTTTGTCTTAAATTCATGAAGA-CTTCCATAGCTCCCAAAAGAGGCAA
Pitta_sordida                       --------------------------------------------------
Acanthisitta_chloris                TTTTT-GTCTTAAATTCATGAAGA-CTTCCATAGCTCCCAAAAGAGGCAA
Nestor_notabilis                    AAATTAGCCTTAAGTTCATGAAGA-CTTCCATAGCTCCCAAAACAGGCAA

Taeniopygia_guttata                 --------------------------------------------------
Petroica_goodenovii                 --------------------------------------------------
Pica_pica                           TANCCCTTTGGGTTATTGACACGCCTGCATAATATTAGATGAAATTTCAT
Pomatostomus_superciliosus          --------------------------------------------------
Malurus_cyaneus/Myzomela_eques      TAGCCCTTTGGGTCATTGACAAGCCTGCATAATATTAGATAAAATTTCAT
Climacteris_picumnus                --------------------------------------------------
Menura_novaehollandiae              TAGCC-TTTGGGTCATTGACAAGCCTGCATACTATTAGATAAAAATTCAT
Sayornis_phoebe                     GAGCCTTTTAGGTCACTGACAAGCTTGCATAATATTAGATAAAATTTCAT
Pitta_sordida                       --------------------------------------------------
Acanthisitta_chloris                GAGCCTTTTGGGTCATTGACAAGCCTGCATAATATTAGATAACATTTCAT
Nestor_notabilis                    GAGCCTTTTGGGTCACTGACAAGCCTGCATAANGTTAGATAAAATTTCCT

Taeniopygia_guttata                 ---------------------------------------------TCAGC
Petroica_goodenovii                 --------------------------------------------------
Pica_pica                           AAAACTTACTGAATGAAACTAGCTGGGGCTTTTGTCTGTGGTTTTTCAAC
Pomatostomus_superciliosus          --------------------------------------------------
Malurus_cyaneus/Myzomela_eques      AAAACTTACTGAATGAAACTAGCTGGGCCTTTTGTCTGTGGTTTTTCAAC
Climacteris_picumnus                --------------------------------------------------
Menura_novaehollandiae              AAAATTTACTGAATGAAATTAGCTGGGACTTTCGTCTGTGGTTTTTCAGC
Sayornis_phoebe                     AAAACTTACTGAATGAAATTAGCTAGGGCTTTTGTCTGTGGTTTTTCAGC
Pitta_sordida                       --------------------------------------------------
Acanthisitta_chloris                AAAACTTGCTGAATGAAATTAGCCAGGGCTTTTGTCTGTGGTTTTTCAAC
Nestor_notabilis                    AAAACTTATTGAATGAAATTAGCCAGGGTTTTTGTCTGTGGTTTTTCA-C

Taeniopygia_guttata                 TTTGCTCTTTCTCTTGGAAAGTTGCCTTAGGACATCAGTCCTTTGACGAT
Petroica_goodenovii                 --------------------------------------------------
Pica_pica                           TTTGCTCTTTCC-TTGGAAAGTTGCCTTAGGACATCAGTCCTTTGACAGT
Pomatostomus_superciliosus          --------------------------------------------------
Malurus_cyaneus/Myzomela_eques      TTTGCTCTTTCTCTTGGAAAGTTGCCCTGGGACATCAGTCCTTTGACGGC
Climacteris_picumnus                --------------------------------------------------
Menura_novaehollandiae              TTTGCTCTTTCTCTTGGAAAGTTGCCTTAGGACATCAGTCCTTTGACGGT
Sayornis_phoebe                     TTTGCTCTTTCGCTTGGAAAGTTGCCTTAGGACATCAGTCCTTTGACGGT
Pitta_sordida                       --------------------------------------------------
Acanthisitta_chloris                TTTGCTCTTTCTCTTGGAGAGTTGCCTTAGGACATCAGTCCTTTGACGGT
Nestor_notabilis                    TTTGCTCTTTGTGTTGGAAAGTTGCCTTAGGACATCAGTCCTTTGACGGT

Taeniopygia_guttata                 GAGAAACCTTTTAACTTCCAGACCCA-TTTATTCTTGGCCAGCTTGTTCT
Petroica_goodenovii                 --------------------------------------------------
Pica_pica                           CAGAAACCTTTTAACTTCCAGTCTCATTTTATTCTCAGCCAGCTTGTTCT
Pomatostomus_superciliosus          --------------------------------------------------
Malurus_cyaneus/Myzomela_eques      CAGAAATCTTTTAACTTCCAGTCTCATTTTATTCTTGGCCAGCTTGTTCT
Climacteris_picumnus                --------------------------------------------------
Menura_novaehollandiae              CAGAAACCTTTTAACATCCAGTCTCATTTTATTCTTGGCCAGCTTGTTCT
Sayornis_phoebe                     CAGAAACCTTTTAACATCCAGTCTCATTTTATTCTCGGCCAGCTTGTTCT
Pitta_sordida                       --------------------------------------------------
Acanthisitta_chloris                CAGAAACCTTTTAACATCCAGTCTCATTTTATTCTTGGCCAGCTTGTTCT
Nestor_notabilis                    CAGAAACCTTTTAACACCCAGTCTCATTTTATTCTTGGCCAGCTTGTTCT

Taeniopygia_guttata                 CATGCACTGTTGTCACTGTGCTGAAATAA-----CTTTT----CCTGTTG
Petroica_goodenovii                 --------------------------------------------------
Pica_pica                           CATGCACTGCTGTTGCTGTGCTGAAATAGCTTTTCTTTT----CCTGTTG
Pomatostomus_superciliosus          --------------------------------------------------
Malurus_cyaneus/Myzomela_eques      CATGCACTGCTGTCGCTGTGCTGAAATAGCTTTTCTTTT----CCTGTTG
Climacteris_picumnus                --------------------------------------------------
Menura_novaehollandiae              CATGCACTGCTGTTGCTGTGCTGAAATAG-----CTTTT----CCTGTTG
Sayornis_phoebe                     CAGGCACCGCTGTTGCTGTGCTGAAATAACGTTTCTTTT----CCTGTTG
Pitta_sordida                       --------------------------------------------------
Acanthisitta_chloris                CATGCACTGCTGTTGCTGTGCTGAAATAGCTTTTTTTTTTTTCCCTGTTG
Nestor_notabilis                    CATGCACTGCTGTCTGTGTGCTGAAATAGCTTTTCTTTT----CCTGTTG

Taeniopygia_guttata                 GAAGTTGAAATGATGCAGGTTTTTGTAAAAGTCTTGTTGTATGTTTTCTT
Petroica_goodenovii                 --------------------------------------------------
Pica_pica                           AAAGTTCAAATGATGCAGGTTCTTGTAAAAGCCTTGTTGCATGCTTTCTT
Pomatostomus_superciliosus          --------------------------------------------------
Malurus_cyaneus/Myzomela_eques      GAAGTTTATATGATGCAGGTTTTTGTAAAAGTCTTGTTGCATGCTTTCTT
Climacteris_picumnus                --------------------------------------------------
Menura_novaehollandiae              GAAGTTCAAATGATGCTGGTTTCTATAAAAGCCTTGTTGCGTGCTTTCTT
Sayornis_phoebe                     GAAGTTCAAATGCTGAAGGTTTTTATAAAAGCCTTGTTGCATGCTTTCTT
Pitta_sordida                       --------------------------------------------------
Acanthisitta_chloris                GAAGTTCAAATGATGCAGGTTTTTATAAAAGCCTTGTTGCATGCTTTCTT
Nestor_notabilis                    GAAGTTCAAATGATGCAGGTTTTTATAAAAGCCTTGTTGCATGCTTTCTT

Taeniopygia_guttata                 TCAGAAGTTATGGTTTGAGCAACAGTATTATTTTTGCTTTGTTTGCCCTA
Petroica_goodenovii                 --------------------------------------------------
Pica_pica                           TCAGAAGTTACGGTTTGAACAACAGT----ATTTTGTTTTGTTTGCCCTA
Pomatostomus_superciliosus          --------------------------------------------------
Malurus_cyaneus/Myzomela_eques      TCAGAAGTTATGGTCTGAACAACACTATTAGTTTTGTTTTGTTTGCCCTA
Climacteris_picumnus                --------------------------------------------------
Menura_novaehollandiae              CCAGAATTTATGGTTTAAACAACACTATTAGTTTTGTCTTGTTTGCCCTA
Sayornis_phoebe                     TCAGAAGTTATGGTTTGAACAACAGTATTAGTTTTGTTTTGTTCTCCCTA
Pitta_sordida                       --------------------------------------------------
Acanthisitta_chloris                TCAGAAGTTATGGTTTGAACAACAGTATT-GTTTTGTTTTGTTTGCCGTA
Nestor_notabilis                    TCAGAAGTTATGGTTTGAACAACAGTATT-GTTTTGTTTTGTTTGCCCTA

Taeniopygia_guttata                 AATCTTAGGCTGATTTTTTATGAGTACTTTAAGCAGCCATGTCTTTAAGT
Petroica_goodenovii                 --------------------------------------------------
Pica_pica                           AATCTTAAGCTGAATTTTTATGAGTGCTTTAAACAGCTGTGTCTTTAAGC
Pomatostomus_superciliosus          --------------------------------------------------
Malurus_cyaneus/Myzomela_eques      AATCTTGGGCTGAATTTTTATGAGTGCTTTAAACAACTGTGTCTTTAAGC
Climacteris_picumnus                --------------------------------------------------
Menura_novaehollandiae              AATCTCGGGCTGAATTTTTATGAGTGCTTTAAACAGCCATGTCTTCAAAC
Sayornis_phoebe                     AATGTTAGGCTGAATTTTTATGAGTGCTTTAAACAGTCCTGTCTTTAAGC
Pitta_sordida                       --------------------------------------------------
Acanthisitta_chloris                AATTTTAGGCTGAATTTTTATGAGTGCTTTAAACAGTCCTGTCTGTAAGC
Nestor_notabilis                    AATCTTAGGCTGAATTTTTATGAGTGCTTTAAACAGTCCTGTCTTTAAGC

Taeniopygia_guttata                 AAACCATTTGTTTAGTCTTTGTGTGATCACTCCTGCAAGTAGCAGTACAT
Petroica_goodenovii                 --------------------------------------------------
Pica_pica                           AAA-------------------------------------AGCAGTACAT
Pomatostomus_superciliosus          --------------------------------------------------
Malurus_cyaneus/Myzomela_eques      AAACCGGTTGTTTAGTCTTTGTGTGAGCACTCCTGCAGGTAGCAGTACAT
Climacteris_picumnus                ----------------------------------------AGCAGTACAT
Menura_novaehollandiae              AAACCAGTTGTTTAGTCTTTGTGTGTGCACTCCTGCAGGTAGCAGTACAT
Sayornis_phoebe                     AAACCGGTTGTTTAGTCTTTGTGTGAGCACTCCTGCAGGT----------
Pitta_sordida                       --------------------------------------------------
Acanthisitta_chloris                AAA-----------------------------------------------
Nestor_notabilis                    AAACCAGTTGTTTAGTCTTTGTATAAGCGCTCCTGCAGGTAGCAGTATAT

Taeniopygia_guttata                 CTACAAAAGGAAGAGCGATGGTAAA-CAGGCGGGGTGGGTGGCCCGGGTT
Petroica_goodenovii                 --------------------------------------------------
Pica_pica                           CTACAAAAGAAAGAGCGATGGTAAA-TAGGCGGGAGAGGTGGCCCGGGTT
Pomatostomus_superciliosus          --------------------------------------------------
Malurus_cyaneus/Myzomela_eques      CTACAAAAGGAAGAGCGATGGTAAA-CCGGCGGGACGGGTGTCCCGGGTT
Climacteris_picumnus                CTACAAAAGGAAGAGCGATGGTAAA-CCCGCTGGATGGTTGGCTCGGGAG
Menura_novaehollandiae              CTACAAAAGGAAGAGCGATGGTAAA-CCTGCCGGATGGGTGGCCCGGGAT
Sayornis_phoebe                     ---------------------TAAA-CCCACGGGA--------------T
Pitta_sordida                       --------------------------------------------------
Acanthisitta_chloris                ---------------------TAGAGCGCGTGGGGTGG-----------G
Nestor_notabilis                    CTACAAAAGGAAAAGCGATGGTAAG-GCCGTGGGGTGGGTGGCCCTGGGT

Taeniopygia_guttata                 GGGAAGCTGGGATCTTGGGAGCACAACTGGGAGAAGCAGATA---AGTGC
Petroica_goodenovii                 --------------------------------------------------
Pica_pica                           GGGCAGCTGTGATCTTGTGGGCACAGCTGGGGGGAGCAGGAA---AGTGC
Pomatostomus_superciliosus          --------------------------------------------------
Malurus_cyaneus/Myzomela_eques      GGGCAGCTGGGATCTTATGGGCAGAGCTGGGAGAAGCTGGAA---AGTGC
Climacteris_picumnus                GGGCAGGTGGGATTTTGTGGGCACAGCTGAGGGAAGCAGGAA---GTTGC
Menura_novaehollandiae              GGGCAGCTGGGATGTTGTGGGCAGAGCTGCGGGAAGCAGAAA---AGTGC
Sayornis_phoebe                     GGGCAGCTGGGATCTTGTGGGCATGACACAGGAAAGTGCTAG--------
Pitta_sordida                       --------------------------------------------------
Acanthisitta_chloris                TGGGCAGCAGGGTCTTGTGAGCATAGCTGAGGGCAGTGGGAA---GGTGC
Nestor_notabilis                    GCGCAGCTGGGACCCTGTGGGCACAGCTGAGGGAGG-AGGAA---AGCGC

Taeniopygia_guttata                 TTATGCTTGCTCTCCTTAGCATGGTTTCTCCATGGCCT------------
Petroica_goodenovii                 --------------------------------------------------
Pica_pica                           TTGTGCTCTTTAGCATGGC------TTCTTCATGGCCTGAAAGGAGCAGA
Pomatostomus_superciliosus          --------------------------------------------------
Malurus_cyaneus/Myzomela_eques      TAGTGCTTGACCTCTTTAGCATGGTTTCTCCATGGTCTGAAAGGAGCAGA
Climacteris_picumnus                TAATGCTTGTAGTCCTTAG----GTTTCTGCATGCCCTGGAAGAATCACA
Menura_novaehollandiae              TTAAG------CTCTTTAGCGTGGTTTCTGCGTGGCCTGAAATGAGCAGA
Sayornis_phoebe                     ----------------------TGTTTGAGCTAGCACAGGAAAGTACTAG
Pitta_sordida                       --------------------------------------------------
Acanthisitta_chloris                TAGCACTTGAGCCCT--AGCGTGGTTTCTCCATGGCCTGAAAGGCGCCAG
Nestor_notabilis                    GAATGCTTGAGCCTTTTAGC--AGCGTCTCCATGGCCTGAAAGGTACAGC

Taeniopygia_guttata                 ----TTTACATATCAAACAG-TGTTAACTCAAAGAAGTAG-ATAGAATAC
Petroica_goodenovii                 --------------------------------------------------
Pica_pica                           TGCCTTTGGTGACCAAACAG-TGTAAATTCAGAGAAGTAGAATGAAATAC
Pomatostomus_superciliosus          --------------------------------------------------
Malurus_cyaneus/Myzomela_eques      TGCCTTTGCTGACAAAACAG-CGTTAACTTAGAGAAGTAGGTAAAAATAC
Climacteris_picumnus                TGCCTTTGCTGACCGAACAT-TGTTAATTAAGAGAAGTAGAATGAAATAT
Menura_novaehollandiae              TGCCTTTGCAGATCTAACCG-TGTTAACTCAGAGAAGTAGAATGAAACAC
Sayornis_phoebe                     TGTTTGAGCACTCTAGGGTG-GTTT--CTTCATGATCTGAAAGGAACAGA
Pitta_sordida                       --------------------------------------------------
Acanthisitta_chloris                AAGCCTTCGTTGATCAACCCATCCTAACTGTGAGAAATAGAAAGAAATGC
Nestor_notabilis                    CGTGTTTCACTCATGGAATC-TCTTTATTTGGAGAAGTAGAATGAAACAC

Taeniopygia_guttata                 TGATTTT-------------------------------------------
Petroica_goodenovii                 --------------------------------------------------
Pica_pica                           AGATTTT-------------------------------------------
Pomatostomus_superciliosus          --------------------------------------------------
Malurus_cyaneus/Myzomela_eques      AGATTTT-------------------------------------------
Climacteris_picumnus                AGGTTTT-------------------------------------------
Menura_novaehollandiae              GGGTTTT-------------------------------------------
Sayornis_phoebe                     CGTCTTTGCTGATGAAACCATACTAACTCAGAGAAGTAGAATGAAATATG
Pitta_sordida                       --------------------------------------------------
Acanthisitta_chloris                TGATTTA-------------------------------------------
Nestor_notabilis                    GTATTT--------------------------------------------

Taeniopygia_guttata                 --GTAACAATTCTATTAGTTCGTGACTGTTTTAATCTT-GGAATTTGGTA
Petroica_goodenovii                 --------------------------------------------------
Pica_pica                           --GGAACAGTTCTCCTAGTTCTTGATTATCTTAGTTGT-GGAATTTGGTA
Pomatostomus_superciliosus          --------------------------------------------------
Malurus_cyaneus/Myzomela_eques      -TGGAACAATTTTGCTGGTTCTTGACTATCTTGATTGT-AGAATTTGGTA
Climacteris_picumnus                --GGAACAAT-TTGCTAGTTCTTGACTGCCTTGATTTT-GGAATTTGGCA
Menura_novaehollandiae              --GGAGCAATTCTACTAGTTCCCGACTATCTTGATTTT-GGAACTTGGTA
Sayornis_phoebe                     AATTTTGGAGC-TACTAGTTTTTGCTTGTCTTCATATT-GGAACTTGGTA
Pitta_sordida                       --------------------------------------------------
Acanthisitta_chloris                ---------------------------------------CGAACTTGGTG
Nestor_notabilis                    --------------------------------------CAGAACTTGCTA

Taeniopygia_guttata                 AATCAGTCACAACTGG-TTTGAATAGTCTTGCAAGTTCT----TATATTA
Petroica_goodenovii                 --------------------------------------------------
Pica_pica                           AATCAGTCACAGCTGG-TTTGGGCAATTTTGCTAGTTCTTGACTATATTA
Pomatostomus_superciliosus          --------------------------------------------------
Malurus_cyaneus/Myzomela_eques      AAGCAATCACAGCTGG-TTTGGGCAATTATGCTAGTTCTTGACTATATTG
Climacteris_picumnus                AATCAGTCACAGCTGG-TTCGGGCAATTCTGCTAATTCTTGACTACATTA
Menura_novaehollandiae              ACTCAATCACAGCTGA-TTCGGGCGATTCTACTAGTTCTTGGCTATATTA
Sayornis_phoebe                     AATCAATCACAGCTGGGTTGGAGCGGTTCTGCTATTAACTTTATATATTA
Pitta_sordida                       --------------------------------------------------
Acanthisitta_chloris                AATCAGTCACAGCTGTATTGGAACAATTCTAGAAGAAAATACCATTATTA
Nestor_notabilis                    AATTAACCACAGCTGGATTTGGGCATTTCTGATAGGTTTTGACTATAGTA

Taeniopygia_guttata                 ACAAAATGGTTTTAGTGTCTC--TAATGATTTCTC---CTTGTTAGTATT
Petroica_goodenovii                 --------------------------------------------------
Pica_pica                           ACAAAATGGTTTTAATATCTTGGTAATGATTTCTC---CTTGTTTGCATT
Pomatostomus_superciliosus          --------------------------------------------------
Malurus_cyaneus/Myzomela_eques      ATAAAATGGTTTTAATATCTCAGTAGCGACTTCTG---CTTGTTTTTATT
Climacteris_picumnus                ACAAAAAGGTTTTAATATGTCAGTAGTGATTTCTA---CTTGTTTGCGTT
Menura_novaehollandiae              ACAAAATGGTTTTAATATCTCAGTAGTGGTTTCTG---CTTCTTTGCATT
Sayornis_phoebe                     ACAAAATGGTTTTAGTGTCTCAGTAGTGATTTCTA---CTTGTTTGCATT
Pitta_sordida                       --------------------------------------------------
Acanthisitta_chloris                ACAAAATGTTCTTAATTTCTCCGTAGTGATTTCAT---CTTGTTCGCATT
Nestor_notabilis                    ACAAAACGGCTTTAATGTCTCAGTAGTGATTTTTGCTACTTGTTTGCAGT

Taeniopygia_guttata                 GGTCATCAATCTAAGCTGCCGTATGTT-----AAAAGATTAAAACTCATA
Petroica_goodenovii                 --------------------------------------------------
Pica_pica                           GGTCTTCAATCTAAGCTGCCCTCTTTTTTAAAAAAAGGTTAAAGCTCATA
Pomatostomus_superciliosus          --------------------------------------------------
Malurus_cyaneus/Myzomela_eques      GCCCTTCAGCCTAAGCTGCCTTCTGTT-----AAAAGATTAAAGCTCATA
Climacteris_picumnus                GTTCTTTAGTCTAAGCTGCCCTCTGTT-----AAAAGATTGAAGCTCATA
Menura_novaehollandiae              CTTTTTCAGTCTAAGCTGCCCTCCGTT-----AAAAGATTGAAGCTCATA
Sayornis_phoebe                     GTTCCTCAATCAGAGCTGCCCTCTGTG-----AAAAGATTGAAGCTTTTA
Pitta_sordida                       --------------------------------------------------
Acanthisitta_chloris                GCTCTTCAATCTGAGCTGCTCTCTCTT-----AAAAGGCTGAAGCTCGTG
Nestor_notabilis                    GTTCTTCAATCTGAGCTGCACCCCGTT-----AAAAGATTGAAGTTCATA

Taeniopygia_guttata                 CCAAGGTTAGGTTTTTGATGAAAGATA-CTGGAAAAGCGTGATATTAAAA
Petroica_goodenovii                 --------------------------------------------------
Pica_pica                           CCAGGTGTAGGTTCTTGGTGGCAGATG-CTGG-AATGTGTGACCTTAAAA
Pomatostomus_superciliosus          --------------------------------------------------
Malurus_cyaneus/Myzomela_eques      CCATGGCTAGGTTCTTGATAATAGGTA-CTTAAAGTGTGCAACATGAAAA
Climacteris_picumnus                GCAGGCCAAGTTTCTTGATGGTAGGTG-CTAGAAGCATGCTACATTAAAA
Menura_novaehollandiae              CCAGGCCTAGGTTCTTGATGATGGGTG-CTGGAAGTGTGCTGCATTAAAA
Sayornis_phoebe                     CCAGGTTTGAGTTCTTGCTGATAGGTG-CTAGGTGCTGGAAGTGTGCTAC
Pitta_sordida                       --------------------------------------------------
Acanthisitta_chloris                CCAGGCCTAGGTTCTTTCTGCTAGATG-CTGGAAGCATGCTGCATTAAAA
Nestor_notabilis                    TCAGGCCCTGGTTCATGCTGATAGATGTCTGGAAGTGTTGTATCCATCAT

Taeniopygia_guttata                 CCATAA-----GGGGAGAATTTTCTTTGGAATAGCTTTCCATTAGCTAGA
Petroica_goodenovii                 --------------------------------------------------
Pica_pica                           CCTTAA-----GGGGAAGATTTTCCTTGGAGTAGCTTTCCACTAGCTAGA
Pomatostomus_superciliosus          --------------------------------------------------
Malurus_cyaneus/Myzomela_eques      ACAT---------GGGTGATTTTCATTGGAATTGCTTTCTATTAACTAGA
Climacteris_picumnus                CCATAA-----GGGAGTGGTGTTCCTTGGAATAGCTTTCCATTCGCTAGG
Menura_novaehollandiae              CCATAA------GGGGGTATTTCCCTTGGAATAGCTTTCCACTAACTAGA
Sayornis_phoebe                     ACTAAACCCATAGGGGAGCTATTCCTTGGAATAGCTTT-----AATTAGA
Pitta_sordida                       --------------------------------------------------
Acanthisitta_chloris                CCATAA------GGGGGGATTTTCCTTGAAACAGCTCTGTACTAAATCG-
Nestor_notabilis                    GTTGATA-----GGTAGCCTTCCGCATAAAATCATTTTGGGGATTTTCAT

Taeniopygia_guttata                 ATGAGACTAGAGTGATTGTATGAATTTTGGAGTAACCACAGCCATGTGAC
Petroica_goodenovii                 --------------------------------------------------
Pica_pica                           ATGAGGCTAGAATGATTCTATGAATTTTGGAGTAACCATAGCCATGTGAC
Pomatostomus_superciliosus          --------------------------------------------------
Malurus_cyaneus/Myzomela_eques      ATTAGACTAGAATGATGTTATGAATTTTGGAGTAACCACAGCCATGTGAC
Climacteris_picumnus                ATTAGACTAGAATGATTCAATGAATTTTGGAGCAACCACAGCTGTGGGAC
Menura_novaehollandiae              ATTAGACCAGAATGATTCTATGAATTTTGGAGTAACCACAGCCATGTGAC
Sayornis_phoebe                     ATTAGACTAGAATGTTTCCATGAATTTTGGAATAACCATAGCCACGTGAC
Pitta_sordida                       --------------------------------------------------
Acanthisitta_chloris                ----------------------AATTTTGGGGTGACCA-AGCCATGTGAC
Nestor_notabilis                    TGGAATAGCTTTCTACTAACAGAATTTTGGAGTAACCACAGCCATGCAAC

Taeniopygia_guttata                 AGGTTTAATGGCAGAGGAATGCTATTCTGTTTGAAGATTTTGTATTTGCT
Petroica_goodenovii                 --------------------------------------------------
Pica_pica                           AAGTTTAATGGCAGAAGAGTGCTGTCCTGTTTTAGCATCTTGTATTTGGT
Pomatostomus_superciliosus          --------------------------------------------------
Malurus_cyaneus/Myzomela_eques      AGGTTTAATGGCAGAGGAGTGCTATCCTATTTTAGGGTCTTGTGTTTGCT
Climacteris_picumnus                AGGTCTAGGGGCAGAGGGGTGCAACCCTCTTTTAGGATTCTGCATTTCCT
Menura_novaehollandiae              AGGTTTAATGGCAGGGGAGTGCTATCCTGTTCTAGTATCTTGTATTTGCT
Sayornis_phoebe                     AGATTTGTTGGTAGAAGAGTGCTGTCCTGTTTTAGGATCTCGTGTTTGCT
Pitta_sordida                       --------------------------------------------------
Acanthisitta_chloris                AGGTGCAGTGGCAG--CAGTGCTGTCTTGCTTTAGGATCTTGTGTTTGGT
Nestor_notabilis                    AAGTTTAATGGCAGGAGCGTGCTATCCTGTTCTAGGATCTTGTATCAGCT

Taeniopygia_guttata                 GGTTGCTCTAAAGCCTTTTGTTGCCAACA---GGTATTTACATCATCAAT
Petroica_goodenovii                 --------------------------------------------------
Pica_pica                           GGTTCCTCTAAAGCCTTTTGTTGCCAACA---GGTATTTACATCATCAAT
Pomatostomus_superciliosus          --------------------------------------------------
Malurus_cyaneus/Myzomela_eques      GGCTTCTCTAAAGCCTTTTGTCACCAATA---GGTATTTACATCATCAAT
Climacteris_picumnus                GGTTGCTCTAAAGCCTTTTGTCACCAATA---GGTATTTACATCATCAAT
Menura_novaehollandiae              GGTTACTCTAAAGCCTTTTGTCACCAATA---GGTATTTACATCATCAAT
Sayornis_phoebe                     AGTTGCTTTAAAGCGTTCTGTCACCAATACCAGGTATTTACAT-------
Pitta_sordida                       --------------------------------------------------
Acanthisitta_chloris                GGTTGCTCTAAAGCCTTTTGTCACCAATA---GGTATCTACAT-------
[truncated: 276,512 more chars]
